# Supplementary material for: A growth factor–expressing macrophage subpopulation orchestrates regenerative inflammation via GDF-15
Source: J Exp Med. 2021 Nov 30;219(1):e20210420. doi: 10.1084/jem.20210420 (PMC8635277; doi:10.1084/jem.20210420)
Supplement: Table S1 — shows that gene expression changes between MF subsets corresponding to the maturation from circulating monocytes to Ly6Chigh inflammatory MFs, between day 1 and day 4 transition from Ly6Chigh inflammatory to Ly6Clow repair MFs, and between the two ends of the differentiation spectrum (blood monocytes versus day 4 repair MFs). [file JEM_20210420_TableS1.xlsx]

## Sheet: Table S1
Ensembl ID	Gene Symbol	Day 1 Ly6C high vs Blood Monocytes		Day 4 Ly6C low vs Blood Monocytes		Day 4 Ly6C low vs Day 1 Ly6C high		Blood monocytes (cpm)			Day 1 Ly6C high (cpm)			Day 2 Ly6C high (cpm)			Day 2 Ly6C low (cpm)			Day 4 Ly6C low (cpm)				Average cpm					Gene coordinates
		logFC	p-adj	logFC	p-adj	logFC	p-adj	Monocyte_1	Monocyte_2	Monocyte_3	D1High_1	D1High_2	D1High_3	D2High_1	D2High_2	D2High_3	D2Low_1	D2Low_2	D2Low_3	D4Low_1	D4Low_2	D4Low_3	D4Low_4	Blood Monocyte	Day 1 Ly6C high	Day 2 Ly6C high	Day 2 Ly6C low	Day 4 Ly6C low	chromosome_name	start_position	end_position	strand	transcription_start_site
ENSMUSG00000000001	Gnai3	0.468844	0.000388538	-0.0462102	0.65	-0.515055	0.000103137	157.087	166.965	175.04	204.345	204.573	207.811	174.187	175.358	155.395	170.269	152.301	182.524	110.734	105.825	158.239	157.376	166.364	205.576	168.313	168.365	133.044	chr3	108107280	108146146	-1	108146146
ENSMUSG00000000028	Cdc45	-0.84518	0.00368873	0.207472	0.345477	1.05265	0.000565202	3.04543	4.27803	5.13387	0.993897	1.91987	1.04743	1.89825	1.36171	2.40023	7.84092	10.608	10.1914	3.97915	3.52297	4.31819	5.22745	4.15244	1.3204	1.88673	9.54678	4.26194	chr16	18780447	18811987	-1	18811987
ENSMUSG00000000056	Narf	-0.216064	0.0965242	-0.496639	0.000568155	-0.280575	0.0291356	50.1433	56.8367	42.7822	29.1212	32.4245	31.6325	32.6317	28.6716	38.8682	19.0604	16.3254	21.3033	30.3552	28.7258	21.7614	21.0103	49.9207	31.0594	33.3905	18.8964	25.4632	chr11	121237253	121255856	1	121237253
ENSMUSG00000000058	Cav2	1.10935	7.98594e-06	1.15836	3.26568e-06	0.0490184	0.759429	14.3064	12.773	13.4458	40.2528	21.7585	33.9368	30.1008	22.5439	29.035	38.5034	26.9334	39.582	39.1094	25.8803	38.3524	40.9651	13.5084	31.9827	27.2265	35.0063	36.0768	chr6	17281185	17289115	1	17281185
ENSMUSG00000000078	Klf6	0.225678	0.343666	0.606783	0.0132991	0.381105	0.100607	447.749	349.332	318.85	335.937	373.166	372.363	633.924	339.595	320.237	467.204	290.413	341.05	445.267	349.384	725.627	771.652	371.977	360.488	431.252	366.222	572.982	chr13	5861482	5870394	1	5861482
ENSMUSG00000000085	Scmh1	-0.661694	0.0181438	-0.0378432	0.876468	0.623851	0.0209758	20.6806	17.051	42.9656	8.84568	14.8612	7.96049	18.0785	10.7424	11.1494	14.9806	21.9049	21.5663	24.6707	21.3411	18.2387	22.5182	26.8991	10.5558	13.3235	19.4839	21.6922	chr4	120405281	120530186	1	120405281
ENSMUSG00000000088	Cox5a	0.350982	0.000113187	0.312371	0.000200755	-0.0386109	0.568014	89.3089	94.0555	84.2199	101.179	99.691	92.9073	125.827	100.388	105.145	131.256	131.292	127.951	103.458	106.367	99.3184	99.0199	89.1948	97.9257	110.453	130.166	102.041	chr9	57521274	57532426	1	57521274
ENSMUSG00000000127	Fer	0.654663	0.0109578	2.59353	9.59611e-09	1.93887	2.90547e-07	1.20401	0.794491	1.22235	1.78901	0.924381	2.19961	1.53667	1.81561	1.31625	7.20345	6.95723	7.7586	12.2785	11.1109	11.8182	13.3702	1.07362	1.63767	1.55618	7.30642	12.1445	chr17	63863062	64139496	1	63863062
ENSMUSG00000000131	Xpo6	-0.632425	0.00023378	-0.821385	9.11577e-06	-0.188961	0.147512	281.313	266.949	275.701	111.615	120.383	106.21	133.6	95.0927	90.8215	109.008	112.142	84.1611	89.5309	80.3508	126.193	108.771	274.654	112.736	106.505	101.77	101.212	chr7	126101715	126200501	-1	126200501
ENSMUSG00000000134	Tfe3	0.413837	0.000375173	0.135487	0.129665	-0.27835	0.00511628	132.724	122.229	121.563	145.705	143.706	151.145	143.092	149.637	161.435	135.654	135.976	125.716	132.563	139.564	94.3752	114.702	125.505	146.852	151.388	132.449	120.301	chrX	7762560	7775202	1	7762560
ENSMUSG00000000148	Brat1	-1.22298	1.4687e-07	-0.850298	2.11359e-06	0.37268	0.00659055	50.7807	45.8971	45.8992	12.8213	9.52824	10.2648	14.734	13.6171	15.2531	15.8731	16.4631	16.109	22.5675	17.4793	14.6591	13.3702	47.5257	10.8715	14.5347	16.1484	17.019	chr5	140705011	140719379	1	140705011
ENSMUSG00000000149	Gna12	1.16368	5.09509e-08	2.33713	2.32374e-11	1.17345	4.61621e-08	58.9963	52.1308	47.4272	140.835	125.005	127.368	182.864	221.959	228.409	350.929	394.909	357.421	519.109	531.968	402.387	378.437	52.8514	131.069	211.077	367.753	457.975	chr5	140758408	140830431	-1	140830431
ENSMUSG00000000168	Dlat	0.239196	0.0113557	0.161829	0.054224	-0.0773663	0.353773	29.1794	34.5909	34.4703	36.3766	29.5802	30.7945	33.2645	35.8584	39.8748	42.0732	51.8692	48.4584	35.3007	29.9452	29.4319	34.2297	32.7469	32.2505	36.3325	47.4669	32.2269	chr9	50634633	50659780	-1	50659780
ENSMUSG00000000171	Sdhd	-0.298029	0.000820709	0.00459879	0.949529	0.302628	0.000528852	107.723	113.123	118.751	68.4795	63.9956	62.427	76.3818	70.2037	77.117	94.5373	104.909	101.125	101.411	106.163	88.6934	84.4434	113.199	64.9674	74.5675	100.19	95.1779	chr9	50596357	50603812	-1	50603812
ENSMUSG00000000184	Ccnd2	-0.0186898	0.980574	0.664448	0.310615	0.683138	0.317028	9.41958	13.6897	13.4458	14.4115	7.75058	5.76088	5.24277	4.00948	5.34244	4.8448	2.27315	1.77527	5.0592	65.5137	5.2841	2.91531	12.185	9.30766	4.8649	2.96441	19.6931	chr6	127125162	127152193	-1	127152193
ENSMUSG00000000194	Gpr107	1.10759	6.328e-05	0.682547	0.00242033	-0.425045	0.0338843	49.081	55.1866	50.483	88.755	112.917	160.362	64.8115	129.665	108.397	111.367	84.8644	80.0188	110.734	92.8167	69.0911	69.4647	51.5835	120.678	100.958	92.0832	85.5266	chr2	31152316	31218775	1	31152316
ENSMUSG00000000204	Slfn4	1.05859	2.14329e-05	-1.20054	2.97512e-06	-2.25914	7.44202e-09	162.824	191.35	161.167	480.847	287.411	385.979	224.807	211.595	222.912	31.7462	21.7672	19.8567	51.6721	26.0835	51.8183	43.7799	171.78	384.746	219.771	24.4567	43.3385	chr11	83175186	83190216	1	83175186
ENSMUSG00000000244	Tspan32	-0.913791	5.24617e-05	-0.245033	0.102502	0.668758	0.000685858	17.6352	18.9456	18.8853	5.56582	4.90633	6.80832	9.76241	7.94331	9.60091	10.9645	11.7791	12.4269	15.5187	14.7694	8.6932	9.49988	18.4887	5.76016	9.10221	11.7235	12.1203	chr7	143005046	143019644	1	143005046
ENSMUSG00000000253	Gmpr	0.0464521	0.956249	2.20263	3.19462e-07	2.15618	1.09133e-06	1.06236	0.977835	0.794527	0.993897	0.284425	1.15218	1.44628	1.05911	1.1614	12.5582	10.8836	9.33662	7.44669	7.18144	7.21593	6.18246	0.944907	0.810166	1.22226	10.9261	7.00663	chr13	45507444	45553800	1	45507444
ENSMUSG00000000275	Trim25	1.54534	1.27967e-07	1.12029	2.46273e-06	-0.425047	0.00788213	249.654	203.818	195.087	762.12	714.973	878.587	674.51	802.047	805.857	469.308	417.64	422.055	396.778	421.537	687.161	717.417	216.186	785.227	760.805	436.334	555.723	chr11	88999376	89020293	1	88999376
ENSMUSG00000000276	Dgke	0.921907	4.89684e-05	1.21896	1.61969e-06	0.297057	0.0608953	5.38262	4.1558	6.23398	12.0261	8.24833	10.6838	13.8301	14.1467	11.072	19.1879	14.8099	16.4377	14.2112	10.6367	16.875	18.1453	5.25747	10.3194	13.0162	16.8119	14.9671	chr11	89035179	89066850	-1	89066850
ENSMUSG00000000278	Scpep1	0.876794	2.06065e-09	1.07461	1.19125e-10	0.19782	0.00343267	179.539	183.161	172.962	304.53	346.003	343.663	387.694	397.544	381.869	424.493	426.457	415.414	406.84	424.044	470.172	450.214	178.554	331.399	389.035	422.121	437.817	chr11	88924020	88955465	-1	88955465
ENSMUSG00000000282	Mnt	0.461674	3.45444e-05	0.453639	2.4907e-05	-0.00803527	0.923115	68.4159	63.5593	63.1955	80.1081	80.4923	78.8717	86.9577	85.0312	81.9949	76.433	72.8787	80.3475	77.025	72.8306	95.1707	98.1655	65.0569	79.824	84.6613	76.5531	85.7979	chr11	74830920	74845725	1	74830920
ENSMUSG00000000290	Itgb2	0.519745	2.49805e-07	-0.429802	9.58225e-07	-0.949546	3.29211e-10	1269.52	1224.07	1224.37	1635.56	1593.21	1607.81	1304.73	1346.5	1432.7	1004.4	993.988	967.786	714.655	724.715	621.195	639.458	1239.32	1612.19	1361.31	988.726	675.006	chr10	77530252	77565708	1	77530252
ENSMUSG00000000318	Clec10a	-0.804612	5.19407e-05	0.50999	0.00126627	1.3146	3.45288e-07	55.7384	53.5365	57.6338	22.8596	16.6389	18.5396	33.8972	36.161	37.2423	38.5034	40.2968	40.5025	99.5356	93.4942	55.2842	62.1262	55.6362	19.346	35.7668	39.7676	77.6101	chr11	70156197	70170834	1	70156197
ENSMUSG00000000326	Comt	-0.108684	0.387355	0.635198	6.1195e-05	0.743882	1.76866e-05	67.3535	71.9931	60.5063	55.1613	42.166	41.5831	67.8849	62.9413	74.0199	102.633	115.793	107.503	124.491	124.862	86.3638	85.1974	66.6176	46.3035	68.282	108.643	105.228	chr16	18406886	18426852	-1	18426852
ENSMUSG00000000339	Rtca	-0.335178	0.00102828	-0.143309	0.0757831	0.191869	0.027992	27.9046	24.0792	27.3195	16.5981	15.0745	12.1502	19.1632	17.324	19.1244	23.3315	22.456	23.736	19.8389	17.8181	19.4319	19.6029	26.4344	14.6076	18.5372	23.1745	19.1729	chr3	116488963	116508208	-1	116508208
ENSMUSG00000000340	Dbt	-0.17044	0.372589	0.00288196	0.988195	0.173322	0.345381	11.4735	11.734	13.2625	10.5353	7.9639	5.23717	9.40084	13.3145	7.89753	11.5383	11.0902	10.9804	7.90145	12.7369	9.82957	10.2538	12.1567	7.91212	10.2043	11.203	10.1804	chr3	116513070	116549981	1	116513070
ENSMUSG00000000346	Dazap2	-0.136708	0.0154749	-0.156863	0.00455364	-0.0201552	0.696478	718.933	713.331	746.672	460.572	508.481	499.207	579.959	552.627	550.814	505.325	505.053	520.418	519.734	530.681	516.763	511.838	726.312	489.42	561.133	510.265	519.754	chr15	100615349	100620761	1	100615349
ENSMUSG00000000355	Mcts1	-0.415648	7.26691e-05	-0.689967	1.58768e-07	-0.274319	0.00184801	50.0017	56.8978	61.4842	30.3138	26.096	29.6424	30.9143	26.0994	26.4025	25.1802	24.4536	29.5879	23.5338	22.2896	25.341	23.0711	56.1279	28.6841	27.8054	26.4072	23.5589	chrX	38600578	38613426	1	38600578
ENSMUSG00000000359	Rem1	-3.76016	8.92709e-07	-2.88173	7.69914e-07	0.878427	0.107477	10.5528	10.6951	9.22874	0.198779	0.142213	0.209487	0.180785	0.0756505	0.23228	0.0637473	0.0688834	0	0.511605	0.948492	0.284092	0.201056	10.1589	0.183493	0.162905	0.0442102	0.486311	chr2	152626951	152635198	1	152626951
ENSMUSG00000000374	Trappc10	0.411328	0.000269021	-0.0373362	0.66307	-0.448664	7.68077e-05	93.8417	88.0052	79.6972	100.483	97.7	107.257	84.0652	102.582	101.971	98.1071	102.016	98.2975	80.663	76.1503	61.0229	63.5336	87.1813	101.813	96.2061	99.4736	70.3425	chr10	78186725	78244641	-1	78244641
ENSMUSG00000000378	Ccm2	-0.866065	9.40457e-08	-0.642808	9.30538e-07	0.223257	0.0135539	108.856	104.201	105.183	36.973	35.9798	30.4803	37.6937	41.6835	39.6425	35.826	38.437	37.5437	53.548	50.8121	41.3637	41.0656	106.08	34.4777	39.6732	37.2689	46.6974	chr11	6546887	6596744	1	6546887
ENSMUSG00000000384	Tbrg4	0.526736	1.40422e-05	-0.229844	0.00842899	-0.75658	2.1339e-07	38.1741	36.9133	33.8591	52.7759	43.6592	46.506	46.1906	52.0476	45.3721	43.2844	38.7125	35.7684	22.9085	21.4766	24.3182	27.8462	36.3155	47.6471	47.8701	39.2551	24.1374	chr11	6615598	6626067	-1	6626067
ENSMUSG00000000399	Ndufa9	0.114856	0.0936936	0.0721495	0.252289	-0.042707	0.510653	54.7469	64.9649	67.4737	56.5527	49.2766	56.7709	63.3652	68.5394	66.8967	89.1825	96.5057	87.7116	55.2533	56.1643	57.1592	55.994	62.3952	54.2001	66.2671	91.1333	56.1427	chr6	126821721	126849136	-1	126849136
ENSMUSG00000000409	Lck	-6.46816	1.60402e-07	-3.81983	1.50593e-07	2.64833	0.0136642	10.5528	24.3237	35.387	0	0.0711063	0	0.180785	0.453903	0.154853	0	0.0688834	0	0.11369	0.270998	0.738638	0.502639	23.4211	0.0237021	0.263181	0.0229611	0.406491	chr4	129548344	129573641	-1	129573641
ENSMUSG00000000420	Galnt1	0.077393	0.46589	0.231581	0.0264941	0.154188	0.129568	117.638	125.835	128.469	107.54	84.0476	120.141	107.115	94.7145	120.244	131.638	113.727	145.441	149.502	139.699	116.648	117.467	123.981	103.909	107.358	130.269	130.829	chr18	24205344	24286818	1	24205344
ENSMUSG00000000439	Mkrn2	-0.417856	0.00649027	0.0903209	0.474054	0.508177	0.00128519	14.0231	13.9342	15.8905	9.04446	6.68399	6.70357	8.5873	10.5911	9.75577	16.1281	15.6365	15.9775	15.7461	16.0566	11.25	10.6057	14.6159	7.47734	9.64472	15.914	13.4146	chr6	115601902	115622624	1	115601902
ENSMUSG00000000440	Pparg	0.92079	5.47061e-08	1.35364	3.48192e-10	0.43285	7.25223e-05	9.91535	8.98386	10.2066	21.17	17.7055	17.8064	50.2583	42.6669	39.7973	36.6547	32.0308	35.1109	32.2311	32.2487	32.7842	28.4996	9.70194	18.8939	44.2409	34.5988	31.4409	chr6	115360951	115490399	1	115360951
ENSMUSG00000000441	Raf1	-0.113878	0.0756429	-0.427887	2.61522e-06	-0.314009	7.49945e-05	195.828	191.472	198.876	141.034	128.276	135.538	117.872	126.942	125.741	103.717	105.461	101.059	118.408	111.922	99.2616	97.1099	195.392	134.949	123.518	103.412	106.675	chr6	115618067	115676635	-1	115676635
ENSMUSG00000000486	Septin1	-4.33763	5.85448e-07	-3.55549	2.82101e-07	0.782138	0.206458	10.5528	21.5124	32.3311	0.198779	0.213319	0.209487	0.451963	0.907807	0.309707	1.0837	0.344417	0.526007	0.738985	0.745244	0.170455	0.402111	21.4654	0.207195	0.556492	0.651376	0.514199	chr7	127214447	127233130	-1	127233130
ENSMUSG00000000489	Pdgfb	-2.02201	1.45302e-09	0.911487	7.15791e-07	2.93349	5.67685e-11	21.2472	19.3122	22.9802	1.98779	1.77766	2.82807	4.79081	3.70688	4.18104	8.79713	7.23276	6.44358	45.7602	38.0074	47.7274	45.2375	21.1799	2.19784	4.22624	7.49116	44.1831	chr15	79995874	80014977	-1	80014977
ENSMUSG00000000530	Acvrl1	-0.032486	0.769792	0.414408	0.000585972	0.446894	0.000384828	61.121	46.875	51.5831	37.1717	38.3263	44.0969	57.0378	67.7072	64.6513	60.8149	57.9998	63.9098	76.9113	75.1341	56.8183	60.9701	53.193	39.865	63.1321	60.9082	67.4585	chr15	101128522	101145336	1	101128522
ENSMUSG00000000531	Grasp	2.46488	6.15172e-05	2.79972	1.46843e-05	0.334839	0.366483	1.41648	1.16118	1.52794	16.3993	11.1637	9.74113	11.8414	9.83457	13.0077	3.37861	3.3064	2.63003	7.44669	6.0297	27.1023	34.3805	1.36853	12.4347	11.5612	3.10501	18.7398	chr15	101224188	101232756	1	101224188
ENSMUSG00000000532	Acvr1b	-0.522353	0.000464743	-0.709985	1.2415e-05	-0.187633	0.113585	77.8355	75.2322	65.3957	36.8736	33.0644	30.2708	30.5527	31.4706	34.4549	30.0887	30.0332	31.1659	38.4272	32.994	22.1591	26.4388	72.8211	33.4029	32.1594	30.4293	30.0048	chr15	101174067	101213684	1	101174067
ENSMUSG00000000538	Tom1l2	-0.268524	0.0138001	-0.226044	0.0222719	0.0424796	0.671166	34.4204	32.9408	33.5535	17.4926	19.412	22.7293	14.6436	15.7353	15.5628	19.3792	16.6009	14.2022	25.9782	21.0701	21.1932	21.7643	33.6382	19.878	15.3139	16.7274	22.5014	chr11	60226714	60352905	-1	60352905
ENSMUSG00000000552	Zfp385a	-1.22009	1.38715e-09	-0.0765237	0.315895	1.14357	3.9074e-09	167.711	138.669	149.554	32.3016	37.6863	33.8321	66.9809	63.3952	69.7615	77.6442	80.7314	74.5614	126.992	125.133	113.864	105.705	151.978	34.6067	66.7125	77.6457	117.923	chr15	103313895	103340093	-1	103340093
ENSMUSG00000000555	Itga5	1.1667	4.10199e-08	0.246587	0.0221899	-0.920109	3.12756e-07	197.457	161.037	136.292	368.835	403.315	456.995	315.47	307.973	308.468	216.613	195.078	179.105	159.052	164.496	178.978	204.926	164.929	409.715	310.637	196.932	176.863	chr15	103344286	103366763	-1	103366763
ENSMUSG00000000561	Wdr77	0.291538	0.0163337	-0.134841	0.203865	-0.426379	0.000916318	27.4088	25.3626	21.0244	30.5126	23.6073	22.4151	31.0047	30.7898	31.745	34.4235	36.0949	35.1767	22.4538	18.3601	15.4546	15.8331	24.5986	25.5117	31.1798	35.2317	18.0254	chr3	105959369	105970037	1	105959369
ENSMUSG00000000563	Atp5pb	-0.0487431	0.562219	-0.31012	0.000826176	-0.261377	0.00339095	221.112	297.445	272.156	207.227	192.342	182.672	225.982	182.242	180.482	186.142	200.589	206.589	163.884	157.111	159.489	166.424	263.571	194.081	196.235	197.773	161.727	chr3	105942698	105960099	-1	105960099
ENSMUSG00000000568	Hnrnpd	0.0346659	0.737321	-0.712591	1.60613e-06	-0.747257	1.33952e-06	208.435	205.529	220.39	175.125	162.762	170.313	185.666	177.174	178.469	165.488	129.432	152.147	72.1931	72.8984	100.909	101.332	211.451	169.4	180.436	149.022	86.8332	chr5	99955935	99978938	-1	99978938
ENSMUSG00000000579	Dynlt1c	-1.35728	2.62299e-05	-1.62624	1.53932e-06	-0.268965	0.23352	40.5113	36.1799	34.2258	9.6408	5.11965	7.54152	3.7061	2.42082	4.95531	3.6336	1.79097	1.51227	6.42348	7.18144	5.68183	5.07666	36.9723	7.43399	3.69408	2.31228	6.09085	chr17	6601671	6609774	1	6601671
ENSMUSG00000000581	C1d	-0.475817	0.00775972	-0.277508	0.0693696	0.198309	0.208038	40.2988	47.8528	48.1606	22.8596	22.114	20.4249	28.9256	22.09	20.5955	29.77	15.9121	31.0344	23.6475	27.9805	29.6023	33.9784	45.4374	21.7995	23.8704	25.5722	28.8022	chr11	17257579	17269176	1	17257579
ENSMUSG00000000594	Gm2a	-0.511983	1.30315e-06	-0.297718	0.000158079	0.214265	0.00282924	988.347	936.583	902.216	424.493	436.521	449.139	702.351	675.408	712.481	407.6	390.156	377.212	617.166	641.045	548.467	536.165	942.382	436.718	696.747	391.656	585.711	chr11	55098115	55113029	1	55098115
ENSMUSG00000000600	Krit1	-0.0291532	0.85018	-0.637904	0.000210513	-0.608751	0.000388109	51.9139	56.8978	54.8835	39.0601	43.9437	39.6977	26.6658	27.1585	28.5705	18.1042	12.0546	17.161	21.6579	15.9889	29.8864	28.952	54.5651	40.9005	27.4649	15.7733	24.1213	chr5	3803184	3845564	1	3803184
ENSMUSG00000000605	Clcn4	0.279688	0.00228567	0.128772	0.0918879	-0.150915	0.0537652	113.177	115.079	112.395	115.888	113.557	119.093	98.4376	97.8918	91.5184	85.2939	73.0853	80.9393	94.5332	95.0524	122.273	120.784	113.55	116.179	95.9493	79.7728	108.161	chr7	7282309	7300851	-1	7300851
ENSMUSG00000000628	Hk2	0.218802	0.160411	-0.887319	1.71757e-05	-1.10612	2.29822e-06	227.203	219.28	250.643	149.681	305.472	210.744	163.34	150.318	145.949	99.8283	89.1352	85.9363	70.6015	82.3155	74.0343	93.2899	232.375	221.966	153.202	91.6333	80.0603	chr6	82725025	82774454	-1	82774454
ENSMUSG00000000631	Myo18a	-0.745693	0.000203162	-0.568919	0.00100762	0.176774	0.243186	229.257	211.151	269.284	84.68	67.2665	109.457	84.3363	113.325	80.1367	93.7723	118.893	72.8519	110.052	129.401	110.171	98.5676	236.564	87.1344	92.5992	95.1723	112.048	chr11	77763246	77865980	1	77763246
ENSMUSG00000000673	Haao	-2.67593	1.82674e-09	-3.58482	3.1018e-11	-0.908894	0.000325499	54.6052	42.108	50.4219	2.18657	2.70204	2.93281	4.70042	4.08513	4.02619	0.892462	0.20665	0.526007	1.19374	1.08399	1.07955	1.20633	49.0451	2.60714	4.27058	0.541706	1.1409	chr17	83831156	83847963	-1	83847963
ENSMUSG00000000682	Cd52	-0.408035	0.00313023	-0.816984	3.12995e-06	-0.408949	0.00208855	698.465	764.484	823.13	349.951	417.323	405.88	531.961	454.433	496.692	126.666	135.907	136.893	289.398	369.234	228.694	237.698	762.026	391.051	494.362	133.155	281.256	chr4	134082448	134095082	-1	134095082
ENSMUSG00000000686	Abhd15	-1.33595	9.23121e-05	-0.100125	0.655312	1.23582	0.000162359	20.5389	15.7676	16.8684	2.98169	3.55531	4.29448	6.23709	7.64071	8.43951	5.54602	7.71494	7.03534	19.3273	17.9536	8.75002	7.79091	17.725	3.61049	7.4391	6.76543	13.4555	chr11	77515121	77538607	1	77515121
ENSMUSG00000000693	Loxl3	-0.0642069	0.842815	0.987938	0.00202654	1.05214	0.00192683	5.45344	6.41704	5.50057	3.18047	2.48872	7.22729	9.76241	6.95985	5.57472	11.602	15.1544	9.79687	20.8053	11.9916	11.0228	8.54487	5.79035	4.29883	7.43233	12.1844	13.0911	chr6	83034173	83052562	1	83034173
ENSMUSG00000000708	Kat2b	-0.43168	0.0252544	-0.370511	0.0355584	0.0611691	0.73365	114.451	84.705	89.476	43.7315	39.0373	62.7413	46.1002	48.4164	36.7777	27.7301	21.0783	46.0256	63.7801	52.709	54.5456	51.6713	96.2108	48.5033	43.7648	31.6113	55.6765	chr17	53566861	53672720	1	53566861
ENSMUSG00000000711	Rab5b	-0.604705	1.92611e-05	-0.05047	0.590608	0.554235	3.49608e-05	169.482	166.965	155.666	67.7838	65.9155	74.263	82.5285	89.2676	88.3439	113.406	119.719	121.836	147.911	155.62	110.682	107.816	164.038	69.3208	86.7133	118.321	130.507	chr10	128677175	128696264	-1	128696264
ENSMUSG00000000732	Icosl	-1.12896	4.38607e-05	-0.274885	0.129107	0.854074	0.000441023	49.081	50.2363	52.6833	12.6225	13.0124	12.255	25.7619	29.3524	31.0481	15.4268	15.0855	15.6487	47.8635	39.6334	21.6478	19.9045	50.6668	12.63	28.7208	15.387	32.2623	chr10	78069302	78083913	1	78069302
ENSMUSG00000000738	Spg7	-0.419027	0.000226493	-0.366379	0.00037074	0.0526482	0.548749	79.8894	69.3041	70.5296	40.7498	36.3353	34.67	41.5806	45.9955	42.9718	42.6469	47.254	39.4505	35.5281	42.0046	46.8183	45.6396	73.241	37.2517	43.516	43.1172	42.4977	chr8	123062942	123097760	1	123062942
ENSMUSG00000000740	Rpl13	-0.201785	0.00543644	-0.251977	0.000646896	-0.0501916	0.423058	986.506	976.613	1011.37	645.138	654.889	579.126	869.939	828.449	859.437	685.921	834.523	704.98	630.07	654.053	655.172	641.267	991.497	626.384	852.608	741.808	645.14	chr8	123102350	123105244	1	123102350
ENSMUSG00000000743	Chmp1a	-0.270148	0.00221928	0.0816911	0.255937	0.35184	0.000188388	140.231	151.992	149.921	89.1525	88.3851	83.1662	95.0931	101.826	101.971	125.965	144.793	126.702	138.076	152.233	120.171	124.655	147.382	86.9013	99.6299	132.486	133.784	chr8	123204264	123212763	-1	123212763
ENSMUSG00000000751	Rpa1	-0.130557	0.179598	0.526008	2.61971e-05	0.656565	4.37909e-06	32.5082	34.1631	39.8486	26.537	19.5542	26.5001	34.8916	44.0286	43.0493	74.3294	85.4155	85.4103	48.9435	46.2051	54.2047	51.9226	35.5066	24.1971	40.6565	81.7184	50.319	chr11	75298166	75348324	-1	75348324
ENSMUSG00000000759	Tubgcp3	-0.537866	2.41359e-05	-0.641928	1.67033e-06	-0.104062	0.236898	74.3651	71.5653	70.7129	34.2894	31.7134	31.9467	29.8296	29.9576	30.0416	32.6386	25.6935	25.3798	36.324	25.6093	30.8523	34.5313	72.2144	32.6498	29.9429	27.904	31.8292	chr8	12614277	12672248	-1	12672248
ENSMUSG00000000776	Polr3d	0.938879	3.11566e-07	0.296288	0.00705308	-0.642591	9.38945e-06	9.7737	9.65612	9.59544	20.2755	19.6964	17.4921	18.5305	16.0379	16.9565	15.2994	15.4299	12.5584	10.2321	9.14617	11.8182	12.4655	9.67509	19.1547	17.175	14.4292	10.9155	chr14	70438757	70443447	-1	70443447
ENSMUSG00000000782	Tcf7	-3.36433	0.000163016	-3.25216	3.34246e-05	0.112164	0.906265	2.69131	11.2451	3.05587	0.0993897	0.0711063	0.31423	0.271178	0.378253	0.23228	0.127495	0	0.328754	0.284225	0.203248	0.170455	0.0502639	5.6641	0.161575	0.293904	0.152083	0.177048	chr11	52252371	52283331	-1	52283331
ENSMUSG00000000787	Ddx3x	0.512	3.61447e-05	0.287843	0.00310748	-0.224158	0.0147789	375.367	405.435	433.017	552.805	477.976	537.229	409.84	405.109	348.575	339.582	288.69	414.69	410.535	430.886	463.41	501.634	404.606	522.67	387.841	347.654	451.616	chrX	13280970	13294052	1	13280970
ENSMUSG00000000804	Usp32	-0.189176	0.234121	-0.317688	0.038326	-0.128512	0.399259	76.1357	78.7157	69.5517	63.51	42.9482	37.7076	32.1798	30.7898	48.7788	33.2123	47.5985	35.8342	55.1396	42.2756	43.3524	41.7693	74.801	48.0553	37.2495	38.8817	45.6342	chr11	84984442	85140161	-1	85140161
ENSMUSG00000000823	Zfp512b	-0.899159	0.000163302	-0.310537	0.0670657	0.588623	0.0039001	27.1256	19.2511	20.6577	7.45423	7.46616	6.07511	6.32749	8.09461	6.34899	14.4069	12.5368	19.002	19.8957	12.8046	10.3409	12.0131	22.3448	6.9985	6.9237	15.3152	13.7636	chr2	181582103	181592803	-1	181592803
ENSMUSG00000000826	Dnajc5	0.652912	8.47619e-06	0.41415	0.000395067	-0.238762	0.0176775	140.373	128.524	125.658	166.08	205.639	213.572	164.605	224.455	197.438	172.819	192.254	202.447	186.281	169.848	156.875	153.808	131.518	195.097	195.499	189.173	166.703	chr2	181520485	181555133	1	181520485
ENSMUSG00000000827	Tpd52l2	0.247064	0.0318323	0.147388	0.153896	-0.0996761	0.342539	45.3981	52.4364	43.699	45.5205	46.5746	47.9724	57.0378	49.5511	53.889	64.7035	60.9618	61.0825	49.9099	56.774	38.1251	38.2508	47.1778	46.6892	53.4926	62.2493	45.765	chr2	181497142	181517966	1	181497142
ENSMUSG00000000838	Fmr1	0.113662	0.369795	-0.408557	0.00247081	-0.522219	0.000409802	69.6199	68.9985	66.3125	60.6277	54.6096	62.6365	38.9592	39.7165	29.9641	27.2838	23.627	29.1276	32.5722	28.116	46.1933	45.137	68.3103	59.2913	36.2133	26.6795	38.0046	chrX	68678541	68717963	1	68678541
ENSMUSG00000000861	Bcl11a	-2.33509	5.36809e-07	-2.66242	3.91366e-08	-0.327331	0.23732	33.783	35.2021	33.6146	2.58413	2.63093	2.4091	1.89825	3.17732	3.63906	0.764968	1.92874	1.24927	1.08005	2.84548	2.61364	1.50792	34.1999	2.54139	2.90487	1.31432	2.01177	chr11	24078056	24174123	1	24078056
ENSMUSG00000000876	Pxmp4	-1.19798	2.02363e-05	-0.358814	0.0463291	0.839168	0.000445309	27.338	27.9294	18.7019	3.8762	6.18624	7.12255	7.4122	6.50595	9.98805	10.1996	10.7458	9.33662	15.6324	18.2246	12.3864	11.4602	24.6565	5.72833	7.96873	10.094	14.4259	chr2	154585758	154603708	-1	154603708
ENSMUSG00000000881	Dlg3	-0.0588051	0.910093	0.9053	0.0448811	0.964105	0.0438984	2.33719	2.75016	3.4837	4.67131	0.924381	0.837947	1.44628	3.55558	1.47111	6.56597	3.85747	3.81355	5.17289	4.53921	3.46592	10.6057	2.85702	2.14455	2.15766	4.74566	5.94593	chrX	100767722	100818410	1	100767722
ENSMUSG00000000902	Smarcb1	0.399499	0.000132006	0.0637231	0.402693	-0.335776	0.000391651	37.8908	40.2746	36.3038	47.9058	43.3037	40.8499	63.4556	58.4022	65.1933	65.1497	64.8193	59.5702	36.6082	38.1429	31.0796	30.4097	38.1564	44.0198	62.3504	63.1798	34.0601	chr10	75896769	75921617	-1	75921617
ENSMUSG00000000915	Hip1r	-0.347451	0.297843	-1.79266	4.97489e-05	-1.44521	0.000450601	7.36569	20.7179	9.1065	5.7646	6.25735	8.27472	2.98296	4.16078	2.70994	1.59368	1.30879	0.591757	2.95594	1.55824	1.13637	1.20633	12.3967	6.76556	3.28456	1.16474	1.71422	chr5	123973628	124005558	1	123973628
ENSMUSG00000000916	Nsun5	-0.543029	0.019287	-0.491736	0.0195225	0.0512931	0.816483	16.7853	17.1732	14.057	7.45423	8.17722	5.86563	9.03926	16.0379	8.43951	10.2633	11.1591	7.42984	9.0952	5.55545	10.9091	7.23801	16.0052	7.16569	11.1722	9.61742	8.19944	chr5	135369953	135376805	1	135369953
ENSMUSG00000000957	Mmp14	4.02801	2.98358e-13	4.69279	5.16908e-14	0.664775	4.77523e-06	5.17014	3.23908	5.19498	195.301	207.061	187.7	153.306	148.729	136.271	266.017	246.74	231.048	448.336	430.006	398.808	380.498	4.53474	196.687	146.102	247.935	414.412	chr14	54431612	54445364	1	54431612
ENSMUSG00000000958	Slc7a7	0.698382	4.18517e-08	0.988132	4.60048e-10	0.28975	0.000230873	53.7553	55.7366	49.0773	84.0837	75.8704	86.937	115.793	108.029	112.733	133.742	142.244	125.255	122.16	123.507	118.75	111.083	52.8564	82.297	112.185	133.747	118.875	chr14	54369442	54417780	-1	54417780
ENSMUSG00000000959	Oxa1l	-1.07314	1.75858e-09	0.170432	0.0193463	1.24357	5.69637e-10	81.8724	76.8212	77.2525	22.7602	19.4831	20.2155	32.6317	38.2792	39.3328	36.1447	37.7481	35.2424	76.2291	85.0255	79.5456	71.425	78.6487	20.8196	36.7479	36.3784	78.0563	chr14	54360834	54369673	1	54360834
ENSMUSG00000000976	Heatr6	-0.0731533	0.673549	-0.151304	0.334199	-0.0781506	0.637043	30.95	30.1295	27.3806	31.0096	18.4876	14.4546	22.5982	25.1916	21.6795	22.949	24.9358	23.9991	28.252	20.7313	18.2955	17.7432	29.4867	21.3173	23.1564	23.9613	21.2555	chr11	83753696	83783754	1	83753696
ENSMUSG00000000982	Ccl3	1.50412	4.13217e-07	2.30013	3.47782e-09	0.796005	0.000123819	16.2187	15.8287	18.4575	56.3539	66.3421	52.4764	150.594	97.2866	89.815	130.108	120.477	88.7636	163.657	154.265	136.591	107.716	16.835	58.3908	112.565	113.116	140.557	chr11	83647844	83649355	-1	83649355
ENSMUSG00000001016	Ilf2	0.201583	0.0532713	-0.118056	0.210369	-0.319639	0.00337008	29.6044	25.1793	30.3143	29.7175	24.8161	26.0811	30.2815	31.395	26.3251	32.7024	39.4013	31.8891	20.3505	17.8181	21.6478	24.5288	28.366	26.8716	29.3339	34.6643	21.0863	chr3	90476126	90488379	1	90476126
ENSMUSG00000001017	Chtop	0.00500328	0.956334	-0.0611944	0.428897	-0.0661977	0.402565	125.571	131.274	133.358	100.085	101.682	101.392	109.917	108.18	104.449	90.9037	87.8953	89.9471	89.9856	86.245	119.205	114.35	130.068	101.053	107.515	89.582	102.446	chr3	90498956	90509498	-1	90509498
ENSMUSG00000001018	Snapin	-0.593745	3.64997e-07	0.29937	0.000166296	0.893115	5.05474e-09	51.5598	46.8139	48.894	22.7602	20.1231	20.1107	31.9086	26.4777	28.8802	47.5555	42.7077	48.5899	58.0387	54.606	53.2956	55.8935	49.0892	20.998	29.0888	46.2844	55.4585	chr3	90488026	90491033	-1	90491033
ENSMUSG00000001020	S100a4	-0.0441034	0.585502	-2.18294	6.23333e-13	-2.13884	3.67122e-12	900.172	919.043	1034.47	711.531	676.576	724.195	945.236	815.74	819.175	348.315	446.709	353.016	90.3267	84.8223	87.5002	96.4062	951.23	704.101	860.05	382.68	89.7638	chr3	90603771	90606045	1	90603771
ENSMUSG00000001025	S100a6	0.272115	0.00789589	-1.8684	1.70908e-11	-2.14051	1.60798e-11	684.938	707.036	771.791	749.299	756.571	689.63	1016.65	805.83	786.578	394.022	423.633	369.717	108.688	94.8492	79.1479	90.2238	721.255	731.833	869.685	395.791	93.2271	chr3	90612882	90624181	1	90612882
ENSMUSG00000001029	Icam2	-1.3278	7.24038e-07	-1.78195	1.01735e-08	-0.454148	0.00920663	26.3465	29.0906	24.5692	4.17437	6.8262	5.23717	9.76241	8.47286	8.82665	7.0122	9.1615	9.20512	4.43391	4.26821	3.35228	2.96557	26.6688	5.41258	9.02064	8.45961	3.75499	chr11	106377656	106388075	-1	106388075
ENSMUSG00000001034	Mapk7	0.08908	0.554905	-0.322759	0.0273808	-0.411839	0.00807922	81.235	59.4035	58.3672	49.3967	70.7507	47.1345	62.6421	51.2911	45.8366	72.7357	65.4393	60.425	46.6129	42.3434	33.2955	38.8038	66.3352	55.7606	53.2566	66.2	40.2639	chr11	61488812	61494406	-1	61494406
ENSMUSG00000001052	Sec24b	0.100832	0.434994	-0.59953	0.000119816	-0.700363	3.21528e-05	197.386	190.067	170.518	165.981	164.824	146.326	129.713	85.0312	107.313	89.6925	67.1613	55.0334	84.4717	88.3452	82.7843	86.3534	185.99	159.044	107.353	70.6291	85.4887	chr3	129982759	130061553	-1	130061553
ENSMUSG00000001054	Rmnd5b	-1.41249	1.85593e-08	-1.13548	5.36805e-08	0.277018	0.0273655	54.8885	49.2584	57.8171	10.4359	10.1682	9.84587	17.717	16.2649	17.421	21.9291	20.9406	17.3582	19.5547	13.1434	13.0114	12.4655	53.988	10.15	17.1343	20.076	14.5437	chr11	51623671	51635896	-1	51635896
ENSMUSG00000001056	Nhp2	0.454011	0.000203866	0.119693	0.186774	-0.334318	0.00165639	30.0293	33.552	31.4755	43.0357	34.9843	37.9171	52.3373	51.6693	49.9402	54.7589	66.1281	56.5457	26.3761	25.0673	32.9546	35.1847	31.6856	38.6457	51.3156	59.1442	29.8957	chr11	51619735	51623714	1	51619735
ENSMUSG00000001062	Vps9d1	-0.604089	0.00173352	-0.887383	2.99564e-05	-0.283294	0.0810021	101.278	89.4108	90.026	34.7864	27.8025	56.8756	47.6369	40.6243	32.5192	30.6625	26.3824	25.3798	39.962	30.4195	30.5114	28.2986	93.5717	39.8215	40.2602	27.4749	32.2979	chr8	123242356	123254348	-1	123254348
ENSMUSG00000001065	Zfp276	-0.0785088	0.375684	-0.708897	4.44789e-07	-0.630388	2.36645e-06	67.7076	71.382	61.2397	51.1857	45.6502	46.506	37.5129	34.7993	36.3906	32.8936	28.5866	27.4838	29.3889	22.8993	32.2728	25.5843	66.7764	47.7806	36.2343	29.6547	27.5363	chr8	123254195	123269745	1	123254195
ENSMUSG00000001082	Mfsd10	-0.159414	0.332483	-0.476375	0.00503668	-0.316961	0.0506677	60.2003	46.5694	52.561	33.1961	38.1841	33.5179	60.1111	39.4896	37.01	43.1569	33.9595	30.9686	27.7972	20.7313	25.8523	36.1398	53.1102	34.966	45.5369	36.0284	27.6302	chr5	34633642	34637212	-1	34637212
ENSMUSG00000001089	Luzp1	1.50213	1.51755e-07	0.880485	2.46709e-05	-0.621647	0.000412751	13.9523	29.0295	19.4354	69.7715	57.8094	90.184	43.2077	48.6433	45.0624	47.3005	40.0213	47.1433	41.6105	43.0886	40.1706	43.4783	20.8057	72.5883	45.6378	44.8217	42.087	chr4	136469761	136554780	1	136469761
ENSMUSG00000001098	Kctd10	-0.258866	0.00756463	-0.652303	1.08892e-06	-0.393437	0.000215666	195.757	162.198	157.011	98.7933	99.9754	108.828	90.7542	108.634	115.056	95.8759	105.461	92.3142	73.8416	81.4348	70.5684	73.6869	171.655	102.532	104.815	97.8835	74.8829	chr5	114363567	114380508	-1	114380508
ENSMUSG00000001100	Poldip2	0.100665	0.276321	0.392819	0.000266436	0.292154	0.00341324	25.2133	24.3848	25.3637	21.3688	20.052	22.834	24.3156	29.0498	29.2673	36.7822	38.8503	36.5575	34.5049	34.8232	26.1932	28.4996	24.9873	21.4183	27.5442	37.3966	31.0053	chr11	78512193	78522736	1	78512193
ENSMUSG00000001105	Ift20	0.277232	0.00372608	-0.32582	0.00067455	-0.603052	2.44163e-06	26.9839	29.2128	31.3533	31.9041	31.2156	26.0811	30.5527	28.2177	31.6675	21.8653	21.1472	21.4348	19.9526	15.7856	15.9091	18.849	29.1833	29.7336	30.146	21.4824	17.6241	chr11	78536361	78541737	1	78536361
ENSMUSG00000001123	Lgals9	0.396159	6.18858e-05	0.340597	0.000159126	-0.0555624	0.433443	219.625	205.529	208.044	254.537	230.598	243.319	289.98	320.38	353.066	246.893	279.942	276.679	249.038	277.502	240.114	226.489	211.066	242.818	321.142	267.838	248.286	chr11	78962974	78984946	-1	78984946
ENSMUSG00000001127	Araf	-0.261009	0.00285907	-0.25458	0.00201688	0.00642932	0.935645	84.2096	82.3826	82.8142	51.6826	45.2236	51.9527	48.9928	46.4494	43.359	50.9341	46.0141	39.9765	55.026	48.7118	53.2388	59.0099	83.1355	49.6196	46.2671	45.6416	53.9966	chrX	20797814	20860519	1	20797814
ENSMUSG00000001128	Cfp	1.75997	7.50187e-11	0.776375	2.89555e-07	-0.983599	2.26438e-08	158.929	160.182	151.51	662.631	736.803	714.035	672.792	664.136	734.625	403.775	396.837	378.856	340.331	306.363	237.103	258.457	156.874	704.49	690.518	393.156	285.563	chrX	20925454	20931555	-1	20931555
ENSMUSG00000001131	Timp1	6.68597	1.06005e-13	3.469	2.53899e-10	-3.21697	2.29843e-12	0.0708239	0.122229	0.24447	96.8055	106.304	95.9449	52.7893	39.1113	45.5269	16.4468	15.361	17.5555	4.94551	4.06496	3.57955	4.67455	0.145841	99.6848	45.8092	16.4544	4.31614	chrX	20870166	20874735	1	20870166
ENSMUSG00000001134	Uxt	0.351025	0.0154268	-0.00578762	0.965697	-0.356813	0.0106241	9.91535	11.0006	11.7346	13.2188	9.88377	12.9882	15.186	15.4327	12.698	10.3908	11.6413	12.3612	8.01514	11.5851	7.4432	9.24856	10.8835	12.0303	14.4389	11.4644	9.07301	chrX	20941722	20962017	-1	20962017
ENSMUSG00000001138	Cnnm3	-1.02217	0.000556441	0.0410024	0.853051	1.06317	0.000332253	37.2534	30.924	30.192	5.06887	11.0215	10.998	14.8244	9.98587	21.5246	24.479	26.9334	21.0403	38.9388	30.4872	22.4432	22.7193	32.7898	9.02946	15.445	24.1509	28.6471	chr1	36511867	36528237	1	36511867
ENSMUSG00000001143	Lman2l	-0.528104	2.6718e-05	-0.133332	0.112272	0.394772	0.000300933	57.2257	52.2531	51.7054	27.5309	22.9673	23.1483	20.0672	23.603	22.2989	30.5987	26.9334	34.0589	36.7787	43.2919	42.5569	34.8329	53.7281	24.5488	21.9897	30.5304	39.3651	chr1	36419871	36445271	-1	36445271
ENSMUSG00000001150	Mcm3ap	-0.290253	0.00221295	-0.0984548	0.195976	0.191798	0.0225056	38.9531	48.5862	46.2659	25.7419	24.6028	27.1285	29.2872	31.168	32.5967	39.5871	38.1614	39.1875	35.9829	38.0074	30.4546	30.9123	44.6018	25.8244	31.0173	38.9787	33.8393	chr10	76468927	76515857	1	76468927
ENSMUSG00000001151	Pcnt	0.13246	0.217184	0.314165	0.00491574	0.181704	0.081262	41.3612	37.7078	37.1594	34.2894	31.6423	36.8697	26.2139	40.3974	39.5651	38.5034	40.8479	42.1463	47.295	48.3053	40.7956	41.3169	38.7428	34.2671	35.3921	40.4992	44.4282	chr10	76351263	76442786	-1	76442786
ENSMUSG00000001156	Mxd1	3.09797	7.34178e-12	1.51962	4.48603e-09	-1.57835	2.76806e-09	35.5536	39.3579	31.6588	596.537	630.57	597.351	419.151	422.735	411.291	102.697	94.9903	88.0404	99.4787	126.217	165.909	151.847	35.5234	608.153	417.726	95.2425	135.863	chr6	86647042	86669161	-1	86669161
ENSMUSG00000001157	Gmcl1	-0.243059	0.0229205	-0.404872	0.000407025	-0.161813	0.101356	17.1394	19.8623	21.0244	12.7219	9.95488	12.5692	10.9375	10.9693	11.1494	11.9845	11.228	14.3994	11.4827	10.2979	9.6023	11.7618	19.342	11.7487	11.0188	12.5373	10.7862	chr6	86691768	86733383	-1	86733383
ENSMUSG00000001158	Snrnp27	0.0578408	0.496529	-0.174659	0.0329743	-0.2325	0.00839459	22.6636	25.4237	28.603	19.1822	21.6163	21.8914	21.3327	20.35	18.3501	23.5228	23.9714	22.6183	19.4978	16.9374	18.5228	17.0395	25.5634	20.8966	20.0109	23.3708	17.9994	chr6	86675151	86684522	-1	86684522
ENSMUSG00000001166	Oas1c	-1.28234	8.89753e-05	-0.00798513	0.971626	1.27435	8.27099e-05	7.7198	9.9617	11.8568	2.28596	2.34651	1.67589	2.53099	3.55558	2.24538	4.65355	3.44417	3.15604	9.94787	10.5012	7.21593	5.07666	9.8461	2.10279	2.77731	3.75125	8.1854	chr5	120800194	120812514	-1	120812514
ENSMUSG00000001173	Ocrl	0.659373	5.39749e-07	0.47085	1.10515e-05	-0.188524	0.0164957	34.1371	33.0631	34.348	54.4655	47.0012	50.6958	54.8683	55.9814	53.0373	47.4917	41.0545	45.6968	46.6697	38.2784	43.466	53.2295	33.8494	50.7208	54.629	44.7477	45.4109	chrX	47912387	47965868	1	47912387
ENSMUSG00000001175	Calm1	1.42001	4.00185e-12	0.677897	5.38167e-09	-0.742111	3.02121e-09	488.827	513.486	528.361	1683.66	1576.07	1639.65	1501.51	1509.61	1495.65	1430.55	1320.5	1500.57	777.185	786.367	886.252	916.161	510.224	1633.13	1502.26	1417.2	841.491	chr12	100199435	100209814	1	100199435
ENSMUSG00000001211	Agpat3	0.300612	0.0215647	1.69335	1.49603e-09	1.39274	2.44871e-08	19.0516	21.5124	22.6135	23.6547	19.8386	22.7293	29.016	38.1279	36.8551	46.918	69.2278	56.6772	96.3523	112.261	90.9093	83.4884	21.0592	22.0742	34.6663	57.6077	95.7527	chr10	78269178	78352489	-1	78352489
ENSMUSG00000001227	Sema6b	1.06547	4.3005e-06	0.668394	0.000245544	-0.39708	0.00953409	7.15321	9.53389	6.90627	18.7846	21.1186	12.8834	17.5362	18.3831	21.8343	12.3032	17.5653	14.5309	11.8238	12.9401	13.2955	13.4205	7.86446	17.5955	19.2512	14.7998	12.87	chr17	56123085	56140343	-1	56140343
ENSMUSG00000001228	Uhrf1	-0.426167	0.153023	1.20808	0.000176574	1.63425	3.02296e-05	2.26636	4.95029	9.1065	4.17437	2.13319	1.99012	5.51395	5.29554	6.89098	34.4873	38.8503	34.5192	15.8598	13.8209	16.5909	15.0289	5.44105	2.76589	5.90016	35.9522	15.3251	chr17	56303321	56323486	1	56303321
ENSMUSG00000001229	Dpp9	0.375425	2.8035e-05	-0.0655159	0.280772	-0.440941	3.51113e-06	64.5914	67.5317	59.4673	77.6233	68.902	69.3401	70.5063	77.6931	83.2337	76.3693	80.1114	79.0325	52.809	51.0153	49.0342	47.4994	63.8635	71.9551	77.1444	78.5044	50.0895	chr17	56186807	56218905	-1	56218905
ENSMUSG00000001247	Lsr	-0.422608	0.000194791	-1.13645	2.36391e-09	-0.713846	8.93758e-07	43.0609	40.2746	41.9266	21.7663	21.403	20.2155	32.9029	29.5794	31.203	8.28715	6.13063	5.91757	12.1648	10.7044	10.625	11.3596	41.754	21.1283	31.2284	6.77845	11.2135	chr7	30957770	30973464	-1	30973464
ENSMUSG00000001248	Gramd1a	-0.485932	9.28917e-06	-0.126918	0.0750701	0.359014	0.000129659	135.061	141.481	134.092	68.3801	59.3026	67.9784	63.0941	68.4637	69.1421	56.3526	58.482	47.4063	100.9	99.2529	92.273	111.335	136.878	65.2204	66.9	54.0803	100.94	chr7	31130127	31155896	-1	31155896
ENSMUSG00000001249	Hpn	-1.4795	0.000648057	0.889518	0.00543534	2.36902	7.58276e-06	5.31179	2.38347	5.01163	0.496948	0.639956	1.15218	1.89825	1.28606	0.929121	2.10366	1.37767	0.920512	10.1184	9.68817	6.07956	8.54487	4.23563	0.763027	1.37114	1.46728	8.60775	chr7	31098725	31115290	-1	31115290
ENSMUSG00000001270	Ckb	-0.61586	7.01467e-07	1.30613	7.39376e-11	1.92199	7.63822e-12	72.3112	61.6036	62.0953	28.6242	27.8025	25.3479	89.2175	89.1163	101.274	165.552	194.527	177.79	206.063	197.422	209.205	195.527	65.3367	27.2582	93.2027	179.29	202.054	chr12	111669361	111672338	-1	111672338
ENSMUSG00000001280	Sp1	-0.0074137	0.978047	-0.461384	0.0498658	-0.453971	0.0571204	142.144	139.892	132.869	117.777	82.7677	119.303	68.7888	122.478	145.872	75.8593	55.1067	102.045	108.29	83.264	55.7388	45.0365	138.301	106.616	112.38	77.6704	73.0822	chr15	102406143	102436404	1	102406143
ENSMUSG00000001281	Itgb7	-0.405284	0.00110682	-2.44586	4.32753e-12	-2.04058	9.38417e-11	607.882	583.951	554.091	246.387	326.875	324.809	259.608	274.99	283.459	115.255	117.928	117.365	46.215	49.7281	36.9319	36.0392	581.974	299.357	272.686	116.85	42.2285	chr15	102215995	102231944	-1	102231944
ENSMUSG00000001285	Myg1	-0.779248	1.22996e-05	-0.198281	0.0796992	0.580967	0.000164791	27.763	30.6185	32.5145	12.7219	9.03049	10.6838	14.4628	12.2554	16.8016	23.6502	23.4204	19.7252	18.1336	24.3898	18.9773	21.6638	30.2986	10.8121	14.5066	22.2653	20.7911	chr15	102331709	102338139	1	102331709
ENSMUSG00000001288	Rarg	-0.371855	0.00183818	-1.66667	1.85719e-10	-1.29481	7.85422e-09	143.348	126.996	135.497	66.4917	80.3501	68.9211	44.3828	48.0381	53.347	28.2401	23.2826	23.21	23.9317	23.4413	17.3864	20.8093	135.28	71.921	48.5893	24.9109	21.3922	chr15	102234938	102257517	-1	102257517
ENSMUSG00000001289	Pfdn5	-0.221098	0.0195973	0.0265247	0.75465	0.247623	0.0082106	169.482	171.916	177.607	103.365	109.077	109.038	145.623	108.861	114.901	119.271	125.023	111.645	156.665	161.582	127.955	148.58	173.002	107.16	123.128	118.647	148.696	chr15	102326116	102331873	1	102326116
ENSMUSG00000001305	Rrp15	0.70394	4.52928e-05	-0.0958017	0.427609	-0.799742	8.116e-06	8.0031	10.2062	9.35097	17.9895	13.2969	12.0455	21.4231	17.9292	16.4919	14.5981	12.6746	13.0187	6.36664	6.63944	8.18184	6.78563	9.18674	14.444	18.6147	13.4304	6.99339	chr1	186720978	186749358	-1	186749358
ENSMUSG00000001313	Rnd2	1.99854	3.17577e-06	2.71113	7.45389e-08	0.71259	0.00499249	0.283296	0.672262	0.855645	3.47864	3.55531	3.77076	2.62139	1.73996	3.01964	7.0122	7.43941	7.56134	5.74134	6.36844	10.0568	9.55015	0.603734	3.60157	2.46033	7.33765	7.92919	chr11	101464999	101471853	1	101464999
ENSMUSG00000001323	Srr	-0.516917	0.0251722	0.707422	0.00171999	1.22434	3.2641e-05	7.29486	7.82268	10.6344	4.17437	2.98646	4.81819	6.1467	9.38067	4.87788	13.5782	9.50591	10.9146	13.8702	18.7666	11.4773	14.0739	8.58399	3.99301	6.80175	11.3329	14.547	chr11	74906359	74925948	-1	74925948
ENSMUSG00000001348	Acp5	1.11111	4.53572e-08	2.70713	2.67632e-12	1.59602	1.1671e-09	19.8307	27.9905	25.6693	57.2484	64.5645	50.3815	75.2067	76.9366	81.3755	87.7163	91.3394	81.4653	328.45	339.425	282.273	279.719	24.4969	57.3982	77.8396	86.8403	307.467	chr9	22126727	22135711	-1	22135711
ENSMUSG00000001366	Fbxo9	-1.18152	1.04562e-06	-0.832546	1.23762e-05	0.348977	0.0218225	49.86	43.7581	40.7654	12.4237	9.03049	10.5791	13.2877	8.85111	10.9172	13.8332	16.3943	11.7036	18.2472	11.9916	16.5909	18.4971	44.7945	10.6778	11.0187	13.977	16.3317	chr9	78081499	78109065	-1	78109065
ENSMUSG00000001376	Vps50	-0.106777	0.546482	-0.102525	0.531094	0.00425148	0.981986	48.8685	53.5976	59.1617	48.204	35.4109	29.0139	42.3942	30.7141	26.0154	38.3121	30.722	39.1217	32.7996	31.7067	43.5228	54.7877	53.8759	37.5429	33.0412	36.052	40.7042	chr6	3498382	3603531	1	3498382
ENSMUSG00000001380	Hars	0.516875	8.33024e-07	0.2301	0.00115992	-0.286776	0.000186522	36.5451	42.9636	41.6821	56.1552	51.4809	49.6483	54.7779	50.8372	51.7211	71.142	67.2302	65.2248	44.1117	38.9559	43.6365	43.7296	40.397	52.4281	52.4454	67.8657	42.6084	chr18	36766528	36783205	-1	36783205
ENSMUSG00000001383	Zmat2	-0.0709242	0.282722	-0.0146052	0.815934	0.0563189	0.374131	65.6538	71.5042	74.93	56.2546	49.2766	47.344	64.8115	57.7214	56.0569	64.7673	64.406	64.3701	56.9018	56.6385	57.3865	62.277	70.696	50.9584	59.5299	64.5144	58.301	chr18	36793876	36799666	1	36793876
ENSMUSG00000001403	Ube2c	-3.75321	4.03461e-05	0.938195	0.0198329	4.69141	3.3583e-06	1.7706	5.92813	13.1403	0.198779	0.0711063	0.104743	0.723141	0.453903	0.154853	4.14357	7.43941	5.78607	10.2889	11.7884	20.2273	17.3411	6.94633	0.124876	0.443966	5.78969	14.9114	chr2	164769898	164778822	1	164769898
ENSMUSG00000001415	Smg5	0.20492	0.0253583	-0.467284	3.15801e-05	-0.672204	9.8217e-07	100.853	98.3947	102.738	102.57	98.6244	85.3658	82.3477	78.4496	75.6459	72.5444	65.8526	63.5153	43.9412	50.6766	59.2047	57.3511	100.662	95.5201	78.8144	67.3041	52.7934	chr3	88336260	88362338	1	88336260
ENSMUSG00000001416	Cct3	0.548922	2.2378e-05	-0.050821	0.561495	-0.599743	5.59335e-06	93.1334	124.491	122.663	157.334	156.718	140.985	191.813	154.932	152.995	181.489	197.213	169.703	90.3835	82.6543	95.0571	92.6867	113.429	151.679	166.58	182.802	90.1954	chr3	88297116	88321767	1	88297116
ENSMUSG00000001418	Glmp	0.454539	3.87032e-06	1.04132	2.22793e-10	0.586783	2.0881e-07	124.154	112.145	113.984	134.971	151.101	140.147	190.277	186.252	190.547	281.508	299.505	264.187	273.14	270.794	290.683	273.536	116.761	142.073	189.025	281.733	277.038	chr3	88325023	88331313	1	88325023
ENSMUSG00000001419	Mef2d	1.08691	1.19159e-08	0.42632	0.000127053	-0.660589	1.5557e-06	176.422	159.815	144.971	367.444	369.61	366.602	334.905	310.092	334.174	194.429	179.579	167.599	189.578	171.745	221.08	241.267	160.403	367.885	326.39	180.536	205.917	chr3	88142372	88172086	1	88142372
ENSMUSG00000001424	Snd1	0.324472	0.00995472	0.388704	0.002134	0.0642323	0.566626	196.465	165.743	158.967	157.135	189	210.848	204.197	243.368	249.391	233.953	280.011	270.367	266.319	182.856	215.569	195.175	173.725	185.661	232.319	261.444	214.98	chr6	28475139	28935162	1	28475139
ENSMUSG00000001436	Slc19a1	0.21744	0.339058	0.735393	0.00211632	0.517953	0.0224143	2.83296	5.50032	4.09487	5.46643	3.4131	3.24704	7.59298	5.67379	10.2203	12.112	14.1211	11.7694	9.43627	6.91044	6.02274	6.83589	4.14272	4.04219	7.82903	12.6675	7.30134	chr10	77032241	77061002	1	77032241
ENSMUSG00000001440	Kpnb1	0.737782	7.73824e-08	0.39341	3.59555e-05	-0.344372	0.000121528	138.319	165.437	165.017	251.058	261.742	244.471	259.517	237.391	222.912	280.998	288.622	303.309	214.362	196.338	189.944	174.768	156.258	252.424	239.94	290.976	193.853	chr11	97159714	97187881	-1	97187881
ENSMUSG00000001441	Npepps	1.0858	5.25777e-07	0.442693	0.00161929	-0.643106	5.83374e-05	54.8177	55.1866	48.894	114.894	125.431	123.283	101.873	96.0005	80.2915	85.0389	63.5794	70.8136	55.367	57.7902	76.4775	86.6047	52.9661	121.203	92.7215	73.144	69.0599	chr11	97205842	97280638	-1	97280638
ENSMUSG00000001444	Tbx21	-4.83607	1.83539e-06	-4.46298	3.32553e-07	0.373093	0.69706	8.99463	14.9731	23.2246	0.198779	0	0.104743	0.180785	0	0.154853	0.127495	0.0688834	0	0.22738	0.270998	0	0.100528	15.7308	0.101174	0.11188	0.0654593	0.149726	chr11	97098071	97115331	-1	97115331
ENSMUSG00000001445	Mrpl10	-0.611922	5.36809e-07	-0.287469	0.000407008	0.324453	0.000239431	44.3358	44.3082	43.8212	20.5737	18.061	16.9684	25.3099	23.376	25.8605	31.2362	35.9572	32.4152	29.332	28.7258	26.1364	26.6901	44.155	18.5344	24.8488	33.2028	27.7211	chr11	97041560	97049213	1	97041560
ENSMUSG00000001467	Cyp51	0.888795	0.0009947	-0.295726	0.16748	-1.18452	4.99358e-05	31.0917	33.8575	42.1711	43.4333	72.8128	84.4231	48.3601	77.2392	58.07	20.3991	23.4204	14.3337	31.0374	13.4821	22.3864	22.1664	35.7068	66.8897	61.2231	19.3844	22.2681	chr5	4081145	4104746	-1	4104746
ENSMUSG00000001472	Tcf25	0.404801	1.43764e-06	0.0868162	0.0848209	-0.317985	1.13786e-05	254.116	241.831	250.887	282.366	292.958	290.139	246.41	260.767	262.399	235.865	236.408	223.553	229.085	227.909	219.262	233.174	248.945	288.488	256.526	231.942	227.358	chr8	123373753	123403835	1	123373753
ENSMUSG00000001473	Tubb6	1.67877	7.23365e-08	1.07628	4.85884e-06	-0.602486	0.000753894	96.3913	74.1932	72.852	342.596	335.622	331.513	289.347	276.2	292.131	282.592	272.847	267.54	144.443	144.984	227.103	281.88	81.1455	336.577	285.893	274.326	199.602	chr18	67390717	67402749	1	67390717
ENSMUSG00000001482	Def8	-0.729136	0.000230728	0.0138904	0.924134	0.743027	0.000155587	40.5113	41.8025	40.3375	16.3993	14.7901	14.5593	18.2593	26.5533	29.9641	50.7429	56.7599	42.475	38.9388	42.2756	33.0114	24.6293	40.8838	15.2496	24.9256	49.9926	34.7138	chr8	123423527	123463270	1	123423527
ENSMUSG00000001506	Col1a1	2.1255	0.00226413	4.22294	1.9875e-06	2.09745	0.000265712	0.708239	0.122229	0.611175	3.67742	3.19978	2.4091	13.6493	6.35465	4.6456	3.25111	2.41092	3.15604	38.0293	47.6956	10.0568	13.2697	0.480548	3.09543	8.21651	2.93936	27.2629	chr11	94936224	94953042	1	94936224
ENSMUSG00000001517	Foxm1	-0.94484	0.0114744	0.606921	0.0475484	1.55176	0.000266369	4.95767	9.41166	10.4511	3.27986	2.41761	1.67589	1.71746	1.73996	5.88443	9.37085	16.6698	9.46812	14.3249	12.2626	11.25	13.0686	8.27347	2.45779	3.11395	11.8363	12.7266	chr6	128362967	128376146	1	128362967
ENSMUSG00000001518	Itfg2	-0.235449	0.142558	-0.149751	0.302628	0.0856979	0.582415	10.1278	9.22832	7.82304	5.36704	6.11514	5.02768	7.77377	6.7329	6.73613	10.0083	10.6769	9.20512	7.27616	8.26543	5.2841	5.32798	9.05972	5.50329	7.08093	9.96346	6.53842	chr6	128409444	128424931	-1	128424931
ENSMUSG00000001524	Gtf2h4	-0.156887	0.385368	-0.0431421	0.79669	0.113745	0.514535	15.3688	11.3673	16.5628	10.2371	8.95939	9.4269	10.0336	15.6597	16.0273	13.1319	16.9453	14.8597	12.6196	7.31694	12.8409	13.4707	14.433	9.54114	13.9069	14.979	11.562	chr17	35667730	35673739	-1	35673739
ENSMUSG00000001525	Tubb5	0.617629	4.65928e-07	0.954346	2.21782e-09	0.336717	0.000151122	177.485	175.949	219.595	302.642	248.872	271.704	297.934	325.146	314.662	730.162	803.043	729.505	423.666	410.561	431.194	395.778	191.01	274.406	312.581	754.237	415.3	chr17	35833921	35838306	-1	35838306
ENSMUSG00000001542	Ell2	2.88207	1.58813e-09	1.61295	3.90647e-07	-1.26912	2.28845e-06	20.6098	21.2679	25.6082	307.313	302.557	322.295	167.678	175.812	134.8	112.578	99.261	107.503	61.3926	66.5977	127.103	123.096	22.4953	310.722	159.43	106.447	94.5473	chr13	75706757	75772364	1	75706757
ENSMUSG00000001552	Jup	0.291953	0.123688	1.22952	4.87949e-06	0.937566	8.3121e-05	21.0347	14.3008	15.2182	12.0261	20.1942	19.6917	24.1348	26.629	24.1571	16.3831	16.3943	14.2679	35.6418	41.5981	66.5911	49.1079	16.8513	17.304	24.9737	15.6817	48.2347	chr11	100368958	100397763	-1	100397763
ENSMUSG00000001569	Nom1	0.0843419	0.582095	-0.219596	0.121649	-0.303938	0.0422558	29.9585	33.8575	34.7758	32.0035	28.8691	21.8914	27.4794	23.0734	26.7122	23.714	32.3752	27.0236	19.4978	16.7341	21.5341	30.5102	32.864	27.588	25.755	27.7043	22.0691	chr5	29434664	29457843	1	29434664
ENSMUSG00000001576	Ergic1	1.67799	3.314e-11	1.55835	3.77384e-11	-0.11965	0.111511	17.8476	17.601	16.135	75.5361	71.4618	66.512	92.9236	109.239	99.8805	122.395	127.228	118.549	74.7512	73.2371	65.8524	59.5628	17.1946	71.17	100.681	122.724	68.3509	chr17	26561489	26656934	1	26561489
ENSMUSG00000001588	Acap1	-1.57845	5.85116e-06	-3.55621	1.21536e-09	-1.97776	1.74818e-06	22.2387	32.8797	30.7421	5.36704	5.11965	3.03756	5.06199	2.49647	3.1745	2.67739	1.79097	1.51227	0.738985	0.406496	0.795456	0.703695	28.6202	4.50808	3.57765	1.99354	0.661158	chr11	69881567	69895539	-1	69895539
ENSMUSG00000001627	Ifrd1	3.63561	2.41729e-10	2.87775	1.38361e-09	-0.757858	0.000323618	32.9331	22.9791	26.6472	758.443	891.957	765.988	803.229	592.192	481.672	406.708	299.436	273.852	320.322	320.116	506.706	491.732	27.5198	805.462	625.698	326.665	409.719	chr12	40201567	40248504	-1	40248504
ENSMUSG00000001630	Stk38l	0.720118	0.000959574	1.25056	3.43809e-06	0.530443	0.00547864	10.2695	8.80052	9.35097	18.6853	12.6569	14.0356	15.0052	10.7424	7.51039	8.3509	6.68169	8.2846	23.5338	21.4766	30.7387	34.8832	9.47365	15.1259	11.086	7.7724	27.6581	chr6	146724995	146778812	1	146724995
ENSMUSG00000001632	Brpf1	0.0423717	0.530521	-0.705285	2.01371e-08	-0.747656	2.00761e-08	161.124	160.793	164.956	134.971	128.773	129.253	114.889	118.544	133.561	109.199	100.363	96.325	74.4101	67.3429	60.5115	66.2479	162.291	130.999	122.332	101.962	67.1281	chr6	113307137	113324860	1	113307137
ENSMUSG00000001642	Akr1b3	-0.136213	0.306327	0.29339	0.0257594	0.429603	0.00313075	118.276	127.546	124.557	81.102	78.7857	90.0793	113.352	124.748	126.825	178.875	228.555	203.893	164.225	173.371	113.409	102.89	123.46	83.3223	121.642	203.774	138.474	chr6	34302434	34317478	-1	34317478
ENSMUSG00000001666	Ddt	0.114061	0.315309	0.652103	1.40891e-05	0.538042	0.000124916	12.8899	11.7951	11.979	10.6347	10.6659	10.3696	16.3611	13.1632	13.0077	20.9729	24.0403	20.7773	22.3401	22.1541	16.9319	17.0897	12.2214	10.5567	14.1773	21.9301	19.6289	chr10	75771230	75773414	-1	75773414
ENSMUSG00000001674	Ddx18	0.0921237	0.31098	-0.286008	0.00295493	-0.378132	0.000395019	39.0948	37.1577	33.9813	30.4132	35.5531	27.1285	35.8859	39.3383	35.7711	33.4673	32.0308	35.0452	25.8076	19.6473	24.2046	22.7696	36.7446	31.0316	36.9984	33.5144	23.1073	chr1	121553835	121567989	-1	121567989
ENSMUSG00000001687	Ubl3	0.54692	3.9067e-06	0.855033	1.84341e-08	0.308113	0.000615109	185.984	189.272	157.316	241.219	243.326	226.979	284.827	275.368	276.491	210.047	171.658	187.982	369.379	377.093	328.41	322.845	177.524	237.174	278.895	189.895	349.432	chr5	148504635	148552789	-1	148552789
ENSMUSG00000001700	Gramd3	-0.781372	6.25264e-06	-0.607463	3.02082e-05	0.173909	0.126049	29.9585	34.3465	36.4871	9.83958	11.8747	13.8261	11.9318	9.75892	8.67179	13.8969	11.7791	12.6242	14.1544	14.9049	15.1137	17.0395	33.5974	11.8468	10.1208	12.7667	15.3031	chr18	56400337	56503792	1	56400337
ENSMUSG00000001707	Eef1e1	0.877363	4.81139e-05	-0.230197	0.131108	-1.10756	2.97992e-06	10.4111	15.5231	12.8347	28.2267	19.8386	24.3005	27.4794	20.4256	19.2018	19.2517	16.8764	20.1855	7.21931	6.43619	9.71593	10.857	12.923	24.1219	22.3689	18.7712	8.55711	chr13	38644207	38659058	-1	38659058
ENSMUSG00000001729	Akt1	0.122119	0.102381	-0.0982504	0.156654	-0.22037	0.0047788	355.253	336.803	319.339	289.025	293.953	300.823	269.37	314.479	299.487	306.433	321.066	298.246	273.311	280.55	227.557	241.87	337.132	294.6	294.445	308.582	255.822	chr12	112653821	112674884	-1	112674884
ENSMUSG00000001741	Il16	-4.197	3.14487e-08	-1.42917	7.75257e-05	2.76782	2.18668e-06	287.262	258.454	230.596	2.58413	4.47969	1.57115	13.3781	13.6171	18.8147	22.3116	24.7292	25.4456	80.2083	73.4404	25.6251	28.4996	258.771	2.87833	15.27	24.1621	51.9433	chr7	83642825	83745726	-1	83745726
ENSMUSG00000001750	Tcirg1	-0.0116455	0.947518	0.382046	0.0186899	0.393691	0.0172211	611.21	609.558	657.502	477.269	494.26	463.28	471.217	395.274	403.471	570.793	462.208	363.997	644.509	512.118	966.082	954.512	626.09	478.27	423.321	465.666	769.305	chr19	3896050	3907133	-1	3907133
ENSMUSG00000001751	Naglu	0.908806	6.35999e-09	2.3265	1.83755e-13	1.41769	7.21003e-11	23.5135	24.0181	26.525	53.0741	45.2236	44.0969	73.7604	74.7427	81.1432	197.489	220.565	195.937	215.784	214.224	223.126	194.421	24.6855	47.4649	76.5488	204.664	211.888	chr11	101070012	101077672	1	101070012
ENSMUSG00000001755	Coasy	-1.1107	2.60402e-07	-0.049149	0.649406	1.06155	4.26457e-07	23.0886	24.0181	25.1193	5.26765	7.18173	5.86563	9.58162	10.0615	13.0851	21.8653	22.6626	22.8155	21.6579	20.6636	16.1932	18.2961	24.0753	6.105	10.9094	22.4478	19.2027	chr11	101082565	101086619	1	101082565
ENSMUSG00000001767	Crnkl1	-0.422468	0.000160792	-0.430858	6.40552e-05	-0.00838974	0.926213	46.1064	52.4364	52.3166	25.3444	25.8827	25.1384	26.0331	28.9742	29.6544	24.0327	23.0759	28.1414	23.2496	27.0998	31.6478	27.3938	50.2864	25.4551	28.2206	25.0833	27.3478	chr2	145917479	145935014	-1	145935014
ENSMUSG00000001768	Rin2	0.0317276	0.874195	0.515896	0.00820016	0.484168	0.0132437	104.253	102.734	113.312	106.049	73.8083	76.6721	108.019	143.812	158.028	171.162	177.857	201	210.611	180.01	102.614	105.655	106.766	85.5097	136.62	183.34	149.722	chr2	145675215	145887616	1	145675215
ENSMUSG00000001774	Chordc1	-0.334659	0.0586341	-0.311398	0.0564287	0.0232612	0.894547	53.9678	66.8595	54.2112	33.2955	30.6468	32.9941	33.6261	30.1089	28.0285	34.4235	28.2422	36.3602	27.854	22.4928	49.2615	43.5286	58.3462	32.3122	30.5878	33.0087	35.7842	chr9	18292125	18317442	1	18292125
ENSMUSG00000001783	Rtcb	-0.383566	0.000105479	0.572871	9.95839e-07	0.956437	8.54865e-09	115.655	115.323	115.94	68.7777	57.4539	56.8756	76.201	85.7121	79.5947	139.224	142.658	134.986	180.426	192.476	155.569	158.08	115.64	61.0357	80.5026	138.956	171.638	chr10	85938637	85957823	-1	85957823
ENSMUSG00000001785	Pwp1	0.169922	0.0639357	0.201229	0.0222715	0.0313067	0.720453	23.3011	27.0738	26.8306	23.456	22.4696	24.8242	34.7108	29.1255	31.5901	43.4757	41.6056	49.1159	30.2415	27.9128	24.6023	22.7696	25.7351	23.5832	31.8088	44.7324	26.3815	chr10	85829494	85889096	1	85829494
ENSMUSG00000001786	Fbxo7	-0.446095	0.00722842	0.200353	0.14659	0.646448	0.000359426	23.2302	28.9073	25.8527	13.02	11.3059	14.4546	12.7454	14.1467	16.7242	22.6303	18.9429	19.1992	30.1278	33.8747	18.75	23.624	25.9967	12.9268	14.5387	20.2575	26.5942	chr10	86021972	86051873	1	86021972
ENSMUSG00000001794	Capns1	0.338558	0.000107008	0.326686	9.45273e-05	-0.0118717	0.860959	364.743	356.543	340.302	385.731	379.067	387.236	428.732	428.712	442.881	487.667	550.792	509.437	366.139	400.06	465.513	411.209	353.863	384.012	433.442	515.965	410.73	chr7	30186936	30198811	-1	30198811
ENSMUSG00000001829	Clpb	0.685963	2.47593e-05	0.538779	0.000140809	-0.147184	0.179405	9.84452	9.22832	8.18974	16.1011	13.0124	12.8834	22.5982	23.9056	21.4472	34.1048	31.2731	24.6566	11.9943	12.3981	12.3296	15.431	9.08753	13.999	22.6503	30.0115	13.0383	chr7	101663633	101795506	1	101663633
ENSMUSG00000001833	Septin7	0.226472	0.101989	-0.103177	0.420558	-0.329649	0.0170754	130.599	150.464	161.656	141.133	146.052	141.718	127.815	125.731	107.159	115.319	112.211	136.959	87.2002	83.1285	135.398	140.086	147.573	142.968	120.235	121.496	111.453	chr9	25252439	25308571	1	25252439
ENSMUSG00000001844	Zdhhc4	-0.654143	1.77814e-05	-0.210478	0.0385633	0.443665	0.000497403	39.0948	37.3411	34.0424	11.728	16.07	16.4447	21.4231	20.2743	17.8856	20.9729	23.9026	19.002	25.7508	24.3898	23.8069	25.9362	36.8261	14.7476	19.861	21.2925	24.9709	chr5	143316489	143329256	-1	143329256
ENSMUSG00000001847	Rac1	0.188715	0.000941505	-0.0708553	0.119988	-0.25957	3.53144e-05	546.194	553.21	543.457	534.12	493.762	507.481	553.293	580.921	567.306	469.435	477.156	501.613	436.456	445.181	406.137	420.407	547.62	511.788	567.173	482.735	427.046	chr5	143503634	143528036	-1	143528036
ENSMUSG00000001855	Nup214	-0.95397	0.000369422	-0.315093	0.112714	0.638877	0.00585498	123.942	109.884	108.117	27.6303	44.868	28.4902	45.1963	46.979	41.3459	48.3205	46.2897	93.9579	64.7465	50.0668	96.7048	67.3537	113.981	33.6629	44.5071	62.856	69.7179	chr2	31974436	32053975	1	31974436
ENSMUSG00000001891	Ugp2	-0.0456406	0.588564	-0.48636	1.30626e-05	-0.440719	4.33975e-05	115.939	119.968	145.215	95.6129	92.9359	93.0121	105.669	92.2937	85.0145	111.494	104.634	124.795	62.7569	59.484	71.932	67.4542	127.041	93.8536	94.3257	113.641	65.4068	chr11	21321138	21371201	-1	21371201
ENSMUSG00000001909	Trmt1	-0.443064	0.000422271	-0.0438152	0.645475	0.399249	0.000747795	62.0417	51.3363	56.4114	32.5004	23.3229	28.9092	35.2531	34.4966	29.035	30.0887	32.2374	29.8509	40.2463	40.8529	52.841	47.5497	56.5965	28.2441	32.9283	30.7257	45.3725	chr8	84686307	84699808	1	84686307
ENSMUSG00000001910	Nacc1	0.337313	0.000201301	0.0252007	0.711817	-0.312112	0.000254772	94.4791	95.4612	92.1651	102.073	101.398	102.229	100.517	115.518	118.54	115.51	119.031	106.845	87.2571	86.516	73.0684	76.1499	94.0351	101.9	111.525	113.795	80.7478	chr8	84670479	84687902	-1	84687902
ENSMUSG00000001911	Nfix	-2.75919	1.90722e-05	-1.47782	0.000911695	1.28137	0.00656096	278.196	180.227	208.594	15.306	10.737	6.70357	25.5811	39.187	48.3917	32.8299	24.0403	56.5457	72.1363	48.1021	8.97729	41.1159	222.339	10.9155	37.7199	37.8053	42.5829	chr8	84699876	84800344	-1	84800344
ENSMUSG00000001918	Slc1a5	0.201111	0.120152	-0.606073	0.000106745	-0.807184	7.88864e-06	99.8617	95.2167	103.35	97.7	94.0025	90.4982	77.1953	74.6671	70.768	48.7029	37.7481	32.4809	40.9284	33.6715	56.2501	50.9174	99.476	94.0669	74.2101	39.644	45.4418	chr7	16781340	16798274	1	16781340
ENSMUSG00000001924	Uba1	0.0857035	0.126997	-0.384711	2.25554e-06	-0.470414	3.55858e-07	479.124	458.116	447.502	414.852	384.4	368.278	475.013	424.551	459.682	473.451	470.68	447.303	271.719	249.115	270.569	261.423	461.581	389.177	453.082	463.812	263.206	chrX	20658326	20683179	1	20658326
ENSMUSG00000001930	Vwf	0.905256	0.000409236	1.41152	3.6192e-06	0.506262	0.0141336	4.53273	9.59501	4.40046	16.3993	10.4526	8.79844	8.94887	7.3381	7.74267	15.9368	15.7054	17.0295	20.0663	18.5633	23.4091	23.0209	6.17607	11.8835	8.00988	16.2239	21.2649	chr6	125546774	125686679	1	125546774
ENSMUSG00000001942	Siae	-0.300986	0.0148424	1.4917	1.47071e-09	1.79269	9.44222e-10	15.5813	15.4009	12.5291	7.85178	7.9639	9.00793	12.8358	13.6927	15.7176	39.3321	43.0521	46.1571	60.3694	61.3132	48.9206	45.137	14.5037	8.27454	14.082	42.8471	53.935	chr9	37555698	37649655	1	37555698
ENSMUSG00000001962	Fam50a	0.653781	1.31939e-05	0.30606	0.00532049	-0.347721	0.00216215	57.5798	49.9918	50.0552	80.8038	76.8659	76.7769	76.5626	72.5489	69.6841	67.6359	60.273	66.0796	52.5816	46.5438	71.307	68.6605	52.5423	78.1488	72.9318	64.6628	59.7732	chrX	74313033	74320149	1	74313033
ENSMUSG00000001964	Emd	0.669465	7.53371e-05	0.0814052	0.499979	-0.58806	0.000146593	74.7192	68.8763	67.4737	102.272	103.388	113.228	86.9577	99.6318	90.0473	59.7312	67.6435	55.2964	47.2382	54.4028	72.4434	81.4778	70.3564	106.296	92.2123	60.8904	63.8905	chrX	74254687	74261548	1	74254687
ENSMUSG00000001995	Sipa1l2	1.93823	4.19235e-11	1.32837	1.25163e-09	-0.609863	4.2412e-06	30.95	23.0402	23.5302	123.74	142.852	149.364	99.8839	112.417	116.682	99.0633	102.499	96.1935	88.9624	76.6923	80.3411	80.9249	25.8402	138.652	109.661	99.2518	81.7302	chr8	125418063	125569808	-1	125569808
ENSMUSG00000001998	Ap4e1	0.323387	0.0320133	-0.0754697	0.578515	-0.398856	0.0080083	13.5982	15.8898	14.1181	16.1011	15.7145	14.7688	14.1916	14.9788	16.7242	11.857	10.7458	13.5447	13.5291	14.2951	8.35229	9.09777	14.5354	15.5281	15.2982	12.0492	11.3186	chr2	127008717	127067909	1	127008717
ENSMUSG00000001999	Blvra	0.729888	7.41177e-07	1.09735	4.84793e-09	0.367459	0.00040281	33.4289	38.1356	38.9318	61.8204	57.0983	58.4468	72.2237	76.0288	79.5172	106.84	105.254	102.308	101.582	106.705	81.0229	80.0202	36.8321	59.1218	75.9233	104.801	92.3326	chr2	127070665	127097084	1	127070665
ENSMUSG00000002010	Idh3g	-0.578414	3.96115e-07	-0.09176	0.139127	0.486654	2.0975e-06	127.766	123.452	123.763	55.5588	54.5385	52.4764	71.8622	73.0784	75.2588	71.142	78.1138	73.9697	92.6573	105.892	86.8752	96.2052	124.994	54.1912	73.3998	74.4085	95.4075	chrX	73778963	73786897	-1	73786897
ENSMUSG00000002014	Ssr4	0.349587	8.10918e-05	0.0997111	0.118698	-0.249876	0.000969779	98.0911	100.228	97.7268	106.943	107.797	109.98	143.995	128.152	134.645	116.084	145.826	131.962	90.0993	95.3234	89.6025	90.1232	98.682	108.24	135.598	131.291	91.2871	chrX	73787028	73790830	1	73787028
ENSMUSG00000002015	Bcap31	-0.0355363	0.55893	0.138005	0.0207792	0.173542	0.00626306	111.052	129.624	126.208	91.3391	88.314	94.1643	116.155	104.171	104.139	160.962	165.665	156.224	114.884	112.464	123.296	119.427	122.295	91.2724	108.155	160.95	117.518	chrX	73686178	73716175	-1	73716175
ENSMUSG00000002017	Fam98a	-0.042305	0.627621	-0.42221	6.80588e-05	-0.379905	0.000242487	22.5928	26.0349	22.6135	20.0767	15.5012	17.4921	17.8977	17.2483	15.7176	22.8215	21.285	20.7115	12.108	12.7369	14.375	12.8676	23.747	17.69	16.9546	21.606	13.0219	chr17	75537086	75551946	-1	75551946
ENSMUSG00000002028	Kmt2a	0.584168	0.00516074	0.269439	0.129716	-0.314728	0.0808465	64.733	63.1315	54.9446	67.088	70.0397	116.789	43.6596	74.4401	82.1498	47.5555	50.6293	56.8745	85.438	68.9689	55.9092	57.1501	60.9364	84.6388	66.7498	51.6864	66.8666	chr9	44803355	44881296	-1	44881296
ENSMUSG00000002031	Ift46	-0.210133	0.0732812	0.226882	0.0388603	0.437015	0.000896439	22.0971	25.5459	27.075	15.1072	13.1547	18.7491	11.3895	11.5745	10.4526	19.5704	25.2113	19.1335	29.7299	24.7963	23.1819	27.042	24.906	15.6703	11.1389	21.3051	26.1875	chr9	44767908	44793447	1	44767908
ENSMUSG00000002033	Cd3g	-6.66497	0.00196471	-3.39856	0.00224952	3.26641	0.224054	2.12472	7.51711	13.8125	0	0	0	0	0	0.23228	0	0	0	0.056845	0.880742	0	0	7.81812	0	0.0774267	0	0.234397	chr9	44969572	44980431	-1	44980431
ENSMUSG00000002043	Trappc6a	-0.386832	0.00173906	-0.185472	0.0634443	0.201359	0.0569059	25.8507	24.7515	22.7968	11.231	14.4346	12.6739	14.734	13.1632	16.6467	12.6857	16.1187	15.4514	16.9967	18.4278	16.6478	15.9337	24.4663	12.7798	14.848	14.752	17.0015	chr7	19508395	19516145	1	19508395
ENSMUSG00000002052	Supt6	0.0641627	0.280854	-0.142843	0.0162453	-0.207005	0.00162654	156.308	147.592	146.804	124.237	121.663	125.901	112.539	121.646	135.652	111.94	111.453	110.264	106.243	106.57	107.216	116.26	150.235	123.934	123.279	111.219	109.072	chr11	78206746	78245987	-1	78245987
ENSMUSG00000002055	Spag5	-1.38363	0.0592461	0.369747	0.535462	1.75338	0.0191935	1.41648	2.87239	14.3626	0.795117	2.48872	0.104743	1.98864	0.151301	0.23228	3.88859	3.51306	5.39157	7.67407	6.43619	8.35229	7.64012	6.21716	1.12953	0.79074	4.2644	7.52567	chr11	78301529	78322457	1	78301529
ENSMUSG00000002058	Unc119	-1.34627	3.71442e-08	-1.60445	1.59137e-09	-0.258185	0.0393167	86.8301	79.388	92.7152	16.9956	17.3499	17.7016	26.2139	28.2933	29.1124	15.7456	21.0783	17.161	18.7588	15.5824	11.9318	11.9628	86.3111	17.3491	27.8732	17.995	14.559	chr11	78343482	78349164	1	78343482
ENSMUSG00000002064	Sdf2	-0.275671	0.00181078	0.0147139	0.840015	0.290385	0.000896267	59.7045	68.3874	62.6454	35.9791	39.6773	36.1364	35.8859	35.1775	40.8039	42.4557	43.3966	41.6203	57.0155	58.8065	50.5683	49.6608	63.5791	37.2643	37.2891	42.4908	54.0128	chr11	78245746	78255496	1	78245746
ENSMUSG00000002083	Bbc3	-1.36103	2.57123e-08	-0.348062	0.00351665	1.01296	6.61395e-07	32.3665	24.9959	27.9307	5.66521	5.19076	6.07511	10.2144	9.60762	9.36863	8.28715	7.64606	7.8901	14.6092	13.8886	20.2273	18.4971	28.431	5.64369	9.73021	7.9411	16.8056	chr7	16308393	16318205	1	16308393
ENSMUSG00000002102	Psmc3	0.307159	0.0123519	0.326657	0.00605028	0.0194977	0.865373	111.973	102.978	118.873	122.249	112.49	116.579	123.115	134.961	138.362	168.803	198.178	150.569	114.827	109.077	169.773	123.247	111.275	117.106	132.146	172.517	129.231	chr2	91054009	91066369	1	91054009
ENSMUSG00000002103	Acp2	1.69095	1.13874e-05	2.58639	1.67538e-07	0.89544	0.00180256	41.432	21.3901	54.0278	97.7	184.805	205.506	202.118	145.627	204.716	251.802	256.866	349.071	462.832	541.589	423.41	302.89	38.95	162.671	184.154	285.913	432.68	chr2	91202885	91214098	1	91202885
ENSMUSG00000002104	Rapsn	1.10463	0.141639	4.86478	1.08052e-07	3.76015	1.10612e-06	0.141648	0.183344	0	0.0993897	0.355531	0.31423	1.2655	0.226952	0.696841	5.09978	7.16388	7.8901	13.1312	17.2761	9.03411	10.2538	0.108331	0.256384	0.729763	6.71792	12.4238	chr2	91035620	91045729	1	91035620
ENSMUSG00000002105	Slc39a13	-0.244645	0.030875	-0.00835813	0.935206	0.236287	0.0301604	29.0378	27.9905	27.1973	19.5798	13.9368	17.7016	17.1746	16.4918	22.686	19.8892	22.456	19.5937	25.9782	22.7638	20.5114	23.9759	28.0752	17.0727	18.7842	20.6463	23.3073	chr2	91061791	91070417	-1	91070417
ENSMUSG00000002107	Celf2	0.136122	0.302977	-0.020054	0.874784	-0.156176	0.214653	163.603	188.661	182.191	159.023	138.942	176.283	146.075	242.157	205.878	120.546	122.061	182.59	150.071	150.742	142.955	140.689	178.152	158.083	198.037	141.733	146.114	chr2	6539694	7509563	-1	7509563
ENSMUSG00000002108	Nr1h3	1.20097	3.98562e-09	1.9568	1.04817e-11	0.755827	3.67467e-07	12.1109	14.4231	12.1624	33.5937	31.9978	34.0416	53.6932	55.3762	58.3023	69.4208	70.1233	65.9481	89.3035	81.2993	71.4774	64.187	12.8988	33.211	55.7906	68.4974	76.5668	chr2	91184061	91202834	-1	91202834
ENSMUSG00000002111	Spi1	-0.716353	2.2042e-05	-0.476441	0.000482523	0.239912	0.0441737	705.76	647.449	653.651	249.269	234.864	274.847	335.447	341.487	365.454	295.787	301.296	308.371	396.664	440.981	284.66	267.655	668.954	252.993	347.463	301.818	347.49	chr2	91082390	91115756	1	91082390
ENSMUSG00000002129	Sf3a1	0.419959	0.00459768	0.48534	0.00107759	0.0653814	0.610529	55.5259	56.8978	53.9667	60.3295	53.0453	82.9567	67.9753	98.5727	112.501	79.0467	86.7931	91.1306	69.5783	79.9443	79.2616	72.8324	55.4635	65.4438	93.0163	85.6568	75.4041	chr11	4160350	4182541	1	4160350
ENSMUSG00000002147	Stat6	-0.276547	0.000494398	-0.687283	1.95599e-08	-0.410735	7.63646e-06	506.108	465.022	444.202	274.117	284.354	271.39	260.15	289.893	281.059	215.02	221.322	211.06	215.045	203.384	195.512	181.051	471.777	276.62	277.034	215.801	198.748	chr10	127642986	127660957	1	127642986
ENSMUSG00000002204	Napsa	-1.00028	6.4903e-07	-1.82286	3.37614e-10	-0.822574	3.12015e-06	679.768	623.553	594.001	154.849	193.693	190.109	189.373	185.722	206.729	58.265	58.0687	56.0855	92.3163	107.925	74.0343	67.7558	632.441	179.551	193.941	57.4731	85.5078	chr7	44572380	44586862	1	44572380
ENSMUSG00000002205	Vrk3	-0.435984	0.000152941	-0.352538	0.000487456	0.0834459	0.336094	64.2373	60.3813	58.0616	34.687	29.7935	26.919	31.999	40.473	34.4549	30.025	33.064	31.2316	35.6418	39.0914	37.216	31.3647	60.8934	30.4665	35.6423	31.4402	35.8285	chr7	44748413	44777515	1	44748413
ENSMUSG00000002210	Smg9	0.320751	0.0106846	0.175625	0.109873	-0.145126	0.188953	43.2734	38.1967	46.2048	52.4777	42.7349	41.1641	57.7609	57.1918	48.8563	60.6237	52.0759	42.5408	47.8635	45.4599	35.2842	41.3169	42.5583	45.4589	54.603	51.7468	42.4811	chr7	24399619	24422778	1	24399619
ENSMUSG00000002221	Paxip1	-0.0193975	0.911318	-0.245367	0.105881	-0.22597	0.146432	34.987	36.4855	25.1193	24.6486	19.4831	29.4329	29.1968	26.7046	20.2084	21.1641	15.9121	24.6566	23.0222	24.7963	18.0114	18.4469	32.1973	24.5215	25.3699	20.5776	21.0692	chr5	27740080	27791691	-1	27791691
ENSMUSG00000002222	Rmnd5a	-0.566587	2.52395e-06	0.0314831	0.664913	0.59807	1.22013e-06	131.945	122.046	133.481	54.3661	55.3918	60.2274	50.3487	57.797	56.9861	51.4441	43.9476	57.532	106.869	104.131	120.284	115.255	129.157	56.6618	55.0439	50.9746	111.635	chr6	71388634	71440637	-1	71440637
ENSMUSG00000002227	Mov10	-0.746037	8.84877e-06	0.315533	0.00589811	1.06157	2.03495e-07	37.5367	31.7185	29.642	14.1133	11.7325	10.4743	16.5419	19.8204	20.3632	22.0566	17.9786	20.2513	44.1686	39.7012	33.8069	33.8779	32.9657	12.1067	18.9085	20.0955	37.8886	chr3	104794836	104818563	-1	104818563
ENSMUSG00000002233	Rhoc	2.71053	2.05642e-09	3.36385	1.23933e-10	0.65332	0.000429936	1.84142	2.0779	1.16123	22.8596	22.1852	13.9309	15.6379	13.7684	9.91062	58.5838	55.2445	49.3131	41.2695	38.4817	37.7274	46.7455	1.69352	19.6585	13.1056	54.3805	41.056	chr3	104788375	104794459	1	104788375
ENSMUSG00000002250	Ppard	0.628725	9.81867e-08	0.301036	0.000121152	-0.327688	5.48188e-05	48.656	53.292	52.9277	78.5178	71.6751	74.5773	70.1447	65.4377	71.6971	37.2284	39.608	37.8067	52.5816	58.129	59.6592	63.232	51.6253	74.9234	69.0932	38.2144	58.4005	chr17	28232700	28301474	1	28232700
ENSMUSG00000002257	Def6	-0.52726	3.75131e-05	-0.367413	0.000476091	0.159846	0.0821508	63.1749	60.8091	64.7234	29.8169	28.798	27.5475	31.6374	35.4801	31.745	31.8099	38.437	27.1551	42.179	34.7554	34.6592	34.3805	62.9025	28.7208	32.9542	32.4673	36.4935	chr17	28207778	28228608	1	28207778
ENSMUSG00000002274	Metrn	-0.617467	0.00654789	0.655229	0.00170993	1.2727	1.21871e-05	6.37415	6.47816	8.00639	3.77681	1.63544	3.45653	4.70042	5.82509	4.80046	9.17961	15.6365	12.1639	11.1985	11.5851	10.9659	11.1083	6.9529	2.95626	5.10866	12.3267	11.2145	chr17	25793221	25797136	-1	25797136
ENSMUSG00000002279	Lmf1	-0.850842	3.77401e-07	-0.522376	2.27994e-05	0.328467	0.00240166	55.5968	41.3135	48.3439	18.9834	14.719	14.3498	21.875	20.6526	21.9892	32.7024	33.1329	32.2837	25.2392	25.7448	21.4205	23.8251	48.4181	16.0174	21.5056	32.7063	24.0574	chr17	25579085	25662826	1	25579085
ENSMUSG00000002280	Ciao3	-0.989941	0.00139698	-0.328864	0.163451	0.661077	0.016148	44.5482	44.3082	47.2438	14.1133	13.368	11.5218	19.0728	48.4164	19.6664	20.4629	23.8337	35.7684	21.3169	39.7689	25.7387	22.468	45.3667	13.001	29.0519	26.6883	27.3231	chr17	25773776	25783332	1	25773776
ENSMUSG00000002289	Angptl4	1.5953	0.000237117	3.98496	2.77791e-09	2.38966	2.64863e-07	0.637415	0.794491	0.366705	2.58413	1.99098	2.82807	7.77377	5.44684	5.88443	25.4352	27.3467	28.4044	47.3519	28.116	19.6023	19.3013	0.599537	2.46773	6.36835	27.0621	28.5929	chr17	33773750	33781830	-1	33781830
ENSMUSG00000002297	Dbf4	0.523472	0.010785	0.724155	0.000724449	0.200683	0.26087	9.70287	12.0396	16.624	17.3932	18.3454	14.2451	18.3497	12.9362	11.7689	15.5543	13.7078	15.9775	18.4746	15.6501	26.5342	27.7457	12.7888	16.6612	14.3516	15.0799	22.1011	chr5	8396973	8422716	-1	8422716
ENSMUSG00000002307	Daxx	-1.24182	1.10142e-09	-1.26235	2.57865e-10	-0.0205255	0.805358	282.941	256.865	259.26	66.9886	56.1028	55.7235	64.9923	72.3219	83.7757	35.316	36.0949	37.478	57.9819	60.9067	61.4206	72.1287	266.356	59.605	73.6967	36.2963	63.1095	chr17	33909414	33915590	1	33909414
ENSMUSG00000002319	Ipo4	1.0544	3.57185e-06	0.588222	0.000563145	-0.466177	0.00290198	40.6529	32.4519	21.6967	73.7471	71.1774	65.4646	65.2635	62.1847	63.0254	63.5561	51.9381	45.7626	48.6025	38.4817	48.7501	54.8379	31.6005	70.1297	63.4912	53.7522	47.6681	chr14	55625400	55635957	-1	55635957
ENSMUSG00000002320	Tm9sf1	-0.119077	0.122254	0.13284	0.068341	0.251917	0.00257619	78.9686	79.8158	67.2292	48.7009	50.841	55.514	65.7155	57.4188	57.9926	66.4884	68.8145	63.7783	73.728	76.5568	69.1479	68.6103	75.3379	51.6853	60.3756	66.3604	72.0107	chr14	55635965	55643806	-1	55643806
ENSMUSG00000002325	Irf9	-0.46497	3.5678e-06	-0.661958	3.16767e-08	-0.196987	0.00476108	243.634	226.613	211.466	116.683	102.749	112.18	103.5	117.561	124.425	59.6675	63.5105	62.9893	97.3755	102.505	98.3525	94.3454	227.238	110.537	115.162	62.0558	98.1446	chr14	55603571	55610030	1	55603571
ENSMUSG00000002326	Gmpr2	-0.109143	0.100415	-0.259467	0.000478529	-0.150324	0.0231221	48.3727	50.7252	56.4114	37.1717	34.9843	35.6127	38.5073	35.5558	32.2869	37.8659	35.6816	36.163	33.9933	34.4845	31.8183	33.5763	51.8364	35.9229	35.45	36.5702	33.4681	chr14	55671941	55679200	1	55671941
ENSMUSG00000002329	Mdp1	-1.29483	5.3306e-09	-0.501026	3.83921e-05	0.7938	1.08562e-06	52.268	52.0086	54.8835	11.0323	10.737	12.0455	17.8074	15.0545	14.9434	20.0804	19.6318	20.7115	30.1278	31.1647	23.1251	23.2219	53.0534	11.2716	15.9351	20.1412	26.9099	chr14	55657879	55660508	-1	55660508
ENSMUSG00000002332	Dhrs1	-0.343673	0.00159278	-0.229408	0.0139028	0.114264	0.204492	98.7993	95.2167	94.1209	46.7131	51.9787	59.2847	60.1111	47.2816	57.9152	50.6791	62.2706	48.6556	64.178	63.4134	63.5229	64.6394	96.0456	52.6588	55.1026	53.8684	63.9384	chr14	55739020	55745690	-1	55745690
ENSMUSG00000002342	Tmem161a	0.018604	0.951156	1.116	0.000453128	1.0974	0.00066578	23.7968	21.2068	18.213	18.9834	18.8432	11.7313	12.8358	23.3004	18.1953	20.3991	27.6223	18.0815	24.216	47.9666	71.6479	71.1737	21.0722	16.5193	18.1105	22.0343	53.751	chr8	70172356	70183681	1	70172356
ENSMUSG00000002343	Armc6	0.309051	0.118266	-0.165778	0.363464	-0.474829	0.0172264	5.87838	7.39488	7.63968	10.1377	5.6885	6.38934	9.76241	9.15372	7.66525	6.75721	11.5035	7.69285	6.1961	4.33596	4.26137	5.02639	6.97098	7.4052	8.86046	8.6512	4.95496	chr8	70220172	70234466	-1	70234466
ENSMUSG00000002345	Borcs8	-0.421535	0.000382161	-0.050334	0.568401	0.371201	0.000831816	21.2472	20.1067	18.5186	11.0323	9.45713	9.95062	11.6607	10.0615	13.24	13.5782	15.0855	13.6762	16.7693	16.9374	15	14.9284	19.9575	10.1467	11.654	14.1133	15.9088	chr8	70139499	70147319	1	70139499
ENSMUSG00000002365	Snx9	1.01066	1.02208e-09	1.04654	3.56939e-10	0.0358854	0.579983	40.8654	45.3471	36.4871	88.6556	85.3986	86.7275	100.336	102.658	112.269	112.641	109.111	114.998	97.2049	88.0065	100.568	104.499	40.8999	86.9272	105.087	112.25	97.5696	chr17	5841329	5931954	1	5841329
ENSMUSG00000002372	Ranbp3	-0.0166846	0.790998	-0.137242	0.0210553	-0.120558	0.0429819	67.9909	67.9595	72.1797	52.279	54.6096	51.2195	54.0548	55.9814	55.5924	53.5477	58.2754	52.1404	49.3415	47.8988	52.3865	52.9782	69.3767	52.7027	55.2095	54.6545	50.6512	chr17	56673294	56711764	1	56673294
ENSMUSG00000002379	Ndufa11	0.0138342	0.871337	-0.30028	0.000782809	-0.314114	0.000668008	44.8315	42.3525	43.1489	33.0968	36.1931	32.6799	43.3885	37.8253	44.0558	43.9856	53.4535	49.2474	28.3088	28.9967	25.2273	25.2828	43.4443	33.9899	41.7565	48.8955	26.9539	chr17	56717767	56722141	1	56717767
ENSMUSG00000002393	Nr2f6	-0.231699	0.392878	0.237434	0.336536	0.469133	0.0770633	21.7429	20.4734	24.6303	13.8152	13.6524	13.5119	14.0109	32.908	16.0273	9.4346	20.5273	13.2159	18.702	14.9726	29.1478	31.8171	22.2822	13.6598	20.9821	14.3926	23.6599	chr8	71374123	71381960	-1	71381960
ENSMUSG00000002395	Use1	-0.464536	4.95989e-05	-0.000934924	0.991573	0.463601	3.79887e-05	123.942	123.146	135.681	63.2118	66.4844	56.0377	81.715	78.5253	77.117	63.0461	79.4226	72.9177	102.719	120.391	99.8866	103.594	127.59	61.9113	79.1191	71.7954	106.648	chr8	71366848	71369732	1	71366848
ENSMUSG00000002396	Ocel1	-0.598859	0.00947213	-0.14984	0.437153	0.449018	0.0356555	41.9277	34.3465	34.0424	14.4115	18.5587	13.6166	17.3554	26.402	16.1048	15.7456	27.4845	23.6703	27.2288	36.7202	18.2387	23.7748	36.7722	15.529	19.9541	22.3001	26.4906	chr8	71371298	71379361	1	71371298
ENSMUSG00000002409	Dyrk1b	-1.37677	7.24038e-07	-0.0780845	0.586267	1.29869	1.35318e-06	21.2472	14.4231	15.1571	3.08108	3.19978	3.56127	4.24845	3.63123	4.80046	7.52218	6.19951	5.98332	15.3481	14.8371	10.4546	11.9126	16.9425	3.28071	4.22671	6.56834	13.1381	chr7	28179469	28187294	1	28179469
ENSMUSG00000002413	Braf	1.24964	9.16853e-08	0.113913	0.329935	-1.13572	1.47385e-07	53.8262	54.6365	53.1111	126.225	146.052	163.295	75.5683	96.3788	89.5053	52.0178	53.3158	65.1591	39.9052	43.6306	61.8183	56.6977	53.8579	145.191	87.1508	56.8309	50.513	chr6	39603237	39725463	-1	39725463
ENSMUSG00000002416	Ndufb2	0.279367	0.0157566	-0.24115	0.023933	-0.520517	0.000110046	26.4173	30.6796	27.8696	28.2267	29.2247	29.3281	40.0439	33.5888	34.0678	29.005	42.2255	36.2945	18.9294	20.7313	19.1478	15.7326	28.3222	28.9265	35.9002	35.8417	18.6353	chr6	39592574	39603382	1	39592574
ENSMUSG00000002428	Hltf	-2.1475	4.33572e-10	-1.1369	7.61247e-08	1.0106	1.30935e-06	131.874	140.014	138.187	12.8213	11.2348	13.0929	13.3781	14.1467	17.7307	16.0006	13.3634	23.6045	33.4249	33.6037	41.0796	38.7032	136.691	12.383	15.0852	17.6562	36.7029	chr3	20057811	20118490	1	20057811
ENSMUSG00000002455	Prpf6	-0.186314	0.00354503	0.159973	0.00608928	0.346286	1.21159e-05	58.9963	58.9757	57.3893	37.5693	39.3929	35.508	41.3998	43.953	41.9653	50.9341	51.1804	53.3239	59.6872	57.6547	54.3751	58.0548	58.4538	37.4901	42.4394	51.8128	57.443	chr2	181591868	181655660	1	181591868
ENSMUSG00000002458	Rgs19	-1.00545	5.79268e-06	-1.01534	2.09302e-06	-0.00988838	0.94899	182.23	198.073	198.51	61.224	52.6186	50.0673	68.5176	70.1281	67.2064	56.2889	57.1044	57.4005	76.2291	70.4594	37.9546	49.4094	192.937	54.6367	68.6174	56.9312	58.5132	chr2	181688419	181693977	-1	181693977
ENSMUSG00000002477	Snrpd1	0.367558	0.00053302	-0.233116	0.00904272	-0.600674	3.27696e-06	25.355	29.9462	32.2089	32.2023	32.6378	32.8894	40.9479	34.9506	32.2095	29.7062	29.4132	31.7576	17.9062	18.0213	19.4887	21.9151	29.17	32.5765	36.036	30.2924	19.3328	chr18	10617775	10642079	1	10617775
ENSMUSG00000002486	Tchp	-0.535632	0.00603352	-0.341679	0.0399749	0.193953	0.255318	19.9723	15.2176	15.2182	7.75239	8.60386	6.38934	9.03926	8.54851	5.4973	7.64968	5.57956	6.70658	8.52675	8.53643	12.8978	10.0025	16.8027	7.58186	7.69502	6.64527	9.99086	chr5	114707760	114722327	1	114707760
ENSMUSG00000002489	Tiam1	-0.0201984	0.858149	-1.87583	7.88519e-11	-1.85563	2.86165e-10	224.653	186.705	181.336	167.67	114.979	168.742	119.318	131.859	131.548	39.2683	40.9856	48.4584	25.1255	22.4251	29.2046	24.7299	197.565	150.464	127.575	42.9041	25.3713	chr16	89787111	90143769	-1	90143769
ENSMUSG00000002496	Tsc2	0.00953547	0.892879	0.227472	0.00157397	0.217936	0.00254303	68.9825	62.8259	62.8899	51.5832	47.8545	52.6859	61.015	64.7569	69.0646	75.4768	79.2159	75.8107	74.808	68.5624	67.2161	62.4278	64.8994	50.7079	64.9455	76.8345	68.2536	chr17	24595816	24632630	-1	24632630
ENSMUSG00000002524	Puf60	0.245015	0.000391821	-0.0607733	0.248365	-0.305789	3.2758e-05	109.423	107.256	109.645	109.627	108.295	104.429	127.906	126.185	133.329	119.909	122.544	111.513	83.9032	81.1638	92.2161	85.5492	108.775	107.45	129.14	117.989	85.7081	chr15	76070182	76080924	-1	76080924
ENSMUSG00000002546	Golga2	0.22333	0.0110782	0.180424	0.0249373	-0.0429059	0.584609	74.6484	77.4934	64.2345	62.6155	69.8263	76.5674	63.3652	75.9531	68.2904	82.0428	83.1423	79.8215	77.4797	73.8469	69.432	68.6103	72.1254	69.6697	69.2029	81.6689	72.3422	chr2	32287384	32307921	1	32287384
ENSMUSG00000002550	Uck1	-0.172521	0.0750243	-0.175521	0.0524013	-0.0030001	0.976355	38.4574	40.5802	29.0919	22.0645	23.6784	24.5099	22.9597	19.5935	19.7438	23.714	22.7315	21.632	26.4329	24.6608	23.5796	26.5394	36.0432	23.4176	20.7657	22.6925	25.3032	chr2	32255002	32260159	-1	32260159
ENSMUSG00000002580	Mien1	0.217946	0.00365947	-0.0252265	0.688742	-0.243172	0.00113684	39.5906	40.8857	39.6652	39.2589	39.9617	36.1364	46.733	45.1634	46.1463	42.5832	51.1115	45.1051	34.107	32.6552	33.5796	30.5102	40.0472	38.4524	46.0142	46.2666	32.713	chr11	98437708	98438991	-1	98438991
ENSMUSG00000002602	Axl	-0.928986	6.8182e-05	1.68546	1.0234e-07	2.61445	3.62375e-09	124.721	104.628	120.401	32.898	41.1705	32.2609	77.4665	121.797	128.838	41.1808	45.8075	54.7704	548.952	708.117	422.615	423.524	116.584	35.4431	109.367	47.2529	525.802	chr7	25757273	25788705	-1	25788705
ENSMUSG00000002603	Tgfb1	-0.176851	0.0631878	0.000553858	0.995134	0.177405	0.0526626	598.179	531.453	626.393	379.768	381.485	376.657	377.389	359.113	408.503	316.314	317.897	293.512	432.477	405.751	562.217	562.755	585.342	379.303	381.669	309.241	490.8	chr7	25687002	25705077	1	25687002
ENSMUSG00000002608	Ccdc97	-0.108521	0.235603	-0.410186	0.000165696	-0.301665	0.00246099	98.6577	104.934	97.3601	72.8526	62.0758	74.263	43.75	54.9223	38.0165	34.3598	36.7149	35.8342	63.3253	53.251	51.3638	54.9887	100.317	69.7305	45.563	35.6363	55.7322	chr7	25711106	25719088	-1	25719088
ENSMUSG00000002625	Akap8l	-0.672888	5.96191e-07	-0.0817295	0.264025	0.591158	2.05569e-06	50.5683	45.3471	52.7444	19.5798	18.1321	21.0534	23.8637	20.5013	20.4407	23.2678	20.8717	19.265	41.1558	36.9234	36.5342	38.3514	49.5532	19.5884	21.6019	21.1348	38.2412	chr17	32321424	32350607	-1	32350607
ENSMUSG00000002635	Pdcd2l	-0.281862	0.0540389	-0.188339	0.149473	0.0935221	0.498138	25.6383	26.1571	23.6525	12.6225	15.7145	15.502	25.0388	20.5769	23.9249	20.0804	21.2161	15.6487	23.3064	17.4116	14.6023	14.476	25.1493	14.613	23.1802	18.9817	17.4491	chr7	34184499	34196661	-1	34196661
ENSMUSG00000002658	Gtf2f1	0.954337	3.18794e-09	0.542693	9.49897e-07	-0.411644	1.58195e-05	44.4774	48.3417	45.5936	96.5074	90.2338	91.3362	92.6525	91.9154	92.6024	89.31	79.6981	84.8186	61.62	58.3322	70.3411	75.5969	46.1376	92.6925	92.3901	84.6089	66.4726	chr17	57003405	57011288	-1	57011288
ENSMUSG00000002660	Clpp	0.259804	0.0136183	0.261141	0.00851547	0.00133651	0.989331	9.41958	11.3062	10.7567	11.231	9.59934	10.8933	15.2764	12.6336	14.8659	17.4668	20.1828	18.1472	11.4827	9.95916	11.875	12.4152	10.4942	10.5746	14.2586	18.5989	11.433	chr17	56990305	56996188	1	56990305
ENSMUSG00000002661	Alkbh7	0.541994	0.00213857	0.421552	0.00745985	-0.120442	0.406717	4.39108	4.64472	4.76716	6.36094	6.68399	5.23717	7.23141	7.1868	7.20069	8.3509	13.0879	10.4544	5.11605	6.50394	5.45456	6.38352	4.60099	6.09403	7.2063	10.631	5.86452	chr17	56997339	56999322	1	56997339
ENSMUSG00000002668	Dennd1c	-0.846731	8.95756e-08	-0.744487	1.34112e-07	0.102243	0.213415	97.0996	90.2664	93.7542	32.7986	31.5001	28.9092	33.4453	28.5203	30.7384	20.3991	17.5653	17.424	44.4528	35.6362	33.5228	35.5869	93.7067	31.0693	30.9013	18.4628	37.2997	chr17	57065905	57078514	-1	57078514
ENSMUSG00000002679	Med6	-0.250995	0.0709502	-0.472191	0.0013302	-0.221196	0.095899	22.8761	24.9959	27.5029	14.9085	12.4436	18.2253	13.0165	12.331	10.9172	13.0682	10.057	9.99413	12.2217	11.5174	11.7046	17.0395	25.125	15.1925	12.0882	11.0398	13.1208	chr12	81573557	81595008	-1	81595008
ENSMUSG00000002699	Lcp2	-0.89304	1.36677e-06	-0.721464	5.50277e-06	0.171576	0.120981	377.279	385.023	388.096	121.752	126.214	115.951	166.503	157.277	158.57	139.16	125.161	160.958	189.862	181.501	125.966	126.665	383.466	121.306	160.784	141.76	155.999	chr11	34046920	34092295	1	34046920
ENSMUSG00000002718	Cse1l	-0.148344	0.137333	-0.523555	3.49936e-05	-0.375211	0.000860047	64.4497	83.9105	100.905	56.3539	51.552	58.342	60.1111	60.6717	57.9152	48.0655	52.1448	56.0855	37.2903	43.7661	42.5569	41.0656	83.0884	55.416	59.566	52.0986	41.1697	chr2	166906040	166946389	1	166906040
ENSMUSG00000002728	Naa20	0.198374	0.0113557	0.140581	0.0446057	-0.0577929	0.405163	29.3919	30.6185	31.6588	28.6242	27.3759	30.4803	45.8291	36.161	40.8813	51.7628	53.9357	55.6909	28.3088	27.574	29.716	32.1689	30.5564	28.8268	40.9571	53.7965	29.4419	chr2	145902099	145916425	1	145902099
ENSMUSG00000002731	Prkra	-0.770699	8.07114e-08	0.166429	0.0224738	0.937127	1.11132e-08	29.1086	29.8851	29.0308	11.1316	9.52824	10.8933	14.3724	16.0379	15.4079	20.1441	19.2874	19.1992	29.5594	31.91	26.0796	28.4996	29.3415	10.5177	15.2728	19.5436	29.0122	chr2	76629898	76648015	-1	76648015
ENSMUSG00000002733	Plekha3	-0.0343485	0.707306	-0.471643	3.31254e-05	-0.437295	9.11548e-05	38.3157	39.2356	38.5651	30.612	26.8782	29.4329	29.5584	31.2437	24.7766	25.2439	22.3182	24.7223	20.3505	16.2599	22.1591	22.1161	38.7055	28.9744	28.5262	24.0948	20.2214	chr2	76675281	76696828	1	76675281
ENSMUSG00000002741	Ykt6	0.525181	5.94591e-07	0.37098	1.38012e-05	-0.154201	0.0155123	113.814	107.44	101.272	139.841	143.99	137.842	119.589	127.471	117.147	168.293	174.619	158.459	121.307	129.943	133.409	137.17	107.508	140.558	121.402	167.124	130.458	chr11	5955693	5967780	1	5955693
ENSMUSG00000002748	Baz1b	0.00530691	0.944858	0.0268849	0.683973	0.021578	0.752858	127.129	141.419	119.546	101.874	103.388	96.1544	92.1101	104.852	108.63	103.016	105.116	118.614	121.478	103.928	109.375	110.48	129.365	100.472	101.864	108.915	111.315	chr5	135187264	135246129	1	135187264
ENSMUSG00000002763	Pex6	-1.0125	6.3409e-08	-0.119405	0.177449	0.893096	2.46235e-07	60.9794	62.2148	58.4894	16.0017	18.5587	16.2352	21.1519	26.3264	26.7896	32.8936	39.1258	36.2945	49.6257	48.2376	44.3183	37.8487	60.5612	16.9319	24.756	36.1046	45.0076	chr17	46711463	46725541	1	46711463
ENSMUSG00000002767	Mrpl2	-0.13546	0.445053	0.43189	0.0134158	0.56735	0.00317792	21.7429	30.1907	22.4912	22.0645	14.079	14.4546	21.0615	31.2437	21.1375	39.8421	37.2659	31.1659	32.3448	28.387	42.2728	25.1822	24.8083	16.866	24.4809	36.0913	32.0467	chr17	46646229	46650139	1	46646229
ENSMUSG00000002768	Mea1	0.485643	1.9139e-05	0.115988	0.128599	-0.369655	0.000160493	32.154	33.1853	30.9866	41.0479	37.0464	43.1543	48.5409	45.466	52.805	46.9818	53.5224	49.3789	33.0838	33.1295	27.3296	27.1928	32.1086	40.4162	48.9373	49.961	30.1839	chr17	46678793	46683111	1	46678793
ENSMUSG00000002778	Kdelr1	-0.491431	5.97688e-05	0.152843	0.078772	0.644273	3.21152e-06	112.327	106.645	106.222	52.8753	58.0227	42.5258	67.1617	61.6552	72.936	83.3177	85.4155	86.8568	111.871	115.784	94.8298	100.478	108.398	51.1413	67.251	85.1967	105.741	chr7	45872772	45883732	1	45872772
ENSMUSG00000002781	Tmem143	0.95893	0.161293	1.34688	0.0447133	0.387946	0.539149	5.0285	4.95029	4.64493	25.4438	2.06208	3.03756	3.61571	12.7093	3.4842	7.77717	9.09261	19.9883	9.89103	36.5847	7.04547	9.34909	4.87457	10.1811	6.60307	12.286	15.7176	chr7	45896941	45917413	1	45896941
ENSMUSG00000002797	Ggct	-1.84226	2.05968e-07	-1.3178	1.44127e-06	0.524462	0.0124661	19.6182	21.4513	21.9412	1.98779	2.13319	3.66602	4.42924	5.06859	5.41987	2.4224	1.92874	2.82729	3.69492	6.0297	5.11365	3.97085	21.0036	2.59567	4.97257	2.39281	4.70228	chr6	54982580	54992950	-1	54992950
ENSMUSG00000002799	Jag2	2.84845	7.83846e-08	2.88005	5.28064e-08	0.0315914	0.892052	0.495767	0.488918	0.672292	6.95728	7.67948	7.75101	5.06199	5.06859	4.18104	1.84867	1.58432	1.24927	6.30979	4.81021	11.875	10.2538	0.552326	7.46259	4.77054	1.56075	8.31222	chr12	112907819	112929776	-1	112929776
ENSMUSG00000002804	Nudt14	-0.684178	0.000213245	0.424741	0.00367866	1.10892	1.59524e-06	10.1278	7.63934	9.41209	3.97559	3.62642	2.82807	3.88688	4.08513	3.40678	6.69347	9.23038	7.42984	12.108	11.9239	11.0228	11.2591	9.05975	3.47669	3.79293	7.78456	11.5784	chr12	112934291	112942124	-1	112942124
ENSMUSG00000002812	Flii	-0.0063411	0.948464	-0.212919	0.0168056	-0.206578	0.0213069	329.119	297.262	303.509	236.846	246.312	231.169	284.285	258.574	286.324	244.662	202.655	207.707	185.258	182.449	231.137	240.764	309.963	238.109	276.394	218.341	209.902	chr11	60714123	60727263	-1	60727263
ENSMUSG00000002814	Top3a	-0.347701	0.00477891	0.078857	0.433116	0.426558	0.000812498	16.6436	17.2955	15.7072	9.83958	8.67496	8.58895	12.4742	14.4493	12.2334	17.3393	12.8812	13.6762	17.9062	14.1596	14.2046	13.7221	16.5488	9.0345	13.0523	14.6322	14.9981	chr11	60740058	60777365	-1	60777365
ENSMUSG00000002820	Atg4d	-1.05276	1.10326e-09	-1.45588	8.62796e-12	-0.403124	2.783e-05	79.4644	88.1885	92.2874	23.3566	23.5362	23.1483	24.0444	26.3264	27.0994	22.1841	24.3159	20.3828	17.5083	16.4631	17.7841	15.9337	86.6468	23.347	25.8234	22.2942	16.9223	chr9	21265293	21277772	1	21265293
ENSMUSG00000002825	Qtrt1	0.316335	0.0485098	-0.0770228	0.597523	-0.393358	0.0132947	8.92381	10.0839	9.04539	11.1316	8.88828	9.84587	11.4799	11.1963	11.6914	7.07595	6.95723	6.44358	6.87824	4.47146	8.97729	8.59513	9.35104	9.95527	11.4559	6.82559	7.23053	chr9	21411837	21420274	1	21411837
ENSMUSG00000002833	Hdgfl2	-0.433331	1.49959e-05	-0.224414	0.00239413	0.208917	0.00553668	36.0494	38.8078	38.504	19.9773	18.9143	17.9111	23.4117	22.0143	23.6926	29.9612	29.9643	26.5633	28.1383	24.1865	23.9205	24.9309	37.7871	18.9342	23.0395	28.8296	25.2941	chr17	56079634	56100607	1	56079634
ENSMUSG00000002835	Chaf1a	-0.191993	0.392729	1.56595	7.61199e-07	1.75795	7.06483e-07	1.55813	2.32236	3.42258	2.08718	1.1377	1.46641	2.98296	3.47993	2.78736	15.3631	20.3206	18.213	10.8005	8.94292	9.20457	10.2538	2.43435	1.56376	3.08341	17.9656	9.80047	chr17	56040439	56072289	1	56040439
ENSMUSG00000002844	Adprh	0.472874	6.93853e-07	-0.164192	0.00591052	-0.637066	2.06072e-08	95.6831	97.7224	95.3433	120.46	120.738	116.894	123.296	128.152	138.052	90.2024	95.5413	86.1336	67.2476	69.9851	66.1933	70.0177	96.2496	119.364	129.833	90.6258	68.3609	chr16	38444030	38452703	-1	38452703
ENSMUSG00000002845	Tmem39a	0.0975825	0.573266	-0.973083	1.99671e-05	-1.07067	1.01979e-05	29.8169	51.703	41.7432	32.2023	38.2552	34.3558	37.7841	22.4682	26.7896	17.4668	17.7719	15.3857	14.0976	9.01067	13.3523	15.3808	41.0877	34.9377	29.014	16.8748	12.9603	chr16	38558698	38592162	1	38558698
ENSMUSG00000002846	Timmdc1	-0.34142	0.00420046	-0.28684	0.00724296	0.0545794	0.602171	12.1109	13.6286	13.3847	8.34873	6.75509	6.38934	7.68337	8.17026	8.05238	9.30711	11.5035	10.1914	8.69728	7.38469	8.57957	8.14276	13.0414	7.16439	7.96867	10.334	8.20107	chr16	38498347	38522663	-1	38522663
ENSMUSG00000002870	Mcm2	0.183746	0.20415	1.30201	9.66139e-08	1.11826	9.2126e-07	7.15321	8.43383	12.8347	10.7341	8.10611	7.75101	17.5362	20.35	19.3567	72.9907	91.2017	83.0433	30.071	26.219	31.1933	29.4044	9.4739	8.86373	19.081	82.4119	29.2219	chr6	88883474	88898780	-1	88898780
ENSMUSG00000002871	Tpra1	-0.733805	7.73541e-06	0.247854	0.0215942	0.98166	3.42814e-07	81.4475	55.4921	60.4452	24.4499	21.7585	27.338	40.3151	39.4139	38.0939	74.4569	59.6531	64.2386	77.5934	61.923	67.8979	75.2954	65.7949	24.5155	39.2743	66.1162	70.6774	chr6	88902251	88912238	1	88902251
ENSMUSG00000002881	Nab1	0.695123	6.10179e-06	-0.193794	0.0517144	-0.888917	2.87958e-07	119.338	113.429	112.028	163.397	177.979	192.728	107.206	142.299	119.082	68.4646	54.2801	69.6959	69.692	71.4079	83.3525	92.6867	114.932	178.034	122.862	64.1469	79.2848	chr1	52457294	52500679	-1	52500679
ENSMUSG00000002885	Adgre5	-1.31572	1.50673e-09	-1.04549	6.36724e-09	0.270231	0.00497807	1845.17	1589.04	1510.33	359.194	352.474	314.649	347.65	340.806	426.157	240.774	213.952	250.116	433.273	523.974	467.217	515.607	1648.18	342.106	371.538	234.947	485.018	chr8	83723251	83741326	-1	83741326
ENSMUSG00000002897	Il17ra	-1.06769	4.17612e-11	-1.27603	1.6603e-12	-0.208344	0.000654548	776.301	748.227	767.819	213.191	201.302	195.242	213.779	206.375	197.516	140.244	127.848	127.491	176.049	179.942	177.046	181.302	764.116	203.245	205.89	131.861	178.585	chr6	120463247	120487559	1	120463247
ENSMUSG00000002910	Arrdc2	-1.41129	5.74973e-06	-0.539	0.00664425	0.872287	0.000441023	36.8284	32.0241	38.0762	6.06277	7.32394	6.70357	10.3048	6.65725	9.29121	8.60589	4.61519	5.19432	23.3633	19.6473	13.75	12.9178	35.6429	6.69676	8.75107	6.13846	17.4196	chr8	70835129	70839720	-1	70839720
ENSMUSG00000002944	Cd36	2.7913	2.8606e-12	2.77739	1.59727e-12	-0.0139036	0.887553	31.3042	33.552	39.9097	496.849	425.002	401.272	379.468	423.189	322.56	1543.07	1376.77	1896.91	482.728	477.972	468.524	451.722	34.9219	441.041	375.072	1605.58	470.236	chr5	17781690	17888801	-1	17888801
ENSMUSG00000002948	Map2k7	-0.142694	0.183352	-0.303857	0.00579357	-0.161163	0.11809	85.8386	80.1825	75.1134	60.9259	48.0678	53.1049	45.4675	48.5677	60.5477	46.5355	44.912	38.6615	57.9819	50.6088	40.6819	49.4597	80.3781	54.0329	51.5276	43.3697	49.6831	chr8	4238740	4247897	1	4238740
ENSMUSG00000002949	Timm44	-0.432304	0.000592889	-0.100952	0.290101	0.331352	0.00344497	55.7384	61.2369	58.0005	36.1778	27.5892	24.1957	35.1627	30.5628	32.3644	37.1009	36.4393	33.9274	41.8379	36.3814	48.6933	49.6608	58.3253	29.3209	32.6966	35.8226	44.1434	chr8	4259731	4275913	-1	4275913
ENSMUSG00000002957	Ap2a2	0.188871	0.0311576	-0.0194693	0.808368	-0.208341	0.0145191	278.267	291.456	261.644	272.328	247.734	257.145	303.539	323.406	349.737	235.291	265.063	252.483	254.381	253.044	190.455	211.963	277.122	259.069	325.56	250.946	227.461	chr7	141562173	141633011	1	141562173
ENSMUSG00000002963	Pnkp	-0.763059	5.34867e-07	-1.09227	3.61796e-09	-0.329213	0.00122531	102.128	107.501	99.9882	35.6809	42.3793	33.0989	36.5186	35.7071	45.0624	44.4319	43.6032	44.9736	27.7404	28.929	32.4433	26.8409	103.206	37.053	39.096	44.3362	28.9884	chr7	44857139	44862992	1	44857139
ENSMUSG00000002968	Med25	-0.0461617	0.614702	0.289599	0.00252329	0.33576	0.0010356	43.5567	34.3465	35.6926	29.6181	28.5847	25.6621	45.9195	34.7993	41.0362	42.9657	42.57	40.7655	42.8043	43.8339	41.4206	41.4175	37.8653	27.955	40.585	42.1004	42.369	chr7	44876765	44892712	-1	44892712
ENSMUSG00000002981	Clptm1	0.426806	7.66248e-06	0.551991	2.9312e-07	0.125185	0.0499005	122.384	126.385	125.963	150.575	145.839	147.688	174.187	191.093	202.626	208.964	241.505	213.296	173.264	193.56	183.069	176.225	124.911	148.034	189.302	221.255	181.529	chr7	19631571	19665033	-1	19665033
ENSMUSG00000002983	Relb	0.513575	0.000191239	0.559076	5.4654e-05	0.0455004	0.666127	49.4351	46.9972	55.6169	56.0558	67.5509	72.6919	60.2015	64.2273	62.0188	30.8537	31.8241	24.9196	62.3021	70.6626	78.4093	85.5492	50.6831	65.4329	62.1492	29.1991	74.2308	chr7	19606217	19629438	-1	19629438
ENSMUSG00000002984	Tomm40	0.65122	2.02624e-05	0.111247	0.275971	-0.539973	7.44591e-05	25.5674	29.9462	31.7811	52.6765	36.9041	40.4309	49.6256	53.7875	51.1791	54.6314	55.7956	51.3514	24.8413	21.9508	31.1933	30.9626	29.0982	43.3372	51.5307	53.9261	27.237	chr7	19701313	19715438	-1	19715438
ENSMUSG00000002985	Apoe	1.46517	4.25525e-10	3.77251	5.42308e-14	2.30734	1.10742e-11	958.247	914.398	797.094	2961.32	3259.94	2707.09	4420.2	4937.86	5156	13051.4	16399.7	14658.1	33829.3	35921.8	29817.5	30008.2	889.913	2976.11	4838.02	14703.1	32394.2	chr7	19696109	19699188	-1	19699188
ENSMUSG00000002992	Apoc2	0.529886	0.000452352	-0.264985	0.0289088	-0.794871	6.08267e-06	89.4506	86.5384	72.9743	96.3086	128.133	101.392	98.4376	99.7831	115.211	76.943	84.6577	77.1257	60.7673	62.194	42.7842	47.3989	82.9878	108.611	104.477	79.5755	53.2861	chr7	19671579	19677941	-1	19677941
ENSMUSG00000002996	Hbp1	-0.126237	0.0511803	0.179019	0.00600296	0.305256	0.000106193	136.761	129.93	129.569	89.9476	89.4517	90.8125	88.856	80.9461	87.5696	87.8438	78.6649	87.8431	132.904	142.138	120.853	133.099	132.087	90.0706	85.7906	84.7839	132.248	chr12	31926254	31950535	-1	31950535
ENSMUSG00000002997	Prkar2b	-0.755827	3.15947e-06	-0.981173	6.69729e-08	-0.225346	0.0350473	37.9616	32.513	32.8201	11.728	11.1637	14.6641	15.2764	13.7684	11.7689	26.1364	24.0403	28.6674	11.0848	9.14617	11.25	11.7115	34.4316	12.5186	13.6045	26.2814	10.7981	chr12	31958476	32061296	-1	32061296
ENSMUSG00000003031	Cdkn1b	-0.671295	9.48892e-05	-0.819034	6.04167e-06	-0.147739	0.238517	161.266	150.159	146.437	53.4716	63.2846	63.8934	57.2185	47.2816	47.1529	22.5665	24.4536	24.1306	47.295	41.5981	64.0911	72.4806	152.621	60.2165	50.551	23.7169	56.3662	chr6	134920401	134925513	1	134920401
ENSMUSG00000003032	Klf4	1.07399	0.000914709	0.64954	0.0177601	-0.424447	0.0977821	249.938	227.836	256.082	698.113	504.286	463.908	402.609	333.997	373.507	262.001	207.752	237.623	253.415	169.035	517.785	632.521	244.618	555.436	370.038	235.792	393.189	chr4	55527143	55532466	-1	55532466
ENSMUSG00000003033	Ap1m1	-0.46599	7.50715e-06	-0.777176	1.13814e-08	-0.311186	0.000244881	142.427	127.913	118.873	68.5789	61.2225	59.2847	60.7439	59.0074	67.5161	71.5245	63.7861	67.7891	51.5584	48.7118	47.5001	52.0734	129.738	63.0287	62.4225	67.6999	49.9609	chr8	72240018	72257385	1	72240018
ENSMUSG00000003037	Rab8a	-0.327087	0.000972697	-0.265181	0.00279609	0.0619058	0.44255	161.62	163.726	167.645	99.2903	87.0341	88.8223	99.2511	117.031	109.172	124.307	126.539	116.773	114.145	118.561	102.159	87.1577	164.331	91.7156	108.485	122.54	105.506	chr8	72161200	72183904	1	72161200
ENSMUSG00000003038	Hmgn2	0.208682	0.0104186	0.567453	1.04347e-06	0.35877	0.000123748	68.9825	74.071	92.7763	78.0209	73.3106	73.4251	79.2743	74.894	70.9229	120.291	120.959	119.864	118.408	113.955	122.216	109.776	78.6099	74.9188	75.0304	120.371	116.089	chr4	133964738	133968650	-1	133968650
ENSMUSG00000003039	Fam32a	-1.08252	3.91229e-11	-0.68414	1.85323e-09	0.398378	1.88013e-06	160.274	166.66	169.418	46.3156	41.6683	42.1068	49.6256	45.6173	49.3208	58.3925	60.3419	60.4908	72.5911	70.5949	67.6706	68.6605	165.451	43.3636	48.1879	59.7417	69.8793	chr8	72219730	72224418	1	72219730
ENSMUSG00000003062	Stard3nl	-0.373268	0.00036053	-0.0994791	0.203485	0.273789	0.00309475	65.8662	61.787	70.4684	32.0035	37.8285	35.4032	40.3151	38.7331	32.3644	51.0616	48.0806	47.8666	55.4239	50.2023	45.0569	49.6608	66.0405	35.0784	37.1375	49.0029	50.086	chr13	19357676	19395795	-1	19395795
ENSMUSG00000003068	Stk11	0.462943	4.18129e-05	-0.0610309	0.435242	-0.523974	7.50624e-06	140.515	120.029	132.686	161.309	166.957	154.811	135.137	136.927	124.657	112.705	89.4796	95.6017	96.5796	92.3424	109.318	115.054	131.077	161.026	132.241	99.2622	103.324	chr10	80115803	80130682	1	80115803
ENSMUSG00000003072	Atp5d	0.329965	0.000491296	0.18205	0.0192473	-0.147916	0.0517613	126.421	116.362	109.523	122.051	132.258	124.435	142.368	146.535	156.092	115.383	147.755	123.151	114.77	122.084	119.091	115.959	117.435	126.248	148.332	128.763	117.976	chr10	80138632	80145818	1	80138632
ENSMUSG00000003099	Ppp5c	-0.080157	0.601534	0.381745	0.0120493	0.461902	0.00452677	49.5767	40.8857	41.9266	30.1151	30.5046	33.9368	35.9763	30.4872	35.2292	45.7706	46.3585	36.952	46.7834	37.5332	74.3184	58.1051	44.1297	31.5188	33.8975	43.027	54.185	chr7	17004640	17027924	-1	17027924
ENSMUSG00000003119	Cdk12	0.625035	8.92847e-06	0.0206127	0.824126	-0.604422	7.64038e-06	53.0471	47.5472	55.678	79.2136	64.9911	82.2235	53.4221	70.1281	70.768	53.6752	47.254	55.954	49.1709	46.6116	41.5342	40.8143	52.0908	75.4761	64.7727	52.2944	44.5328	chr11	98203059	98278504	1	98203059
ENSMUSG00000003123	Lipe	-1.01373	1.55391e-08	-0.904312	1.76618e-08	0.109415	0.195449	74.2234	69.1818	73.5854	22.6608	19.6964	18.6443	28.9256	24.8134	29.1124	16.0006	17.9097	14.5967	24.955	27.032	22.6705	23.423	72.3302	20.3339	27.6172	16.169	24.5201	chr7	25379527	25398710	-1	25398710
ENSMUSG00000003131	Pafah1b2	0.100767	0.0969278	0.00962394	0.866843	-0.0911432	0.113675	64.6622	64.5371	69.3683	61.1246	52.1209	56.9804	58.6648	51.745	51.0242	63.5561	60.1352	64.6988	58.0956	53.0478	56.1933	56.4967	66.1892	56.742	53.8113	62.7967	55.9583	chr9	45962859	46012690	-1	46012690
ENSMUSG00000003134	Tbc1d8	-3.07016	2.51667e-10	-1.68784	1.74565e-08	1.38233	8.98389e-07	305.959	279.355	329.118	8.84568	12.017	11.7313	10.7567	10.0615	11.7689	23.6502	11.5724	17.8842	40.2463	40.4464	56.7047	51.42	304.811	10.8646	10.8624	17.7023	47.2043	chr1	39371492	39478755	-1	39478755
ENSMUSG00000003135	Cnot11	-0.21067	0.272911	-0.351584	0.0538926	-0.140914	0.448655	25.9215	20.229	33.7368	11.4298	17.6344	20.8439	19.0728	22.6195	14.3239	23.1403	26.3824	16.7007	16.485	15.9889	14.3182	15.9337	26.6291	16.636	18.6721	22.0744	15.6814	chr1	39534992	39546889	1	39534992
ENSMUSG00000003153	Slc2a3	0.923921	0.00505747	-0.596592	0.0428743	-1.52051	6.92392e-05	7.15321	12.8952	12.7124	10.3365	29.0825	23.7767	22.5982	21.0309	22.8409	13.1319	7.92159	4.93131	7.04878	4.26821	4.20456	4.67455	10.9203	21.0652	22.1566	8.66162	5.04902	chr6	122727809	122801640	-1	122801640
ENSMUSG00000003154	Foxj2	-0.503966	0.000160879	-0.497361	8.80332e-05	0.00660497	0.951783	87.9633	72.0542	74.6244	37.0723	34.8421	37.8123	46.9138	48.6433	49.708	39.1408	34.3039	37.0177	47.2382	45.1211	33.2955	33.7271	78.214	36.5756	48.4217	36.8208	39.8455	chr6	122819914	122845366	1	122819914
ENSMUSG00000003161	Sri	-0.104525	0.181581	-0.0248218	0.737086	0.0797034	0.285772	119.905	125.163	119.485	87.2641	83.6921	82.9567	100.878	92.8232	89.8924	90.3299	122.475	106.582	92.7142	102.844	101.193	100.025	121.517	84.6376	94.5313	106.462	99.1941	chr5	8046078	8069379	1	8046078
ENSMUSG00000003166	Dgcr2	0.178882	0.0390516	0.00669139	0.934153	-0.172191	0.0369213	74.3651	71.1986	66.8625	66.1935	65.3467	64.9409	66.7098	73.0028	69.8389	66.4884	70.0545	65.4878	67.0771	66.8009	52.1024	52.8274	70.8087	65.4937	69.8505	67.3436	59.702	chr16	17839482	17898562	-1	17898562
ENSMUSG00000003184	Irf3	-0.847	8.95756e-08	-0.832852	3.86739e-08	0.014148	0.870981	97.8786	102.184	99.5604	35.1839	34.0599	29.9566	33.9876	30.2602	38.0165	35.7622	30.0332	27.1551	37.4609	35.0264	37.4433	35.5366	99.8743	33.0668	34.0881	30.9835	36.3668	chr7	44997648	45002848	1	44997648
ENSMUSG00000003190	Bcl2l12	-0.58789	0.00408086	-0.457208	0.0103967	0.130682	0.464058	9.91535	10.0228	10.6344	6.26155	3.91084	3.03756	7.50259	7.4894	7.27811	8.41464	7.02611	8.94211	7.10562	4.26821	5.51138	4.82534	10.1909	4.40332	7.42337	8.12762	5.42764	chr7	44991222	44998712	-1	44998712
ENSMUSG00000003198	Zfp959	-1.05116	8.17581e-06	-0.892894	1.41307e-05	0.158267	0.311338	15.0855	14.1786	15.7072	4.7707	3.27089	4.18973	3.61571	3.47993	3.63906	2.86863	2.34204	2.95879	4.20653	4.26821	6.42047	5.5793	14.9904	4.07711	3.57823	2.72315	5.11863	chr17	55892093	55898928	1	55892093
ENSMUSG00000003199	Mpnd	-0.220166	0.023053	-0.176046	0.0451639	0.0441197	0.622601	55.2426	56.1033	60.0785	38.1656	34.2021	34.0416	39.6824	48.719	49.5531	60.6237	70.6744	62.9235	40.9852	46.5438	37.5001	35.3355	57.1415	35.4698	45.9848	64.7405	40.0912	chr17	56005711	56016790	1	56005711
ENSMUSG00000003200	Sh3gl1	-0.13969	0.21103	0.0146472	0.890343	0.154338	0.150701	62.8208	58.1201	60.7508	42.2406	41.0283	38.8598	46.0099	43.5747	53.4244	73.5006	80.3181	73.3122	65.1444	54.8093	40.3978	45.6899	60.5639	40.7096	47.6697	75.7103	51.5103	chr17	56016750	56036635	-1	56036635
ENSMUSG00000003206	Ebi3	-1.83071	3.33895e-09	-0.363717	0.00452251	1.46699	4.57155e-08	53.1179	39.419	45.8381	5.36704	5.19076	6.70357	11.4799	10.8937	10.9946	10.0083	11.3658	10.8489	29.7299	32.5197	22.1591	23.0209	46.125	5.75379	11.1227	10.741	26.8574	chr17	55952640	55957022	1	55952640
ENSMUSG00000003208	Yju2	-0.331485	0.00610956	-0.140679	0.159331	0.190806	0.076636	11.6151	12.4063	11.3678	6.7585	6.8262	6.07511	7.23141	7.0355	7.58782	10.1358	9.09261	9.00786	8.81097	9.68817	7.38638	8.4946	11.7964	6.55327	7.28491	9.4121	8.59503	chr17	55959099	55968285	1	55959099
ENSMUSG00000003226	Ranbp2	1.47322	1.0899e-08	0.845555	2.59193e-06	-0.627669	4.11043e-05	92.0711	110.19	99.7437	344.783	321.116	353.509	191.904	236.786	218.343	157.137	132.463	201.987	158.939	175.877	229.319	220.86	100.668	339.802	215.678	163.862	196.249	chr10	58446920	58494356	1	58446920
ENSMUSG00000003228	Grk5	-0.39118	0.0001205	-2.2111	5.90967e-13	-1.81992	1.65927e-11	98.2327	105.117	93.4486	49.1979	57.4539	48.0772	34.4396	36.9931	40.7265	13.3869	12.1235	12.8872	10.0616	8.12993	9.43184	8.69566	98.9329	51.5763	37.3864	12.7992	9.07975	chr19	60889749	61095968	1	60889749
ENSMUSG00000003233	Dvl3	0.41389	0.00180915	0.0200565	0.85577	-0.393833	0.0017784	20.893	20.4123	16.0739	23.456	17.7055	26.2906	18.3497	24.1325	23.3829	17.8492	17.5653	17.424	16.9398	14.6339	15.9091	17.7934	19.1264	22.484	21.955	17.6128	16.3191	chr16	20516982	20534010	1	20516982
ENSMUSG00000003234	Abcf3	-0.0373833	0.731463	-0.440455	0.000308094	-0.403072	0.00078524	68.1326	57.6923	68.0849	49.993	47.2857	47.2392	45.8291	54.3927	38.4811	44.1131	52.007	37.4122	33.7659	35.4329	33.6933	36.4916	64.6366	48.1726	46.2343	44.5108	34.8459	chr16	20548577	20561379	1	20548577
ENSMUSG00000003235	Eif2b5	-0.16805	0.174499	-0.470234	0.000654514	-0.302184	0.0164661	54.7469	63.4982	63.5622	42.4394	36.7619	39.8025	51.8854	47.9624	43.901	55.3327	55.7267	52.9294	41.4968	35.0264	25.1137	25.2828	60.6024	39.6679	47.9163	54.6629	31.7299	chr16	20498817	20509323	1	20498817
ENSMUSG00000003269	Cyth2	0.278718	0.011646	0.0463346	0.632669	-0.232384	0.023377	60.342	58.9146	53.8445	54.2668	64.7778	57.3993	58.5744	53.5606	54.431	52.209	55.1067	49.3789	45.0781	42.3434	52.2729	62.7796	57.7003	58.8146	55.522	52.2316	50.6185	chr7	45806637	45814581	-1	45814581
ENSMUSG00000003283	Hck	-0.808185	2.2296e-08	-0.933734	1.58603e-09	-0.125549	0.0714542	530.896	560.666	584.161	202.556	189.996	185.081	204.468	202.063	224.847	116.594	126.608	121.113	194.467	203.722	175.455	161.196	558.574	192.545	210.459	121.438	183.71	chr2	153108468	153151441	1	153108468
ENSMUSG00000003299	Mrpl4	-0.412431	2.3723e-05	-0.586349	2.50827e-07	-0.173918	0.0156108	78.827	72.1153	67.3515	39.1595	36.1931	36.4507	47.3657	50.1563	49.5531	47.5555	54.4179	49.7076	34.1638	36.7879	31.8751	32.7218	72.7646	37.2678	49.0251	50.5603	33.8872	chr9	21002738	21008839	1	21002738
ENSMUSG00000003308	Keap1	-0.749386	2.33611e-05	-0.207998	0.0778189	0.541388	0.00036191	72.4528	89.8997	70.3462	26.9346	31.429	26.3953	41.3998	46.5251	57.8378	49.3404	67.0236	57.4005	62.4158	54.606	45.8524	48.1026	77.5663	28.253	48.5876	57.9215	52.7442	chr9	21229730	21239361	-1	21239361
ENSMUSG00000003316	Glg1	0.96412	3.4159e-08	0.875552	6.12507e-08	-0.0885676	0.289012	127.271	121.985	107.078	244.697	219.007	260.078	236.738	311.907	312.804	273.093	267.199	311.396	254.722	249.047	224.035	227.193	118.778	241.261	287.15	283.896	238.749	chr8	111154421	111259216	-1	111259216
ENSMUSG00000003344	Btbd2	-1.26693	3.37953e-06	0.120833	0.430742	1.38776	1.29023e-06	38.1741	33.9187	31.7811	10.4359	4.69301	7.85575	14.282	13.7684	13.7045	28.1763	33.9595	21.369	37.5745	35.5007	30.2273	27.6954	34.6246	7.66156	13.9183	27.835	32.7495	chr10	80642617	80657071	-1	80657071
ENSMUSG00000003345	Csnk1g2	-0.317859	0.000164178	-0.141184	0.0286459	0.176675	0.0102792	117.568	111.901	120.829	66.1935	63.4268	67.5594	64.9019	73.381	75.4136	71.4607	80.0425	69.0384	85.6654	87.6677	84.7729	81.4276	116.766	65.7266	71.2322	73.5139	84.8834	chr10	80622838	80640749	1	80622838
ENSMUSG00000003346	Abhd17a	-0.584868	2.87223e-05	0.100328	0.280109	0.685196	4.74817e-06	68.9117	68.0207	72.9131	28.0279	32.14	30.0613	37.5129	42.44	49.7854	45.2606	55.52	46.7488	58.4367	68.1559	73.3525	59.0099	69.9485	30.0764	43.2461	49.1765	64.7387	chr10	80583654	80590341	-1	80590341
ENSMUSG00000003348	Mob3a	-0.98396	3.88114e-08	-0.840817	8.06629e-08	0.143143	0.106754	197.74	187.5	164.773	57.8448	50.1299	51.2195	59.8399	57.9483	62.8705	72.7357	76.5984	74.4299	74.7512	74.7953	57.8979	57.4517	183.338	53.0647	60.2196	74.588	66.224	chr10	80685253	80701977	-1	80701977
ENSMUSG00000003360	Ddx23	0.358092	0.000759855	0.195875	0.0261356	-0.162217	0.0608531	89.9463	88.2496	83.3031	97.7	94.0025	97.7255	79.9071	119.074	111.572	104.673	97.0568	96.4565	90.2699	89.5647	84.7729	90.4248	87.1664	96.476	103.518	99.3954	88.7581	chr15	98645134	98662894	-1	98662894
ENSMUSG00000003363	Pld3	2.41696	6.89625e-13	3.53734	1.77767e-14	1.12038	1.63652e-09	36.3327	38.0133	41.0098	376.289	341.808	282.598	520.39	468.353	470.29	885.96	808.209	771.257	1091.08	1079.72	1125.17	1131.39	38.4519	333.565	486.344	821.809	1106.84	chr7	27532000	27553218	-1	27553218
ENSMUSG00000003379	Cd79a	-4.63086	0.00107285	-4.64048	0.000220782	-0.0096145	0.99618	0.637415	47.9139	2.01688	0.298169	0	0.104743	0.0903926	0.226952	0.23228	0	0	0.131502	0.056845	0.135499	0.113637	0.201056	16.8561	0.134304	0.183208	0.0438339	0.126759	chr7	24897381	24902197	1	24897381
ENSMUSG00000003380	Rabac1	-0.106302	0.294473	0.484982	0.000103931	0.591284	2.00988e-05	86.2635	81.9548	82.8753	58.143	61.3647	54.8855	63.2749	71.1115	71.6971	81.5328	116.413	96.062	98.0576	107.044	127.046	123.096	83.6979	58.1311	68.6945	98.0026	113.811	chr7	24969752	24972754	-1	24972754
ENSMUSG00000003382	Etv3	0.699546	0.000105476	1.37082	7.64595e-08	0.671277	0.000110163	66.5745	70.2819	72.3631	104.16	109.646	111.761	124.019	121.041	106.849	80.1941	73.0853	72.9834	164.168	183.398	279.546	293.24	69.7398	108.522	117.303	75.4209	230.088	chr3	87525407	87540156	1	87525407
ENSMUSG00000003402	Prkcsh	0.435735	1.38511e-06	0.340375	1.07496e-05	-0.0953598	0.0804555	82.2974	78.5935	75.7857	96.408	95.9223	90.4982	113.804	113.098	111.804	143.495	140.591	128.477	93.5669	91.5972	92.3866	93.893	78.8922	94.2762	112.902	137.521	92.8609	chr9	22002806	22014222	1	22002806
ENSMUSG00000003420	Fcgrt	-1.34284	2.06165e-08	1.13087	4.86121e-08	2.4737	7.46076e-11	80.4559	69.793	71.5074	16.4987	14.3635	13.9309	27.8409	26.402	30.119	54.6952	71.6388	66.6713	210.895	227.232	155.569	172.958	73.9188	14.931	28.1207	64.3351	191.663	chr7	45092990	45103851	-1	45103851
ENSMUSG00000003421	Nosip	-0.611095	0.000599982	0.335963	0.0188086	0.947058	8.53908e-06	56.305	50.603	51.2776	23.9529	15.1456	27.9665	37.6033	32.5297	28.1059	38.8859	49.8716	40.2395	63.7232	72.4241	57.6138	53.2798	52.7285	22.355	32.7463	42.999	61.7602	chr7	45062429	45078210	1	45062429
ENSMUSG00000003423	Pih1d1	-0.109714	0.182274	0.199336	0.0144018	0.30905	0.000938512	41.7153	35.9966	32.9423	26.7358	25.1716	24.7194	28.0217	31.168	30.7384	34.3598	41.8122	34.9794	38.3704	37.8719	36.9887	37.5472	36.8847	25.5423	29.9761	37.0505	37.6945	chr7	45154303	45160065	1	45154303
ENSMUSG00000003429	Rps11	-0.57602	1.49928e-06	-0.381991	5.09756e-05	0.194029	0.0121772	962.213	943.183	845.744	383.843	424.575	386.293	574.807	568.968	575.9	404.413	489.141	442.898	529.909	573.77	488.638	503.092	917.047	398.237	573.225	445.484	523.852	chr7	45122379	45124439	-1	45124439
ENSMUSG00000003435	Supt5	-0.0229294	0.683628	0.111356	0.0379946	0.134286	0.0166064	177.839	184.994	171.312	135.866	128.845	139.099	137.126	155.084	151.214	162.364	167.525	157.013	167.75	171.271	162.216	165.167	178.048	134.603	147.808	162.301	166.601	chr7	28314891	28338746	-1	28338746
ENSMUSG00000003437	Paf1	0.872468	0.000275812	0.474599	0.0145424	-0.397869	0.0334666	64.2373	69.9152	62.3398	134.772	110.499	119.093	113.443	89.192	91.3635	62.5999	52.4892	42.212	63.0411	60.9745	92.7843	135.964	65.4974	121.455	97.9994	52.4337	88.191	chr7	28392951	28399388	1	28392951
ENSMUSG00000003438	Timm50	0.295759	0.0236787	0.389678	0.00304299	0.0939183	0.42684	23.0886	22.1846	24.997	28.6242	26.2382	18.0159	35.0723	35.5558	31.9772	41.8182	53.2469	44.3818	26.3192	28.5225	34.3751	26.5896	23.4234	24.2928	34.2018	46.4823	28.9516	chr7	28305516	28312072	-1	28312072
ENSMUSG00000003444	Med29	0.775749	2.70648e-07	0.551967	5.82418e-06	-0.223782	0.0105556	12.465	12.9563	11.7957	21.6669	19.0565	21.9961	25.0388	22.9978	20.9052	18.0405	21.2161	20.3828	16.3714	17.2084	18.6364	20.005	12.4057	20.9065	22.9806	19.8798	18.0553	chr7	28386146	28392708	-1	28392708
ENSMUSG00000003458	Ncstn	-0.00401967	0.951861	0.198049	0.00238668	0.202068	0.00230882	227.77	213.718	192.214	163.098	162.762	162.352	190.005	194.422	199.838	199.402	190.256	183.379	224.879	219.44	206.194	212.164	211.234	162.738	194.755	191.012	215.669	chr1	172066013	172082795	-1	172082795
ENSMUSG00000003464	Pex19	0.112533	0.200978	0.35931	0.000387616	0.246777	0.00741704	40.0863	39.7857	44.6158	39.2589	31.7845	37.0791	38.7784	44.1043	34.1452	62.6636	62.3395	54.9019	48.8867	53.6575	51.4774	45.0365	41.4959	36.0409	39.0093	59.9683	49.7645	chr1	172126755	172136493	1	172126755
ENSMUSG00000003484	Cyp4f18	-0.791491	9.3067e-08	-0.295275	0.000816702	0.496216	1.0463e-05	278.834	288.156	284.991	95.2153	108.01	94.7927	108.562	119.452	127.754	92.4973	99.1921	85.2131	158.654	183.194	193.41	172.254	283.993	99.3395	118.589	92.3008	176.878	chr8	71988482	72009626	-1	72009626
ENSMUSG00000003500	Impdh1	1.62643	5.8985e-10	1.15148	1.49057e-08	-0.474946	9.97185e-05	13.3857	13.6897	12.1624	47.8064	57.1694	49.0199	41.1287	43.1208	39.0231	56.1614	59.3775	54.7047	33.9365	26.8965	38.0115	39.809	13.0793	51.3319	41.0908	56.7479	34.6634	chr6	29200434	29216364	-1	29216364
ENSMUSG00000003518	Dusp3	1.57252	6.73909e-09	0.94506	9.96851e-07	-0.627456	4.86006e-05	92.7085	75.8433	78.9638	294.094	287.198	342.196	234.388	351.397	341.452	252.631	298.196	335	205.495	183.33	159.319	163.458	82.5052	307.83	309.079	295.276	177.9	chr11	101971143	101987013	-1	101987013
ENSMUSG00000003527	Ess2	-0.154827	0.108872	0.0440011	0.61876	0.198828	0.0370118	20.8222	20.3512	20.1076	13.6164	13.0836	13.8261	15.3667	16.2649	16.8016	17.5943	21.0783	17.4897	21.3169	17.5471	15.1705	17.4918	20.427	13.5087	16.1444	18.7208	17.8816	chr16	17900709	17911348	-1	17911348
ENSMUSG00000003528	Slc25a1	0.249314	0.00108621	0.588539	1.16816e-07	0.339225	4.95399e-05	30.8792	28.9073	31.4144	31.8047	29.3669	29.3281	37.6033	36.3123	37.3971	49.4042	47.254	41.6203	45.3623	43.9016	45.6251	48.4042	30.4003	30.1666	37.1042	46.0928	45.8233	chr16	17925223	17928219	-1	17928219
ENSMUSG00000003531	Dgcr6	0.716849	0.000448496	1.55019	9.36383e-08	0.83334	5.67885e-05	5.0285	2.62793	3.8504	6.7585	4.97744	6.49409	7.59298	7.41375	7.20069	14.5344	20.4584	17.0952	15.1208	16.1244	15.2841	13.6718	3.83561	6.07667	7.40247	17.3627	15.0503	chr16	18052860	18071632	1	18052860
ENSMUSG00000003541	Ier3	5.4082	1.06005e-13	3.68865	6.96901e-13	-1.71956	5.97041e-10	5.52426	7.39488	8.31198	1065.06	1437.7	1163.49	864.696	808.175	806.322	327.342	340.078	266.422	246.366	218.898	242.387	243.931	7.07704	1222.08	826.398	311.281	237.896	chr17	35821684	35822923	1	35821684
ENSMUSG00000003545	Fosb	3.14157	1.25577e-07	4.10657	1.06647e-08	0.965005	0.00233353	37.7491	16.9899	17.9685	559.464	395.92	349.424	500.052	373.789	457.282	638.812	536.74	555.134	853.016	643.484	1494.15	1949.03	24.2359	434.936	443.708	576.895	1234.92	chr7	19302696	19310051	-1	19310051
ENSMUSG00000003546	Klc4	-0.152756	0.131259	1.38026	1.01478e-09	1.53302	1.1671e-09	27.763	24.9348	24.1414	17.1944	16.07	17.9111	28.2929	31.395	31.9772	45.7706	54.6934	46.2228	94.1922	97.2204	75.4547	74.2398	25.6131	17.0585	30.555	48.8956	85.2768	chr17	46630624	46646022	-1	46646022
ENSMUSG00000003549	Ercc1	-0.697339	0.000639662	-0.769339	0.000119816	-0.0720005	0.668992	25.8507	23.5903	22.7968	8.94507	8.10611	10.8933	8.67769	11.2719	12.698	14.7256	12.3301	9.27087	11.7101	6.63944	10.5682	8.4946	24.0793	9.31483	10.8825	12.1089	9.35308	chr7	19344778	19356524	1	19344778
ENSMUSG00000003559	As3mt	0.187428	0.0340196	0.801859	6.63695e-08	0.614431	1.93978e-06	14.8022	14.1786	16.1961	15.2066	12.017	15.083	22.5078	20.0474	19.2793	36.4635	37.1282	34.3877	29.5594	29.6065	26.2501	27.0923	15.059	14.1022	20.6115	35.9931	28.1271	chr19	46707458	46741099	1	46707458
ENSMUSG00000003573	Homer3	1.55616	3.91025e-09	1.13831	7.37416e-08	-0.417844	0.000907713	10.1986	9.22832	10.2066	34.8858	35.9798	37.8123	23.1405	30.8654	27.2542	37.0372	36.9215	29.9824	27.6267	20.4603	24.4319	30.8621	9.87786	36.226	27.0867	34.647	25.8452	chr8	70282827	70294361	1	70282827
ENSMUSG00000003575	Crtc1	-0.109744	0.633976	0.474538	0.0286742	0.584282	0.0125955	9.34875	9.04498	10.4511	7.75239	5.83071	6.38934	13.1973	10.5911	10.0655	8.3509	8.67931	8.35035	14.5523	11.2464	19.375	6.48405	9.61494	6.65748	11.2846	8.46019	12.9145	chr8	70382355	70439579	-1	70439579
ENSMUSG00000003581	Rnf215	-0.00489104	0.970164	-0.116469	0.285023	-0.111578	0.322177	35.6952	29.2739	29.8864	25.3444	24.3183	23.3578	22.5982	22.7708	17.6533	20.1441	16.2565	13.6104	24.3297	20.4603	22.6705	26.7404	31.6185	24.3402	21.0074	16.6704	23.5502	chr11	4135202	4141172	1	4135202
ENSMUSG00000003604	Aven	0.0311268	0.867899	-0.330089	0.0504004	-0.361216	0.0395285	14.3773	18.8233	13.3236	13.9146	14.2924	8.6937	15.5475	16.5675	15.0982	13.0682	14.4655	12.7557	7.78776	6.57169	11.9887	10.857	15.5081	12.3002	15.7377	13.4298	9.30128	chr2	112492964	112634573	1	112492964
ENSMUSG00000003617	Cp	-2.93203	1.7075e-07	1.35223	5.83889e-06	4.28425	3.00627e-09	5.87838	3.11685	5.68392	0.198779	0.0711063	0.31423	0.0903926	0.151301	0.154853	0.191242	0.137767	0.263003	13.3586	18.4278	15	16.8384	4.89305	0.194705	0.132182	0.197337	15.9062	chr3	19957054	20009145	1	19957054
ENSMUSG00000003623	Crot	-1.62016	1.32717e-09	-0.229199	0.0227295	1.39096	9.84003e-09	46.8146	48.2195	48.5273	9.34263	6.47067	6.17986	12.2934	10.0615	9.52349	21.4828	17.9097	23.1443	33.6522	32.181	30.1137	31.4652	47.8538	7.33105	10.6261	20.8456	31.853	chr5	8966033	8997324	-1	8997324
ENSMUSG00000003644	Rps6ka1	-1.35932	3.60365e-08	-0.670618	2.31039e-05	0.688698	3.35129e-05	315.804	287.606	293.364	62.0192	51.2676	65.3598	118.686	98.8753	108.552	103.207	102.085	99.0207	151.89	152.978	112.5	94.5464	298.924	59.5489	108.704	101.438	127.979	chr4	133847290	133887797	-1	133887797
ENSMUSG00000003660	Snrnp200	-0.505032	1.93372e-06	-0.473622	1.77147e-06	0.0314096	0.631963	230.036	275.627	245.937	129.107	100.047	122.34	146.707	149.864	158.105	168.165	155.194	169.769	129.436	131.908	134.489	126.414	250.533	117.165	151.559	164.376	130.562	chr2	127208386	127240451	1	127208386
ENSMUSG00000003662	Ciao1	-0.00997812	0.93283	0.231405	0.0284051	0.241383	0.026791	35.6952	29.7017	31.2921	30.3138	23.5362	20.2155	26.3043	33.5888	31.1255	37.2922	40.2968	35.8999	38.143	34.1457	33.2387	30.6107	32.2297	24.6885	30.3395	37.8296	34.0345	chr2	127240938	127247816	-1	127247816
ENSMUSG00000003680	Taf6l	-0.358606	0.000875313	-0.308769	0.00157395	0.0498362	0.571647	88.0341	86.3551	87.0313	42.0418	44.5836	54.676	61.1958	57.4944	55.2053	55.6514	55.9333	53.3897	58.4367	59.8905	49.3751	46.6449	87.1402	47.1005	57.9652	54.9915	53.5868	chr19	8774487	8786417	-1	8786417
ENSMUSG00000003721	Insig2	0.403262	0.082182	0.416672	0.0575646	0.0134097	0.954244	14.3773	14.2397	21.6356	12.3243	24.4606	20.9487	13.4685	11.3476	15.7176	21.1004	18.5985	16.635	13.5291	29.2677	22.841	19.5024	16.7509	19.2445	13.5112	18.7779	21.2851	chr1	121304353	121332589	-1	121332589
ENSMUSG00000003731	Kpna6	0.910968	0.000181345	0.400116	0.0333475	-0.510852	0.00868953	41.5736	47.0583	40.2153	72.3557	81.4167	93.85	84.8787	84.9556	98.7965	90.3299	105.598	79.69	59.1756	79.0636	42.7842	33.325	42.9491	82.5408	89.5436	91.8727	53.5871	chr4	129643980	129672767	-1	129672767
ENSMUSG00000003746	Man1a	0.919994	6.38205e-09	0.755759	3.28746e-08	-0.164235	0.0232722	79.1103	86.7829	80.9806	159.123	147.545	172.722	153.758	167.566	174.21	127.24	129.57	152.871	138.247	136.922	145.512	166.022	82.2913	159.797	165.178	136.56	146.676	chr10	53904785	54076609	-1	54076609
ENSMUSG00000003752	Itpkc	1.09578	1.30873e-08	0.576689	8.297e-06	-0.519087	1.96157e-05	13.5274	13.873	10.8789	29.2206	30.4335	28.8044	28.4737	31.8489	31.745	19.0604	18.8052	17.5555	16.3145	18.9698	20.1137	20.6585	12.7598	29.4862	30.6892	18.4737	19.0141	chr7	27207172	27228661	-1	27228661
ENSMUSG00000003762	Coq8b	-0.278293	0.0114875	-0.222578	0.024455	0.0557149	0.57556	34.7745	31.413	40.2764	20.6731	20.9052	20.7392	29.3776	24.3595	26.4025	26.7101	28.9999	27.9441	28.1951	25.0673	19.8864	22.0156	35.488	20.7725	26.7132	27.8847	23.7911	chr7	27233023	27257950	1	27233023
ENSMUSG00000003778	Brd8	0.095611	0.32385	-0.0608384	0.502342	-0.156449	0.0949866	48.5144	50.2974	43.7601	44.7254	35.482	41.4784	36.3378	31.6976	30.2738	37.4197	29.6888	34.9794	40.701	29.8097	39.091	40.3117	47.524	40.5619	32.7698	34.0293	37.4784	chr18	34598615	34624601	-1	34624601
ENSMUSG00000003779	Kif20a	-1.15844	0.00245618	1.30539	0.000191569	2.46383	2.33676e-06	1.84142	4.82806	9.1065	1.49085	1.49323	0.837947	1.62707	1.51301	1.54853	7.71342	9.1615	9.40237	15.5187	16.3954	17.841	15.3808	5.25866	1.27401	1.56287	8.7591	16.2839	chr18	34624613	34633277	1	34624613
ENSMUSG00000003808	Farsa	0.0214989	0.793176	-0.403853	4.68168e-05	-0.425352	3.59494e-05	63.6707	63.8037	55.9836	51.4838	46.7879	46.7155	62.9133	60.8987	61.7091	66.3609	65.7148	61.0825	36.0397	27.5063	36.8183	36.3911	61.1527	48.3291	61.8404	64.3861	34.1888	chr8	84856989	84869257	1	84856989
ENSMUSG00000003809	Gcdh	-0.254254	0.0562576	0.773844	7.0637e-06	1.0281	8.67012e-07	8.21557	8.7394	9.96215	5.16826	4.33748	6.80832	9.8528	7.56505	7.27811	19.0604	19.2874	18.6075	17.7356	14.6339	17.0455	15.8331	8.97237	5.43802	8.23199	18.9851	16.312	chr8	84886393	84893921	-1	84893921
ENSMUSG00000003810	Mast2	1.44109	9.2718e-09	0.829613	2.30444e-06	-0.611477	3.49223e-05	15.6521	15.3398	16.9907	52.6765	46.4324	58.342	58.3936	64.303	50.5597	51.3166	75.8407	53.0609	33.0838	31.368	27.6137	31.0128	15.9942	52.4836	57.7521	60.0727	30.7696	chr4	116306762	116464183	-1	116464183
ENSMUSG00000003812	Dnase2a	1.15469	7.44202e-10	1.67459	7.40471e-12	0.519902	2.94773e-06	46.5313	42.2914	48.0383	114.298	113.557	108.095	118.324	125.958	125.818	193.027	232.619	195.346	189.351	196.406	225.569	204.474	45.6203	111.983	123.367	206.997	203.95	chr8	84908560	84922915	1	84908560
ENSMUSG00000003813	Rad23a	0.213641	0.0131586	0.0779138	0.29774	-0.135727	0.0805258	56.5175	55.9811	51.2164	62.2179	45.6502	49.5436	71.591	78.6766	70.4583	100.402	103.118	91.4594	50.6489	45.7309	52.8979	48.4042	54.5717	52.4706	73.5753	98.3266	49.4204	chr8	84834019	84840665	-1	84840665
ENSMUSG00000003814	Calr	1.42605	8.47595e-11	0.705372	1.02599e-07	-0.720683	8.55638e-08	419.136	542.026	431.306	1451.59	1494.01	1532.5	2051.46	2031.52	2037.95	2027.29	1890.57	1890.6	740.065	711.098	871.138	824.228	464.156	1492.7	2040.31	1936.16	786.632	chr8	84841850	84846934	-1	84846934
ENSMUSG00000003847	Nfat5	1.63744	1.47574e-06	0.525966	0.0127669	-1.11147	3.1592e-05	72.1696	70.5264	63.99	284.851	170.868	370.791	130.527	136.171	131.548	100.402	51.1804	74.5614	83.7895	80.0798	91.7616	135.059	68.8953	275.504	132.749	75.3813	97.6725	chr8	107293470	107379517	1	107293470
ENSMUSG00000003848	Nob1	0.238838	0.015158	-0.420027	0.000147882	-0.658865	2.2512e-06	26.2048	20.7179	26.4639	24.5492	23.9628	23.5672	29.468	25.8725	27.6413	22.3116	24.1092	19.6595	14.2681	12.0594	13.2387	14.2247	24.4622	24.0264	27.6606	22.0268	13.4477	chr8	107412486	107425051	-1	107425051
ENSMUSG00000003865	Gys1	0.746126	0.00103552	0.313818	0.0880095	-0.432309	0.0230026	9.4904	9.90058	12.6513	11.1316	21.6163	19.0633	12.8358	13.1632	16.2596	18.2955	16.1876	17.95	15.9734	13.6176	9.20457	10.3041	10.6808	17.2704	14.0862	17.4777	12.2749	chr7	45434844	45456619	1	45434844
ENSMUSG00000003868	Ruvbl2	0.385522	0.000296731	-0.195556	0.0214574	-0.581078	3.70207e-06	28.4004	30.8018	25.7916	30.7114	36.3353	29.2234	36.4282	40.8513	39.7973	28.6225	34.0284	30.6399	19.3841	19.3086	18.9773	20.3569	28.3313	32.09	39.0256	31.0969	19.5067	chr7	45421760	45438096	-1	45438096
ENSMUSG00000003873	Bax	0.752355	3.02623e-08	0.314508	0.000159059	-0.437847	6.33702e-06	87.8216	80.1825	92.2263	147.594	144.061	135.433	168.04	170.592	169.642	129.981	154.092	132.488	94.4764	97.8301	107.159	98.5173	86.7435	142.363	169.425	138.854	99.4958	chr7	45461697	45466898	-1	45466898
ENSMUSG00000003882	Il7r	4.19617	3.46652e-09	3.49666	1.60259e-08	-0.699509	0.00605312	1.91225	7.08931	2.62805	187.35	216.163	197.651	148.786	148.88	109.714	120.546	104.358	114.801	73.4437	78.0473	141.648	138.879	3.87653	200.388	135.793	113.235	108.005	chr15	9505788	9530176	-1	9530176
ENSMUSG00000003923	Tfam	-1.28262	1.49665e-05	-0.750885	0.000642115	0.531739	0.014085	39.0948	35.6299	35.387	9.24324	7.89279	6.49409	16.4515	10.9693	9.91062	19.7617	10.2636	11.6379	19.0431	15.1759	12.6137	11.3094	36.7039	7.87671	12.4438	13.8877	14.5355	chr10	71225464	71238280	-1	71238280
ENSMUSG00000003948	Mmd	0.461243	9.34461e-05	1.02346	1.07116e-08	0.562214	8.88853e-06	23.4427	23.8347	21.9412	25.0462	28.5847	31.2135	32.6317	26.8559	26.0154	35.9535	34.9239	32.9412	57.5271	46.2051	55.057	56.4464	23.0729	28.2815	28.501	34.6062	53.8089	chr11	90249456	90278589	1	90249456
ENSMUSG00000003955	Fam162a	1.10615	1.17693e-07	0.264642	0.0208122	-0.841507	1.25552e-06	9.41958	8.55606	8.37309	17.3932	23.6073	20.1107	21.5134	17.3996	17.0339	15.2356	14.1211	14.9912	9.32258	8.67192	9.26139	10.9575	8.78291	20.3704	18.649	14.7826	9.55336	chr16	36043761	36071594	-1	36071594
ENSMUSG00000003970	Rpl8	0.14121	0.0557452	-0.177166	0.0140751	-0.318376	0.00021224	843.583	831.16	840.854	777.923	780.178	681.774	990.251	925.509	947.858	719.261	865.038	750.085	585.617	644.5	564.035	556.874	838.533	746.625	954.539	778.128	587.757	chr15	76904078	76906314	1	76904078
ENSMUSG00000003992	Ssbp2	-1.42034	1.06922e-06	-0.694031	0.000310546	0.726305	0.000581031	19.9015	18.5178	18.0297	3.47864	2.70204	4.50396	4.24845	4.99294	4.95531	3.69734	2.20427	3.6163	7.38985	8.33318	9.37502	6.33325	18.8163	3.56155	4.73223	3.17264	7.85783	chr13	91460283	91703429	1	91460283
ENSMUSG00000004018	Fancl	-0.266383	0.232707	-0.599965	0.00775288	-0.333583	0.12588	12.3942	15.0953	15.4627	9.6408	5.40408	10.6838	6.1467	10.818	7.89753	17.913	11.6413	9.07361	6.30979	6.63944	7.95456	5.37824	14.3174	8.57623	8.28742	12.876	6.57051	chr11	26386135	26471876	1	26386135
ENSMUSG00000004040	Stat3	0.62045	6.90076e-08	-0.182022	0.00444121	-0.802471	3.42511e-09	374.658	377.444	356.865	551.613	515.734	528.43	403.784	385.969	396.58	220.183	197.351	201.724	246.196	231.093	280.455	274.642	369.656	531.925	395.444	206.419	258.097	chr11	100885098	100939540	-1	100939540
ENSMUSG00000004043	Stat5a	-0.683326	2.11425e-05	-0.867985	7.25677e-07	-0.18466	0.0989264	83.0056	76.1489	73.0354	34.687	27.5181	28.6997	38.2361	46.979	47.6949	35.6985	30.4465	38.6615	32.9701	29.8775	23.0114	23.0209	77.3966	30.3016	44.3033	34.9355	27.22	chr11	100859351	100885169	1	100859351
ENSMUSG00000004044	Cavin1	2.40273	1.18971e-05	3.69464	6.38831e-08	1.29191	0.000290219	0.212472	0.305574	0.183352	2.18657	1.91987	2.19961	3.25414	3.10167	2.70994	2.48614	3.99524	2.56428	9.15204	12.4659	4.09092	6.83589	0.233799	2.10202	3.02191	3.01522	8.13619	chr11	100956733	100970887	-1	100970887
ENSMUSG00000004054	Map3k11	-0.61618	7.33417e-06	-0.602461	4.1998e-06	0.0137193	0.884986	216.013	200.395	212.628	83.6861	88.2429	90.603	82.0765	101.069	110.256	96.4497	109.594	106.516	104.993	106.976	83.2388	89.2185	209.679	87.5106	97.8004	104.187	96.1066	chr19	5688742	5702865	1	5688742
ENSMUSG00000004056	Akt2	0.187873	0.0413982	0.204986	0.0206808	0.0171128	0.847564	136.69	131.274	138.859	121.653	131.262	126.32	123.205	151.452	131.393	99.382	127.09	111.382	129.777	158.872	131.989	136.467	135.608	126.412	135.35	112.618	139.276	chr7	27591552	27640826	1	27591552
ENSMUSG00000004069	Dnaja3	-0.109921	0.155443	-0.0617495	0.384304	0.0481716	0.518017	27.8338	28.6628	27.3806	21.8657	18.2032	18.2253	24.858	25.4942	24.7766	35.571	36.1638	36.6232	25.7508	21.7476	19.8296	20.759	27.9591	19.4314	25.0429	36.1193	22.0217	chr16	4639989	4707695	1	4639989
ENSMUSG00000004070	Hmox2	0.184501	0.0185593	0.64555	2.10526e-07	0.461049	9.53575e-06	90.6546	98.5169	79.6361	85.4751	75.2304	89.765	109.556	111.131	122.954	136.419	117.102	134.526	141.374	149.862	141.648	139.231	89.6025	83.4902	114.547	129.349	143.029	chr16	4726361	4766742	1	4726361
ENSMUSG00000004071	Cdip1	0.695135	6.82875e-08	0.718235	2.55925e-08	0.0231001	0.726398	29.3919	27.4405	24.3859	41.0479	41.3127	43.3637	39.9535	36.0097	37.552	31.0449	30.1709	29.9824	43.5433	45.5954	49.091	47.6502	27.0728	41.9081	37.8384	30.3994	46.47	chr16	4750348	4790292	-1	4790292
ENSMUSG00000004085	Map3k20	0.887263	5.845e-09	-0.0536036	0.417577	-0.940867	2.70388e-09	32.3665	30.6796	27.6251	53.6704	59.0182	57.5041	37.1514	36.8418	41.733	37.8022	33.4085	36.7547	24.1023	24.1188	24.2614	23.5235	30.2237	56.7309	38.5754	35.9884	24.0015	chr2	72285637	72442610	1	72285637
ENSMUSG00000004096	Cwc15	-0.11717	0.100641	-0.176191	0.0126912	-0.0590211	0.381727	92.6377	98.0891	103.594	67.2868	70.1819	64.6266	79.2743	69.1446	66.587	86.3138	81.0069	82.3858	71.8521	61.381	68.3524	73.9885	98.107	67.3651	71.6686	83.2355	68.8935	chr9	14500617	14510577	1	14500617
ENSMUSG00000004099	Dnmt1	0.145321	0.064147	0.365366	0.00010603	0.220045	0.00646623	71.7446	69.9763	82.2641	72.952	62.6446	65.0456	85.2403	93.2771	91.5958	156.117	170.693	159.446	102.833	91.665	85.4548	80.5228	74.6617	66.8807	90.0377	162.085	90.1188	chr9	20907209	20959888	-1	20959888
ENSMUSG00000004100	Ppan	0.36653	0.0971334	-0.148137	0.468065	-0.514666	0.0192301	17.281	22.1846	20.1688	23.456	24.2472	18.7491	27.2082	21.0309	16.5693	23.1403	18.2541	16.1747	15.8029	6.77494	17.6705	17.14	19.8781	22.1508	21.6028	19.1897	14.3471	chr9	20888175	20892178	1	20888175
ENSMUSG00000004105	Angptl2	1.4723	9.89211e-08	1.40999	9.64135e-08	-0.0623009	0.645058	6.02003	3.97246	4.70605	22.3627	14.3635	13.0929	28.7449	27.0072	23.6926	22.5028	21.6983	20.7115	16.8261	14.7694	17.3864	18.2961	4.89951	16.6064	26.4816	21.6375	16.8195	chr2	33216069	33247717	1	33216069
ENSMUSG00000004151	Etv1	1.62071	6.24613e-05	1.54736	6.53432e-05	-0.0733532	0.789266	1.4873	1.71121	1.58905	7.55361	4.12416	7.33203	6.68906	3.93383	3.56163	10.5183	6.47504	8.48186	6.48033	6.77494	3.12501	8.84645	1.59586	6.3366	4.72817	8.49173	6.30668	chr12	38779380	38870484	1	38779380
ENSMUSG00000004207	Psap	0.317934	4.35099e-05	0.95169	1.66878e-10	0.633756	2.90566e-08	11279.7	10030.8	10397.7	11389.2	12041.6	10255.4	13871.2	14295.1	14418.9	25248.4	24454.9	23051.7	23715.3	23472.5	22530.4	21992.3	10569.4	11228.7	14195.1	24251.7	22927.6	chr10	60277627	60302597	1	60277627
ENSMUSG00000004221	Ikbkg	0.867735	0.00244909	0.723912	0.00589496	-0.143824	0.542464	25.1425	29.2739	24.6303	49.5954	40.6728	55.7235	23.7733	34.7993	24.854	75.0306	33.3396	67.5918	63.3253	58.2645	29.2046	31.3144	26.3489	48.6639	27.8088	58.654	45.5272	chrX	74393290	74453854	1	74393290
ENSMUSG00000004233	Wars2	0.36004	0.105215	0.374558	0.0731249	0.0145175	0.949064	9.4904	8.06714	6.60069	10.6347	8.60386	7.54152	5.60434	5.44684	8.05238	5.35477	5.78621	11.3749	12.9038	8.33318	8.92048	9.04751	8.05274	8.92669	6.36785	7.50529	9.80124	chr3	99141068	99239186	1	99141068
ENSMUSG00000004263	Atn1	0.595553	3.75819e-06	0.924869	1.71362e-08	0.329315	0.000646623	34.0663	34.3465	26.2805	42.5388	42.5926	47.763	45.9195	49.3242	50.7145	60.8149	62.2017	62.0688	62.7569	60.9067	69.6024	73.3351	31.5644	44.2981	48.6527	61.6951	66.6503	chr6	124742544	124756524	-1	124756524
ENSMUSG00000004264	Phb2	0.0113713	0.882501	0.0543605	0.420284	0.0429891	0.536143	113.177	113.796	109.584	96.2092	83.6921	83.5852	120.493	121.949	120.089	127.495	151.888	137.09	92.6005	88.6162	107.443	108.168	112.185	87.8288	120.844	138.824	99.207	chr6	124712336	124716950	1	124712336
ENSMUSG00000004266	Ptpn6	-1.22663	3.65808e-05	-0.845779	0.000469305	0.380856	0.0691603	746.059	882.985	973.051	189.437	228.464	170.208	250.026	275.595	285.937	253.459	260.862	590.508	410.364	330.211	255.342	250.616	867.365	196.036	270.519	368.276	311.633	chr6	124720707	124738714	-1	124738714
ENSMUSG00000004267	Eno2	4.32725	2.02504e-07	4.21175	2.32839e-07	-0.115501	0.700359	0.424943	0.0611147	0.0611175	9.24324	10.4526	8.90318	7.50259	8.17026	4.25847	11.6658	6.13063	6.18058	6.08241	6.77494	10.6818	13.2194	0.182392	9.53301	6.64377	7.99232	9.18965	chr6	124760053	124769673	-1	124769673
ENSMUSG00000004268	Emg1	-0.29634	0.000778996	-0.960495	1.71485e-09	-0.664155	2.09478e-07	81.66	91.4887	100.966	56.5527	53.1875	47.763	65.7155	68.7663	63.3351	44.8144	50.0094	45.5653	31.4921	29.6742	28.2387	27.6452	91.3716	52.5011	65.939	46.7963	29.2626	chr6	124704085	124712178	-1	124712178
ENSMUSG00000004270	Lpcat3	-0.0407359	0.726311	0.410048	0.000996845	0.450784	0.000579599	37.82	50.9697	50.7275	34.4882	27.8737	41.5831	40.9479	50.0807	44.0558	64.5123	54.0046	56.5457	53.4343	61.9907	61.3638	57.703	46.5057	34.6483	45.0281	58.3542	58.6229	chr6	124663027	124704418	1	124663027
ENSMUSG00000004285	Atp6v1f	0.163183	0.019061	0.36798	2.2259e-05	0.204797	0.00370296	105.811	101.756	106.956	90.9415	101.113	93.85	126.369	119.528	114.514	116.02	134.529	121.245	121.478	126.556	129.148	130.133	104.841	95.3016	120.137	123.931	126.829	chr6	29467718	29470512	1	29467718
ENSMUSG00000004317	Clcn5	2.3118	8.41149e-11	1.38098	1.14336e-08	-0.930816	4.97215e-07	14.9438	16.8065	12.5902	130.996	94.4291	121.921	95.1835	100.842	122.025	117.678	123.577	139.918	58.323	50.3378	41.2501	47.0973	14.7802	115.782	106.017	127.057	49.252	chrX	7153810	7319358	-1	7319358
ENSMUSG00000004319	Clcn3	-0.124178	0.133932	-0.0064305	0.934989	0.117748	0.137502	41.6445	41.1913	47.9161	29.0218	29.7935	30.4803	24.6772	26.3264	27.6413	29.1963	24.0403	33.4014	38.4841	34.4845	37.1024	35.034	43.584	29.7652	26.215	28.8793	36.2762	chr8	60910389	60983300	-1	60983300
ENSMUSG00000004356	Utp20	0.987419	1.22161e-08	0.106186	0.177335	-0.881233	3.04586e-08	18.91	22.9791	21.5745	49.6948	36.0509	46.6108	44.4732	51.6693	48.8563	40.2883	42.57	45.8283	19.6684	19.9861	20	19.2008	21.1545	44.1188	48.3329	42.8955	19.7138	chr10	88746607	88826804	-1	88826804
ENSMUSG00000004359	Spic	-0.290558	0.267282	1.24402	8.12137e-05	1.53457	2.12465e-05	5.52426	5.8059	7.08963	1.98779	3.98195	4.60871	5.78513	5.14424	4.02619	0.95621	2.61757	1.31502	21.4306	18.4278	13.8069	17.894	6.13993	3.52615	4.98519	1.6296	17.8898	chr10	88674772	88685015	-1	88685015
ENSMUSG00000004364	Cul3	-0.285336	0.0399777	-0.605286	0.000152272	-0.319949	0.018057	188.037	184.322	203.338	111.018	109.433	114.275	84.1556	110.072	89.9699	94.4098	74.5319	93.5634	69.6351	71.8144	88.807	120.533	191.899	111.575	94.7323	87.5017	87.6974	chr1	80264923	80340480	-1	80340480
ENSMUSG00000004393	Ddx56	0.513494	4.29384e-06	0.273556	0.000907619	-0.239938	0.00259803	16.7144	20.229	18.8853	25.245	21.6163	25.4526	31.2759	32.3028	36.7777	40.352	37.817	39.056	21.7148	19.1731	20.2841	20.759	18.6096	24.1046	33.4521	39.075	20.4828	chr11	6258919	6267772	-1	6267772
ENSMUSG00000004394	Tmed4	-0.357433	0.00100738	0.597441	3.91066e-06	0.954874	5.57606e-08	43.1318	39.6023	38.2595	24.9468	19.8386	20.8439	27.6601	29.7307	36.1583	49.5954	58.482	50.6281	57.7545	61.7875	66.932	58.9596	40.3312	21.8765	31.183	52.9019	61.3584	chr11	6270369	6274870	-1	6274870
ENSMUSG00000004446	Bid	-1.30084	2.99311e-07	-1.54412	1.51007e-08	-0.243285	0.0888297	100.003	87.0273	93.8153	20.0767	19.2698	19.7965	34.3492	35.4801	38.2488	34.6785	34.855	29.1934	22.6243	19.3086	12.7273	12.4655	93.6153	19.7143	36.026	32.909	16.7814	chr6	120891930	120916853	-1	120916853
ENSMUSG00000004451	Ralb	0.0446285	0.484516	-0.502453	5.05552e-07	-0.547081	2.96633e-07	158.362	145.392	159.944	120.162	125.716	128.939	121.036	136.247	124.734	91.1586	98.9166	96.1277	80.7199	82.3833	73.0115	77.0546	154.566	124.939	127.339	95.401	78.2923	chr1	119470305	119504794	-1	119504794
ENSMUSG00000004455	Ppp1cc	-0.379292	0.000541411	-0.0774083	0.35821	0.301883	0.00239562	248.804	248.492	292.508	141.034	149.11	127.263	135.047	149.939	127.522	168.293	193.08	168.191	204.983	168.425	218.353	224.881	263.268	139.136	137.503	176.521	204.16	chr5	122158278	122175273	1	122158278
ENSMUSG00000004460	Dnajb11	0.593785	2.99848e-05	-0.158379	0.105038	-0.752164	1.66822e-06	131.095	141.114	155.605	181.784	199.098	217.657	213.688	209.249	218.034	178.046	185.916	197.121	86.4612	83.0608	118.068	120.03	142.605	199.513	213.657	187.028	101.905	chr16	22857845	22879634	1	22857845
ENSMUSG00000004462	Tbccd1	-0.265383	0.00767304	-0.142501	0.0911563	0.122882	0.162312	15.4396	15.6454	17.5407	10.7341	8.46164	9.74113	9.76241	10.0615	10.53	13.8969	11.5035	13.0844	12.5627	11.8561	11.25	11.4099	16.2086	9.64562	10.118	12.8283	11.7697	chr16	22813214	22857669	-1	22857669
ENSMUSG00000004508	Gab2	0.923725	4.46061e-09	0.978691	1.29415e-09	0.0549656	0.41423	70.2573	70.8319	67.8404	130.101	141.004	135.538	121.668	133.296	128.219	115.446	113.244	117.431	158.711	175.742	142.444	143.504	69.6432	135.548	127.728	115.374	155.1	chr7	97081586	97308946	1	97081586
ENSMUSG00000004530	Coro1c	0.746467	1.43338e-05	0.385312	0.0029357	-0.361155	0.00439035	186.479	184.2	198.448	300.753	276.319	352.461	342.136	347.993	346.252	427.171	549.276	494.578	225.163	282.515	170.682	254.537	189.709	309.844	345.46	490.342	233.224	chr5	113842436	113908758	-1	113908758
ENSMUSG00000004535	Tax1bp1	0.428189	0.00199331	0.0586679	0.606854	-0.369521	0.00383439	173.873	195.873	192.581	206.83	227.611	232.111	180.424	192.682	168.326	147.001	130.672	169.9	129.834	137.599	199.205	199.095	187.442	222.184	180.477	149.191	166.433	chr6	52713729	52766780	1	52713729
ENSMUSG00000004552	Ctse	-0.745097	0.000132896	-0.424713	0.00500432	0.320384	0.0361676	18.5559	15.1564	13.6903	5.66521	5.33297	6.49409	8.40652	9.91022	10.1429	5.16353	5.09737	4.1423	9.26573	10.4334	8.23866	6.6851	15.8009	5.83076	9.48655	4.80107	8.65573	chr1	131638306	131675505	1	131638306
ENSMUSG00000004561	Mettl17	-1.66826	1.95397e-07	-1.11599	2.97512e-06	0.552272	0.00476217	26.8423	26.3404	23.2858	4.37315	2.91536	3.98025	4.61002	6.8842	4.80046	7.1397	5.71732	7.29834	9.49311	5.41995	7.27275	5.83062	25.4895	3.75625	5.43156	6.71845	7.00411	chr14	51884842	51893039	1	51884842
ENSMUSG00000004562	Arhgef40	0.380678	0.46162	1.75701	0.00137623	1.37633	0.00832826	0.424943	1.46675	2.01688	2.98169	1.20881	0.31423	0.723141	1.58866	2.01309	3.25111	2.61757	3.68205	10.1184	6.97819	3.97728	4.67455	1.30286	1.50158	1.44163	3.18358	6.43711	chr14	51984719	52006251	1	51984719
ENSMUSG00000004565	Pnpla6	-0.543193	1.89221e-05	0.0380456	0.645083	0.581239	7.66631e-06	24.5759	21.4513	21.0244	10.7341	9.81266	9.53164	10.4855	11.3476	11.3043	15.2994	13.1567	14.5967	21.8853	19.8506	17.216	18.8992	22.3505	10.0261	11.0458	14.3509	19.4628	chr8	3515384	3544267	1	3515384
ENSMUSG00000004567	Mcoln1	-0.335438	0.0417374	0.219982	0.136606	0.55542	0.00178976	68.9825	52.8031	69.0016	39.8553	26.9493	39.3835	40.4055	35.934	30.0416	63.3011	52.5581	43.0668	60.1989	51.4218	85.1138	68.9621	63.5957	35.396	35.4604	52.9753	66.4242	chr8	3500457	3515232	1	3500457
ENSMUSG00000004568	Arhgef18	-2.84441	1.04136e-08	-3.09591	9.47537e-10	-0.251497	0.28179	119.905	113.979	113.801	3.77681	3.91084	8.16998	4.70042	5.21989	3.94876	4.14357	5.16626	3.94505	5.40027	6.1652	2.7841	3.31742	115.895	5.28588	4.62302	4.41829	4.41675	chr8	3353415	3456601	1	3353415
ENSMUSG00000004591	Pkn2	1.02555	2.18678e-07	0.423441	0.000791303	-0.602111	2.95959e-05	29.1086	30.5574	30.8643	66.6905	59.0893	69.7591	59.4784	65.4377	50.5597	45.9618	30.7909	46.2228	40.4168	32.181	40.8524	41.0154	30.1768	65.1796	58.4919	40.9918	38.6164	chr3	142790902	142882004	-1	142882004
ENSMUSG00000004609	Cd33	0.119481	0.434294	1.07069	2.25265e-06	0.951205	1.02896e-05	36.1202	28.3572	25.7305	24.2511	27.0204	27.2333	25.8523	31.3193	30.7384	17.9767	16.7387	19.5937	90.3267	89.6325	54.9433	58.9093	30.0693	26.1682	29.3033	18.1031	73.453	chr7	43524216	43544428	-1	43544428
ENSMUSG00000004610	Etfb	0.109089	0.155866	0.186974	0.014621	0.077885	0.286264	51.2765	48.0362	45.8992	38.0662	44.2281	42.7353	62.0094	62.8656	69.6066	86.1226	97.7456	87.7116	49.7962	51.7605	46.1933	47.7005	48.404	41.6765	64.8272	90.5266	48.8626	chr7	43444083	43457800	1	43444083
ENSMUSG00000004626	Stxbp2	-0.44374	0.00861587	-0.262162	0.073862	0.181577	0.221415	209.568	229.425	225.34	111.416	74.8038	145.07	72.7661	88.5868	97.248	109.454	137.56	139.326	137.167	108.738	172.785	152.3	221.444	110.43	86.2003	128.78	142.747	chr8	3630955	3643644	1	3630955
ENSMUSG00000004633	Chn2	-1.39672	3.62133e-05	0.820721	0.000688701	2.21744	3.12756e-07	7.22404	4.76695	8.37309	1.8884	0.995488	1.15218	1.98864	3.10167	2.3228	6.94846	8.67931	8.1531	11.4258	9.21392	16.3637	14.7776	6.78803	1.34536	2.47104	7.92696	12.9453	chr6	54039554	54301810	1	54039554
ENSMUSG00000004637	Wwox	-0.209882	0.2564	0.480124	0.00870745	0.690007	0.00103627	7.43651	8.49494	4.64493	5.16826	4.47969	3.24704	4.15806	3.93383	5.41987	8.54214	10.9525	10.0599	9.15204	8.80742	9.54548	9.7512	6.85879	4.29833	4.50392	9.85149	9.31404	chr8	114439655	115352708	1	114439655
ENSMUSG00000004642	Slbp	0.417255	0.00111492	-0.251777	0.0198042	-0.669032	9.72531e-06	49.2934	54.6977	60.5063	63.3112	64.1378	65.4646	53.1509	45.8442	40.7265	37.2922	35.9572	36.3602	30.9805	28.7258	43.0683	39.8593	54.8325	64.3045	46.5739	36.5365	35.6585	chr5	33634952	33652574	-1	33652574
ENSMUSG00000004661	Arid3b	-0.480415	0.0812016	-0.208324	0.39421	0.272091	0.298639	15.0147	16.3176	20.3521	9.14385	7.89279	7.64626	8.76809	21.6361	7.97495	10.3908	14.6033	14.7939	13.8133	8.67192	8.12502	16.2352	17.2281	8.22764	12.793	13.2627	11.7114	chr9	57790353	57836793	-1	57836793
ENSMUSG00000004665	Cnn2	-0.924954	1.27912e-08	-1.39334	4.57157e-11	-0.468384	1.25997e-05	365.664	356.115	340.913	108.534	97.8422	120.036	132.335	135.112	154.234	94.4735	96.4368	97.2455	78.9577	81.5703	65.5683	68.3589	354.231	108.804	140.56	96.0519	73.6138	chr10	79988584	79996062	1	79988584
ENSMUSG00000004667	Polr2e	-0.466085	8.02905e-06	-0.374304	3.36388e-05	0.0917811	0.181429	76.2773	70.9542	74.1966	39.8553	33.4199	34.3558	58.7552	49.9294	53.5019	56.4801	54.969	50.0364	43.0885	44.2404	39.7728	42.8751	73.8094	35.877	54.0621	53.8285	42.4942	chr10	80035949	80039795	-1	80039795
ENSMUSG00000004677	Myo9b	0.468211	3.55834e-05	0.375888	0.000177083	-0.0923224	0.240645	251	259.004	253.943	324.507	295.375	324.39	273.619	335.586	367.622	310.513	309.218	317.708	356.02	322.826	283.467	279.719	254.649	314.758	325.609	312.48	310.508	chr8	71272714	71360713	1	71272714
ENSMUSG00000004698	Hdac9	1.72068	5.93898e-06	1.83225	2.03497e-06	0.111565	0.617086	3.75367	3.36131	1.65017	17.4926	10.4526	10.2648	16.4515	17.4753	14.2465	26.2001	16.6009	23.3415	16.4282	9.75592	14.8296	20.3569	2.92172	12.7367	16.0578	22.0475	15.3426	chr12	34047580	34917095	-1	34917095
ENSMUSG00000004707	Ly9	-0.121974	0.147854	0.955146	1.09434e-08	1.07712	7.10155e-09	87.3259	93.9944	102.066	65.8953	67.0532	60.8559	99.9743	104.246	101.042	156.755	151.13	160.432	224.254	234.345	175.853	187.133	94.4622	64.6015	101.754	156.106	205.396	chr1	171588624	171607410	-1	171607410
ENSMUSG00000004709	Cd244a	-0.676698	4.51834e-05	-2.16521	8.43077e-11	-1.48851	1.20294e-08	158.362	160.304	141.67	63.4106	57.1694	60.5416	62.7325	51.745	42.6621	7.96841	8.54155	5.19432	16.0871	15.5824	13.8069	13.521	153.445	60.3739	52.3799	7.23476	14.7493	chr1	171559193	171609746	1	171559193
ENSMUSG00000004730	Adgre1	0.802129	9.62285e-08	1.7086	1.69859e-11	0.906473	2.71345e-08	285.704	289.806	294.525	555.886	430.193	518.165	626.783	682.519	671.677	1053.81	1070.17	1145.71	1456.2	1515.01	1166.31	1221.72	290.012	501.415	660.326	1089.9	1339.81	chr17	57358691	57483527	1	57358691
ENSMUSG00000004771	Rab11a	0.702933	6.14628e-08	0.367505	3.55048e-05	-0.335428	8.28729e-05	82.3682	82.0159	96.1378	137.555	136.737	132.5	133.781	108.861	122.721	133.423	125.643	139.129	106.869	101.421	101.591	110.229	86.8406	135.598	121.788	132.732	105.027	chr9	64715299	64737758	-1	64737758
ENSMUSG00000004788	Eif2b2	-0.540924	0.00430336	0.170674	0.267499	0.711598	0.000422802	40.0863	42.1691	43.8212	14.3121	18.9854	23.3578	31.547	29.882	29.6544	27.3476	53.3158	41.0943	35.1871	49.2538	42.3865	40.0604	42.0256	18.8851	30.3611	40.5859	41.7219	chr12	85219481	85226628	1	85219481
ENSMUSG00000004789	Dlst	0.189679	0.00607129	-0.206813	0.00215147	-0.396492	7.2185e-06	163.249	156.698	170.884	160.713	145.91	152.611	147.159	147.367	150.13	126.985	119.651	122.823	103.628	101.15	114.887	126.062	163.611	153.078	148.219	123.153	111.432	chr12	85110833	85134845	1	85110833
ENSMUSG00000004798	Ulk2	0.20826	0.0590032	1.32226	4.90861e-09	1.114	5.73444e-08	35.6952	35.3854	32.8812	33.3949	31.5712	34.1463	34.6204	40.3974	36.2357	67.8909	59.3086	80.5448	119.318	128.588	94.7161	92.6867	34.654	33.0375	37.0845	69.2481	108.827	chr11	61775649	61855073	-1	61855073
ENSMUSG00000004814	Ccl24	5.47858	4.10217e-10	3.02198	3.49413e-07	-2.4566	4.35e-08	0.354119	0.672262	0.183352	95.8116	78.0747	56.7709	15.8187	11.6502	15.4079	4.78105	4.61519	4.20805	9.0952	9.07842	3.4091	6.93642	0.403245	76.8857	14.2923	4.53476	7.12979	chr5	135569937	135573049	-1	135573049
ENSMUSG00000004815	Dgkq	0.709403	2.06973e-05	0.359664	0.00416285	-0.34974	0.00487577	18.485	17.9066	19.4965	26.1395	26.8782	34.9843	21.1519	25.4186	23.6926	23.1403	19.2185	15.8459	25.9213	20.4603	20.1705	22.9204	18.6294	29.334	23.421	19.4016	22.3681	chr5	108646693	108669672	-1	108669672
ENSMUSG00000004837	Grap	-2.77605	1.69146e-06	-0.79612	0.00778937	1.97993	5.03372e-05	8.85299	14.3008	35.876	1.09329	0.782169	0.94269	1.62707	1.73996	2.24538	3.76109	3.85747	3.28754	9.0952	8.73967	5.79547	6.08194	19.6766	0.939382	1.8708	3.63537	7.42807	chr11	61653265	61672784	1	61653265
ENSMUSG00000004843	Chmp2b	-0.319823	0.00607612	-0.174677	0.0791768	0.145145	0.153479	72.7361	70.5875	81.1029	39.4577	44.5125	41.7926	45.9195	37.5983	35.8486	40.5433	37.6104	44.7106	48.3182	42.3434	59.6592	60.0654	74.8088	41.9209	39.7888	40.9547	52.5966	chr16	65539128	65562726	-1	65562726
ENSMUSG00000004846	Plod3	-0.952525	6.54163e-07	-0.924234	3.71522e-07	0.028291	0.803134	462.268	498.818	487.045	157.632	132.542	142.451	164.153	170.895	178.314	148.659	147.273	117.76	140.237	123.033	196.194	182.408	482.71	144.208	171.12	137.897	160.468	chr5	136987019	136996648	1	136987019
ENSMUSG00000004849	Ap1s1	0.592435	6.72328e-05	1.0784	8.22625e-08	0.485961	0.000271363	36.4743	38.8078	40.582	57.5466	53.1164	51.429	47.8177	67.2533	55.6698	117.996	132.669	116.576	81.402	80.1476	110.853	108.017	38.6214	54.0307	56.9136	122.414	95.1048	chr5	137034993	137046135	-1	137046135
ENSMUSG00000004865	Srpk1	0.337967	0.00222418	-0.210536	0.0264969	-0.548503	2.12607e-05	46.248	51.2752	41.9877	45.6199	51.4809	53.9428	36.609	35.6314	43.7461	27.0289	32.4441	30.7056	35.0165	30.2162	26.9887	33.9784	46.5036	50.3479	38.6622	30.0595	31.55	chr17	28587648	28622709	-1	28622709
ENSMUSG00000004880	Lbr	-1.08722	0.00429224	-1.89051	2.45087e-05	-0.803291	0.0193125	162.753	223.374	184.453	61.224	45.3658	42.421	93.014	38.96	35.5389	19.0604	14.8788	59.4387	27.9109	25.677	18.5796	23.9256	190.193	49.6703	55.8376	31.126	24.0233	chr1	181815335	181843046	-1	181843046
ENSMUSG00000004891	Nes	1.03478	0.0353036	2.69861	1.47669e-05	1.66383	0.000700692	1.34565	0.183344	0.305587	1.78901	1.06659	1.15218	0.361571	0.907807	0.696841	1.91242	1.99762	2.03828	7.90145	10.9754	5.17047	6.38352	0.611528	1.33593	0.655406	1.98277	7.60771	chr3	87971078	87980451	1	87971078
ENSMUSG00000004895	Prcc	-0.0871196	0.245915	-0.0107859	0.880322	0.0763338	0.288599	41.8569	37.9522	35.7537	25.5431	28.798	27.4428	32.9933	31.6976	30.5061	33.1486	36.7838	34.9137	29.6162	31.5035	32.1592	34.3303	38.521	27.2613	31.7323	34.9487	31.9023	chr3	87858903	87885608	-1	87885608
ENSMUSG00000004896	Rrnad1	-0.534052	0.0010545	-0.805398	1.16895e-05	-0.271346	0.0488704	34.2079	32.513	25.7305	17.2938	13.5102	11.2075	14.1013	10.2128	11.614	10.7095	8.19713	9.27087	13.3586	10.5012	10.1137	12.1136	30.8171	14.0038	11.976	9.39251	11.5218	chr3	87922601	87930717	-1	87930717
ENSMUSG00000004897	Hdgf	0.349641	0.000309221	0.116111	0.116999	-0.23353	0.0046916	121.038	122.352	125.596	133.083	128.702	143.184	143.634	159.774	144.556	148.722	169.178	138.142	118.238	104.199	107.33	133.099	122.995	134.99	149.321	152.014	115.716	chr3	87906321	87916132	1	87906321
ENSMUSG00000004929	Thop1	0.896441	9.12054e-06	1.05313	8.99625e-07	0.156684	0.219105	4.81603	6.2337	5.68392	12.0261	7.82169	12.1502	16.0899	18.4587	15.6402	24.9252	26.4512	24.1963	15.8029	14.2951	12.6137	10.9073	5.57788	10.666	16.7296	25.1909	13.4047	chr10	81070035	81082559	1	81070035
ENSMUSG00000004931	Apba3	0.797886	1.16795e-07	0.0102571	0.897266	-0.787629	9.07124e-08	29.3211	23.0402	25.486	42.8369	46.9301	43.7827	36.9706	35.7827	41.9653	23.8415	26.1757	24.7881	23.8181	21.5443	20.966	21.513	25.9491	44.5166	38.2395	24.9351	21.9603	chr10	81266960	81273246	1	81266960
ENSMUSG00000004933	Matk	0.00118729	0.989034	0.394591	5.41987e-05	0.393404	7.5388e-05	29.3919	25.9126	30.0087	20.6731	20.3364	25.1384	24.1348	21.5604	22.9183	14.9169	14.0522	15.0569	37.9156	34.4167	35.6251	33.4255	28.4377	22.0493	22.8712	14.6753	35.3457	chr10	81252935	81263365	1	81252935
ENSMUSG00000004934	Pias4	-0.0788841	0.797707	-0.33253	0.224451	-0.253646	0.370968	35.1287	77.3712	33.9202	32.0035	38.8951	33.3084	30.3719	69.2959	68.3678	34.8698	72.2587	32.5467	24.6707	25.135	31.7046	35.4863	48.8067	34.7357	56.0119	46.5584	29.2492	chr10	81153266	81167923	-1	81167923
ENSMUSG00000004936	Map2k1	-0.183271	0.00584216	-0.804501	1.21536e-09	-0.62123	4.50201e-08	235.844	233.58	243.859	144.612	161.838	152.087	130.437	125.05	124.502	93.836	89.7551	94.8784	87.8255	81.0283	90.682	96.8586	237.761	152.846	126.663	92.8232	89.0986	chr9	64185770	64253631	-1	64253631
ENSMUSG00000004937	Sgta	0.361128	2.31913e-05	0.410147	3.6192e-06	0.0490184	0.402565	62.8208	62.9481	59.1617	69.6722	70.7507	64.6266	84.6075	83.4426	92.9895	94.2185	101.879	96.588	76.7976	80.2153	77.7843	76.3006	61.6435	68.3498	87.0132	97.5617	77.7745	chr10	81044075	81060181	-1	81060181
ENSMUSG00000004945	Tmem242	-0.209443	0.00869997	0.815705	9.41824e-09	1.02515	2.47201e-09	27.338	25.3015	29.3364	18.1883	16.4255	16.8637	26.485	28.6716	26.1702	46.2805	52.6269	54.3759	47.5224	52.5058	55.341	51.5708	27.3253	17.1592	27.1089	51.0945	51.735	chr17	5410870	5440259	-1	5440259
ENSMUSG00000004947	Dtx2	0.307086	0.0076758	-0.202723	0.046427	-0.509809	9.97185e-05	44.1941	37.1577	36.6705	38.6626	43.517	41.6878	47.2754	63.2439	64.0319	39.7146	41.8811	42.1463	22.2264	27.3708	28.3523	29.5049	39.3408	41.2892	58.1837	41.2473	26.8636	chr5	135994800	136032872	1	135994800
ENSMUSG00000004951	Hspb1	1.43546	0.00540039	2.61001	1.58108e-05	1.17454	0.00529441	0.424943	0.366688	0.366705	0.795117	1.42213	1.46641	10.0336	4.38773	4.95531	2.48614	0.895485	0.78901	5.45712	2.84548	5.79547	3.41795	0.386112	1.22788	6.45888	1.39021	4.379	chr5	135887919	135889563	1	135887919
ENSMUSG00000004952	Rasa4	-0.537128	5.7701e-06	0.359561	0.000169548	0.896689	2.48207e-08	297.39	246.048	262.866	121.554	125.574	117.208	146.978	138.97	162.596	139.479	127.572	113.749	308.384	308.124	337.558	336.467	268.768	121.445	149.515	126.933	322.633	chr5	136083916	136111860	1	136083916
ENSMUSG00000004980	Hnrnpa2b1	0.380662	0.000811594	-0.169744	0.0634358	-0.550406	1.7368e-05	641.452	689.252	655.974	770.071	722.582	756.352	664.386	695.153	637.687	533.119	523.376	588.733	397.517	378.516	554.831	541.694	662.226	749.668	665.742	548.409	468.14	chr6	51460932	51469894	-1	51469894
ENSMUSG00000004994	Ccdc130	-0.644989	0.0485726	-0.225195	0.427697	0.419795	0.172206	20.6806	9.83947	19.9243	3.27986	8.60386	8.27472	10.6663	16.3405	16.1048	13.7057	8.40378	5.39157	14.3249	9.07842	8.92048	12.6665	16.8148	6.71948	14.3705	9.16701	11.2476	chr8	84257795	84270380	-1	84270380
ENSMUSG00000004996	Mri1	-0.596798	0.00208068	-0.292439	0.059881	0.30436	0.0686575	20.8222	22.0624	14.7293	10.3365	5.61739	8.90318	18.7113	16.5675	15.0208	13.7057	17.152	17.2925	11.0848	12.6014	14.375	9.90199	19.2046	8.2857	16.7665	16.05	11.9908	chr8	84249906	84257326	-1	84257326
ENSMUSG00000005034	Prkacb	-0.0906741	0.196187	0.73233	2.62953e-08	0.823004	1.54293e-08	80.7392	78.7157	84.0976	59.2362	49.7744	63.4745	73.7604	77.9957	75.0265	122.841	121.579	146.953	150.469	132.315	144.205	138.829	81.1842	57.495	75.5942	130.458	141.454	chr3	146729574	146812990	-1	146812990
ENSMUSG00000005043	Sgsh	-0.66805	0.000353114	0.968759	4.8575e-06	1.63681	5.12654e-08	52.9763	45.6527	47.4272	19.2816	18.4876	20.1107	47.8177	40.2461	55.4375	100.083	118.893	101.782	130.061	133.602	82.8411	83.0863	48.6854	19.2933	47.8338	106.919	107.398	chr11	119343425	119355536	-1	119355536
ENSMUSG00000005054	Cstb	2.43536	3.22495e-13	1.58499	8.41314e-12	-0.850366	8.98783e-09	70.1157	72.6043	77.1914	668.396	693.144	579.021	674.329	578.348	561.189	533.437	513.664	535.869	286.669	290.306	317.671	303.091	73.3038	646.853	604.622	527.657	299.435	chr10	78425669	78427622	1	78425669
ENSMUSG00000005057	Sh2b2	1.52263	6.17351e-06	0.496985	0.0245577	-1.02565	0.000124989	60.1295	60.5647	56.717	207.029	212.821	208.858	177.983	158.488	212.459	116.148	136.045	144.718	39.4504	62.736	106.08	117.065	59.1371	209.569	182.977	132.303	81.3327	chr5	136218147	136246556	-1	136246556
ENSMUSG00000005069	Pex5	0.916919	5.62646e-08	0.0301921	0.719503	-0.886727	5.48634e-08	56.0925	49.1362	45.8381	99.3897	90.5894	102.858	62.7325	61.2013	64.8062	46.0256	44.4987	38.6615	41.0989	40.1077	40.966	51.6713	50.3556	97.6123	62.9133	43.0619	43.461	chr6	124396816	124415067	-1	124415067
ENSMUSG00000005078	Jkamp	-0.058554	0.584989	0.219198	0.0317485	0.277752	0.0113473	19.3349	21.9402	25.3637	16.2005	13.0836	19.587	13.8301	16.7188	15.7176	26.2001	23.0071	23.8018	22.0559	22.9671	23.3523	24.1769	22.213	16.2904	15.4222	24.3363	23.138	chr12	72085589	72101461	1	72085589
ENSMUSG00000005087	Cd44	1.4379	1.58165e-07	-0.0752588	0.589408	-1.51315	5.33403e-08	761.074	728.732	679.932	2290.04	2415.2	2359.66	1339.98	1457.56	1477.15	607.894	548.381	657.114	397.347	431.631	627.445	792.26	723.246	2354.96	1424.9	604.463	562.171	chr2	102811141	102901665	-1	102901665
ENSMUSG00000005102	Eif2ak4	0.318385	0.00397039	0.436145	0.000196373	0.117761	0.209195	18.91	18.9456	19.3131	20.0767	20.5497	20.1107	15.9995	15.6597	16.1822	24.224	19.8384	17.4897	26.2624	20.3926	27.7273	24.3277	19.0562	20.2457	15.9471	20.5174	24.6775	chr2	118388618	118475234	1	118388618
ENSMUSG00000005103	Wdr1	0.330945	2.1612e-05	0.0809729	0.125741	-0.249972	0.000193866	345.762	358.927	350.753	405.709	362.713	369.011	396.191	438.168	449.927	484.161	492.172	492.802	343.799	324.587	309.148	300.076	351.814	379.144	428.095	489.712	319.403	chr5	38526813	38563221	-1	38563221
ENSMUSG00000005107	Slc2a9	-0.581493	0.000962421	-0.0138007	0.921014	0.567692	0.000909587	30.3835	25.7904	33.7368	9.24324	13.368	16.1305	14.9148	17.8535	17.4984	25.6902	24.3159	28.6016	30.9805	23.9833	20.2273	23.8754	29.9702	12.9139	16.7556	26.2025	24.7666	chr5	38349273	38503143	-1	38503143
ENSMUSG00000005125	Ndrg1	1.03567	5.81322e-06	0.35377	0.02016	-0.681896	0.00017442	89.6631	76.699	109.645	180.69	210.475	209.172	181.056	219.614	193.489	144.451	98.5722	101.519	106.528	141.258	105.284	85.1974	92.0022	200.112	198.053	114.848	109.567	chr15	66929318	66969640	-1	66969640
ENSMUSG00000005142	Man2b1	-0.492222	5.14849e-06	0.704419	6.5222e-08	1.19664	5.4483e-10	816.458	757.394	751.256	372.214	342.803	385.351	509.995	509.733	549.73	645.059	630.352	597.346	1395.26	1467.79	1175.23	1210.1	775.036	366.789	523.153	624.252	1312.1	chr8	85083270	85098282	1	85083270
ENSMUSG00000005150	Wdr83	-0.433199	0.00733458	0.0730797	0.585842	0.506279	0.00202964	15.7229	18.8844	12.9569	6.55972	9.31492	7.85575	8.49691	9.00242	8.12981	18.4867	14.8788	17.8185	16.144	11.2464	16.7614	12.9681	15.8548	7.91013	8.54304	17.0613	14.28	chr8	85075035	85081306	-1	85081306
ENSMUSG00000005161	Prdx2	0.542278	2.97257e-06	0.163859	0.0277832	-0.37842	6.68706e-05	132.228	150.953	151.755	203.152	192.911	182.358	194.525	215.982	210.756	182.254	205.066	172.596	143.534	156.162	142.671	129.178	144.979	192.807	207.088	186.638	142.886	chr8	84969587	84974834	1	84969587
ENSMUSG00000005198	Polr2a	0.45271	4.7184e-06	0.305426	0.000139565	-0.147284	0.024758	205.602	217.691	179.135	252.052	225.265	256.202	301.459	289.59	304.752	214.318	227.729	221.12	231.075	241.256	210.796	229.405	200.809	244.506	298.6	221.056	228.133	chr11	69733997	69758637	-1	69758637
ENSMUSG00000005204	Senp3	-0.0689787	0.589162	-0.215161	0.0732097	-0.146182	0.224343	116.08	128.769	144.359	86.469	110.926	82.433	81.263	77.3905	96.0866	87.4613	99.6054	82.846	103.913	65.3782	90.057	91.5306	129.736	93.2759	84.9134	89.9709	87.7196	chr11	69673115	69682084	-1	69682084
ENSMUSG00000005225	Plekha8	0.394791	0.0847198	2.20069	3.6971e-08	1.8059	4.82844e-07	2.40801	1.77233	2.01688	1.68962	3.05757	2.19961	3.07335	5.29554	3.09707	10.1358	9.50591	12.8872	12.9607	15.2436	17.5	16.1347	2.06574	2.3156	3.82199	10.843	15.4598	chr6	54595111	54645839	1	54595111
ENSMUSG00000005237	Dnah2	-1.16456	0.00612613	-1.07451	0.00519983	0.0900475	0.816483	19.6182	40.2135	40.9487	6.26155	9.95488	7.75101	8.31612	6.7329	6.50384	1.01996	0.964368	0.723259	4.20653	21.6121	6.02274	6.53431	33.5935	7.98914	7.18429	0.902528	9.59391	chr11	69420809	69549110	-1	69549110
ENSMUSG00000005262	Ufd1	0.359656	0.00574279	-0.0742934	0.502291	-0.433949	0.00101248	36.0494	48.3417	53.4167	43.6321	58.6627	49.6483	45.1963	43.8773	41.9653	39.7146	38.988	37.0177	37.2335	28.3193	38.2387	39.0048	45.9359	50.6477	43.6796	38.5734	35.6991	chr16	18811779	18835261	1	18811779
ENSMUSG00000005299	Letm1	0.672242	8.99439e-06	0.54624	4.34716e-05	-0.126002	0.198196	38.0324	34.8965	37.7095	59.1369	52.6186	56.1424	50.8007	72.6245	69.7615	58.6475	66.0592	65.0933	48.773	45.3921	58.0683	61.1209	36.8795	55.966	64.3956	63.2667	53.3386	chr5	33739673	33782817	-1	33782817
ENSMUSG00000005312	Ubqln1	0.352159	3.29261e-05	0.097148	0.0994359	-0.255011	0.000405068	120.826	128.708	114.962	131.194	134.746	134.7	132.606	134.431	136.89	134.316	131.292	145.507	110.336	98.7786	121.875	117.618	121.498	133.547	134.642	137.038	112.152	chr13	58176156	58215653	-1	58215653
ENSMUSG00000005354	Txn2	-0.507184	0.0086211	-0.257403	0.118455	0.249781	0.143498	118.63	136.53	124.496	64.7027	56.9561	55.3045	75.8394	94.9414	75.8782	126.538	78.3205	102.177	89.8719	114.768	56.4774	65.9463	126.552	58.9878	82.2197	102.345	81.7658	chr15	77915047	77929006	-1	77929006
ENSMUSG00000005362	Crbn	-0.754454	7.50831e-06	0.0042784	0.96891	0.758733	5.97375e-06	31.1625	35.0798	35.3259	10.8335	12.2303	13.7214	12.0222	16.5675	14.5562	18.678	14.8099	22.3553	27.5698	29.1322	29.2046	27.9467	33.8561	12.2617	14.382	18.6144	28.4634	chr6	106780201	106800077	-1	106800077
ENSMUSG00000005370	Msh6	0.338677	0.00287143	0.141236	0.132444	-0.197441	0.0445208	14.094	17.9066	16.7462	17.095	15.5012	20.5297	17.5362	17.7022	18.8147	18.168	19.2874	22.6183	14.7229	17.3438	15.1705	15.4813	16.2489	17.7086	18.0177	20.0245	15.6796	chr17	87975062	87990892	1	87975062
ENSMUSG00000005371	Fbxo11	1.04375	7.86209e-06	0.610795	0.000712007	-0.432952	0.0074751	72.2404	62.4592	68.8794	142.127	157.5	147.06	120.313	102.431	88.3439	78.7279	57.3799	66.5398	76.9113	80.3508	126.648	135.009	67.8597	148.896	103.696	67.5492	104.73	chr17	87990859	88065291	-1	88065291
ENSMUSG00000005374	Tbl2	1.65081	1.22908e-08	0.576608	0.000373592	-1.07421	5.88655e-07	10.1986	9.35055	11.429	34.19	45.9346	44.6207	24.0444	32.3784	30.8933	19.3154	22.5249	20.843	19.4978	13.9564	12.3864	15.8834	10.3261	41.5818	29.1054	20.8944	15.431	chr5	135149657	135165760	1	135149657
ENSMUSG00000005378	Bud23	0.424407	0.0636201	-0.307303	0.143472	-0.73171	0.00257359	38.7407	29.5795	44.7991	54.4655	33.491	46.6108	26.8466	42.7426	34.3775	33.3398	41.6056	32.8097	15.8598	32.2487	29.3751	15.431	37.7064	44.8558	34.6555	35.9184	23.2286	chr5	135052957	135064959	-1	135064959
ENSMUSG00000005410	Mcm5	-0.969643	1.44365e-05	0.739274	4.57405e-05	1.70892	3.78457e-08	13.3149	19.0067	24.0803	6.55972	4.40859	5.76088	14.5532	17.7779	16.8016	67.8271	94.7147	85.2131	34.5049	33.0617	34.1478	30.4097	18.8006	5.5764	16.3776	82.585	33.031	chr8	75109569	75128439	1	75109569
ENSMUSG00000005413	Hmox1	2.20664	5.78005e-10	1.68603	5.69967e-09	-0.520612	0.000532222	145.118	137.508	109.95	794.024	1056.35	900.793	912.062	795.692	755.607	1591.32	1456.68	1374.26	758.653	608.525	471.933	528.726	130.859	917.057	821.121	1474.09	591.959	chr8	75093621	75100589	1	75093621
ENSMUSG00000005417	Mprip	-0.549457	1.96756e-06	-0.412684	1.79092e-05	0.136773	0.0585039	156.45	160.426	144.359	73.6477	61.2936	71.3302	71.9525	75.121	81.1432	72.4807	68.1257	69.6959	87.655	93.6974	75.2275	83.991	153.745	68.7572	76.0722	70.1008	85.1427	chr11	59661305	59780860	1	59661305
ENSMUSG00000005442	Cic	-0.614988	0.00728292	-0.620843	0.00418325	-0.00585476	0.97869	450.44	426.153	713.241	290.417	160.558	217.342	363.107	339.52	247.766	255.18	234.755	169.308	298.323	282.989	190	181.855	529.945	222.772	316.797	219.748	238.292	chr7	25267704	25294159	1	25267704
ENSMUSG00000005447	Pafah1b3	-0.161759	0.24555	0.581947	0.00025396	0.743706	4.43761e-05	8.21557	8.61717	7.51745	4.87009	5.90182	5.23717	7.14102	6.20334	7.74267	10.5821	12.1924	10.0599	10.9142	15.0404	11.9887	10.7565	8.11673	5.33636	7.02901	10.9448	12.1749	chr7	25295049	25297986	-1	25297986
ENSMUSG00000005469	Prkaca	0.30313	0.0170462	0.655532	2.73781e-05	0.352402	0.00525958	35.1995	34.102	35.8148	37.1717	35.4109	37.4981	47.6369	47.2059	48.3917	74.0106	77.0117	70.8136	69.6351	66.8009	43.1819	46.4941	35.0388	36.6936	47.7449	73.9453	56.528	chr8	83972993	83996443	1	83972993
ENSMUSG00000005470	Asf1b	-1.05857	0.00763903	0.947355	0.00432747	2.00592	3.6229e-05	2.05389	4.21691	8.12862	1.8884	1.06659	0.94269	5.24277	3.32862	2.01309	12.112	14.4655	11.9666	11.0848	11.3819	9.82957	9.14803	4.79981	1.29923	3.52816	12.8481	10.3611	chr8	83955507	83970197	1	83955507
ENSMUSG00000005481	Ddx39	0.45953	2.16169e-05	-0.31864	0.000372621	-0.77817	5.72782e-08	68.6992	71.8098	76.5191	94.2214	87.3896	84.2136	105.127	99.8587	96.6286	95.621	105.254	95.8647	39.3367	39.4979	49.8297	47.5497	72.3427	88.6082	100.538	98.9132	44.0535	chr8	83715177	83726892	1	83715177
ENSMUSG00000005483	Dnajb1	0.567201	5.67734e-05	0.307251	0.00537945	-0.25995	0.0146395	71.603	66.2483	55.8002	83.2885	92.8648	87.5654	103.68	85.8634	89.8924	65.2135	65.577	61.6085	80.8904	59.0097	86.0229	68.3589	64.5505	87.9062	93.1454	64.133	73.5705	chr8	83608193	83612653	1	83608193
ENSMUSG00000005501	Usp40	-0.728882	5.09027e-05	-0.403189	0.00320325	0.325694	0.0180952	31.5166	26.3404	27.1973	10.9329	9.67045	11.1028	9.03926	7.64071	7.20069	11.7933	9.02373	11.0461	20.0094	16.9374	12.2159	14.3252	28.3514	10.5687	7.96022	10.621	15.872	chr1	87945119	88008551	-1	88008551
ENSMUSG00000005505	Kbtbd4	-0.288946	0.0799701	-0.480381	0.00410215	-0.191435	0.2214	17.4935	20.2901	17.9074	8.6469	10.3815	13.3024	6.41788	9.83457	6.89098	13.7694	9.09261	10.9146	11.7669	8.94292	8.29547	9.44962	18.5637	10.7769	7.71448	11.2589	9.61373	chr2	90904740	90911626	1	90904740
ENSMUSG00000005506	Celf1	0.360983	0.00199573	-0.121778	0.19946	-0.482761	0.000112618	142.356	143.864	135.864	137.754	147.332	183.301	115.341	116.804	114.127	85.5489	72.6031	82.1228	104.595	126.624	91.8184	93.7422	140.695	156.129	115.424	80.0916	104.195	chr2	90940382	91019497	1	90940382
ENSMUSG00000005510	Ndufs3	-0.306637	0.00109756	-0.104086	0.159074	0.20255	0.0138135	62.325	69.6708	61.0564	42.0418	34.4154	33.6226	58.5744	46.979	57.6055	65.9147	61.3063	62.7263	47.2382	49.1861	50.8524	46.9465	64.3507	36.6933	54.3863	63.3158	48.5558	chr2	90894634	90904827	-1	90904827
ENSMUSG00000005514	Por	2.80981	4.08907e-12	1.55544	6.81177e-10	-1.25437	7.1869e-09	80.8101	64.6594	76.2746	922.833	996.199	928.34	843.363	853.792	851.617	734.496	713.908	617.269	248.526	254.264	347.501	323.649	73.9147	949.124	849.591	688.558	293.485	chr5	135670033	135735326	1	135670033
ENSMUSG00000005533	Igf1r	1.10735	9.39645e-07	0.859235	8.03092e-06	-0.248113	0.0557704	4.95767	3.48354	4.70605	12.2249	8.74607	10.1601	10.124	12.331	9.60091	11.7933	12.5368	12.5584	9.94787	9.01067	8.29547	7.64012	4.38242	10.377	10.6853	12.2961	8.72353	chr7	67952827	68233668	1	67952827
ENSMUSG00000005534	Insr	-0.973766	8.21201e-06	-0.304737	0.029565	0.669029	0.000233398	73.3027	75.7211	71.263	22.6608	19.5542	22.3103	23.0501	32.0758	41.5782	32.1924	31.4108	34.1904	53.7754	53.7253	36.7046	37.145	73.4289	21.5085	32.2347	32.5979	45.3376	chr8	3122061	3279617	-1	3279617
ENSMUSG00000005540	Fcer2a	-6.35855	0.0203514	-6.35855	0.00716028	0	1	0.283296	16.1343	0.855645	0	0	0	0.180785	0	0	0	0	0	0	0	0	0	5.75774	0	0.0602618	0	0	chr8	3681737	3694175	-1	3694175
ENSMUSG00000005566	Trim28	-0.12541	0.129371	-0.477594	1.3249e-05	-0.352185	0.000287742	190.445	208.401	198.937	140.04	134.106	133.652	144.99	149.259	152.066	158.285	135.631	124.138	119.943	86.1095	103.978	104.298	199.261	135.933	148.771	139.351	103.582	chr7	12999114	13031035	1	12999114
ENSMUSG00000005575	Ube2m	0.50153	6.57078e-05	0.246217	0.0107102	-0.255313	0.00882441	69.974	69.5485	68.5738	87.2641	89.8783	88.4034	103.048	98.9509	94.8477	117.486	132.256	121.639	62.3021	64.2942	91.307	79.2662	69.3654	88.5153	98.9488	123.794	74.2924	chr7	13035120	13038275	-1	13038275
ENSMUSG00000005580	Adcy9	0.587206	0.00946527	1.67418	4.37487e-07	1.08698	3.84996e-05	4.81603	4.1558	3.8504	6.55972	4.76412	6.59883	7.3218	11.4232	10.2978	17.8492	19.2874	22.0265	24.6707	24.051	13.5228	14.275	4.27408	5.97422	9.68093	19.721	19.1299	chr16	4287529	4420498	-1	4420498
ENSMUSG00000005583	Mef2c	0.0360691	0.79617	0.748669	2.44917e-05	0.7126	4.981e-05	59.7045	58.7923	58.7339	59.435	33.1355	50.6958	80.4495	86.9981	78.2784	50.6154	39.4013	61.9373	110.791	112.396	93.2957	101.935	59.0769	47.7554	81.9087	50.6513	104.605	chr13	83504034	83667080	1	83504034
ENSMUSG00000005609	Ctr9	0.122864	0.266346	-0.111249	0.278765	-0.234113	0.0332718	36.7576	42.2914	39.2374	42.34	30.0779	31.423	30.9143	35.5558	35.384	36.1447	40.5723	40.897	37.9156	25.677	27.1023	27.5446	39.4288	34.6136	33.9514	39.2047	29.5599	chr7	111028951	111056377	1	111028951
ENSMUSG00000005610	Eif4g2	0.206077	0.0749543	-0.247458	0.0266114	-0.453535	0.000514064	927.651	1067.37	1117.29	1011.29	889.042	1059.58	758.756	962.956	881.194	780.713	785.409	988.827	564.926	566.25	777.956	803.72	1037.44	986.638	867.635	851.65	678.213	chr7	111067750	111083030	-1	111083030
ENSMUSG00000005615	Pcyt1a	0.688915	3.46444e-06	1.22562	4.11678e-09	0.536705	3.04286e-05	85.9094	79.0213	94.9765	125.629	137.022	137.319	151.588	176.871	162.983	150.571	147.893	198.633	221.298	264.019	229.83	272.782	86.6357	133.323	163.814	165.699	246.982	chr16	32430921	32475070	1	32430921
ENSMUSG00000005621	Zfp592	0.212194	0.0601747	-0.433538	0.000530937	-0.645732	1.57227e-05	104.182	104.201	80.3695	89.5501	102.037	83.8994	88.856	123.84	97.5577	75.2218	66.1281	78.2435	55.4239	51.4218	56.0797	46.1423	96.2507	91.829	103.418	73.1978	52.2669	chr7	80993681	81045164	1	80993681
ENSMUSG00000005625	Psmd4	0.386596	0.015788	0.182593	0.194678	-0.204003	0.152296	99.5076	98.7614	97.7268	129.008	102.393	106.314	103.319	108.785	117.843	103.844	94.0948	108.818	85.5517	62.1262	127.273	122.192	98.6653	112.572	109.983	102.252	99.2856	chr3	95032694	95042614	-1	95042614
ENSMUSG00000005656	Snx6	0.78859	1.7282e-07	0.266458	0.00308631	-0.522131	8.116e-06	67.7785	70.8931	70.9574	137.555	109.219	110.609	109.194	104.171	101.739	102.123	102.912	116.905	91.1225	75.2696	66.7047	72.4806	69.8763	119.128	105.035	107.313	76.3944	chr12	54746349	54795703	-1	54795703
ENSMUSG00000005667	Mthfd2	-0.164957	0.157548	-1.10509	7.34333e-08	-0.940129	7.57642e-07	40.1571	38.9301	44.4935	25.3444	27.0204	28.5949	25.0388	24.3595	25.938	19.8892	20.2517	17.7527	9.0952	9.21392	13.9773	13.3199	41.1936	26.9866	25.1121	19.2979	11.4016	chr6	83305691	83325908	-1	83325908
ENSMUSG00000005674	Tomm40l	-0.0303715	0.78406	0.477807	0.000148206	0.508178	0.000120169	21.318	21.1457	20.7188	16.7969	14.5768	16.1305	26.6658	27.5368	24.6217	36.591	44.0854	44.8421	28.8204	34.0102	28.466	22.468	21.0608	15.8347	26.2748	41.8395	28.4411	chr1	171216011	171222514	-1	171222514
ENSMUSG00000005682	Pan2	-0.712752	6.421e-08	-0.950902	8.29725e-10	-0.23815	0.00210458	59.2796	55.3699	55.7391	20.5737	21.1186	22.9388	20.9711	21.863	21.5246	12.3032	11.9857	11.3749	19.6684	16.1921	18.125	19.5527	56.7962	21.5437	21.4529	11.8879	18.3845	chr10	128303335	128321358	1	128303335
ENSMUSG00000005683	Cs	-0.140009	0.019929	-0.29717	3.90032e-05	-0.157162	0.00787347	223.095	217.385	206.883	146.302	145.199	143.708	180.153	182.923	191.476	206.86	202.655	197.713	140.464	141.732	126.023	128.625	215.788	145.069	184.851	202.409	134.211	chr10	128337734	128362479	1	128337734
ENSMUSG00000005686	Ampd3	-1.86794	7.26422e-08	-1.46411	2.41041e-07	0.40383	0.0284145	129.112	125.407	108.972	16.7969	11.8747	15.083	18.3497	22.7708	16.4145	47.0455	47.5985	60.6223	32.0606	27.9805	16.5909	17.3411	121.164	14.5849	19.1783	51.7554	23.4933	chr7	110768206	110812405	1	110768206
ENSMUSG00000005687	Bcas2	0.212849	0.109507	0.459679	0.00144448	0.24683	0.0556361	40.4404	40.2746	41.8043	39.1595	34.6999	43.5732	49.8063	40.1704	40.107	47.7467	47.7362	44.6448	47.4087	38.4817	67.8979	62.8802	40.8398	39.1442	43.3613	46.7093	54.1671	chr3	103171655	103179166	1	103171655
ENSMUSG00000005698	Ctcf	-0.0476066	0.516904	-0.363023	6.29023e-05	-0.315417	0.000274574	85.9802	91.1831	89.9038	66.1935	67.1243	63.4745	59.9303	71.7924	58.6895	58.52	51.5937	58.2552	58.0956	48.3731	49.0342	51.9226	89.0224	65.5974	63.4707	56.123	51.8564	chr8	105636568	105682922	1	105636568
ENSMUSG00000005732	Ranbp1	0.803755	5.57598e-06	0.17876	0.111606	-0.624995	3.88344e-05	36.191	39.419	41.9266	73.6477	66.7688	62.846	77.0145	73.0784	67.2064	77.0067	73.9808	79.2297	33.7091	28.929	47.6138	46.6952	39.1789	67.7542	72.4331	76.7391	39.2368	chr16	18239784	18248732	-1	18248732
ENSMUSG00000005763	Cd247	-1.68001	0.000183567	-1.76901	3.83921e-05	-0.0890008	0.807188	7.43651	11.2451	16.5628	1.78901	1.84876	1.36166	0.451963	0.605204	1.54853	1.72118	1.10213	0.854761	0.90952	2.16798	1.81819	1.8095	11.7481	1.66648	0.868567	1.22602	1.6763	chr1	165788681	165877277	1	165788681
ENSMUSG00000005774	Rfx5	-0.647554	0.0238981	0.0946958	0.701059	0.74225	0.00971366	15.3688	17.3566	14.057	4.17437	10.2393	3.98025	6.1467	4.91729	4.6456	13.7694	9.1615	6.04908	17.4514	15.5146	12.1591	12.2141	15.5941	6.1313	5.23653	9.66	14.3348	chr3	94954075	94961561	1	94954075
ENSMUSG00000005779	Psmb4	0.281046	0.00305034	-0.255518	0.00376579	-0.536564	6.34655e-06	167.64	197.889	198.204	190.53	189.498	197.232	195.248	201.155	187.063	187.035	211.61	178.513	107.267	109.415	134.262	136.316	187.911	192.42	194.489	192.386	121.815	chr3	94884093	94886961	-1	94886961
ENSMUSG00000005800	Mmp8	-0.482887	1.48026e-06	-2.20642	5.42308e-14	-1.72353	2.81986e-12	168.065	177.538	164.895	86.3696	75.0171	82.6425	53.3317	48.9459	46.3012	85.6764	73.9119	85.3446	15.9734	14.7016	16.3069	15.7326	170.166	81.3431	49.5262	81.6443	15.6786	chr9	7558456	7568485	1	7558456
ENSMUSG00000005803	Sqor	-0.794777	3.09386e-07	-0.921828	2.24933e-08	-0.127051	0.140363	119.409	132.741	127.674	43.8308	46.148	42.421	43.8404	38.5061	42.5073	37.5472	45.1875	32.7439	43.657	44.9179	38.8637	41.2164	126.608	44.1333	41.6179	38.4929	42.1637	chr2	122765237	122809569	1	122765237
ENSMUSG00000005804	Bloc1s6	-0.675682	0.00108575	0.0861928	0.586531	0.761875	0.00032181	29.1794	27.685	32.3923	15.2066	9.95488	10.1601	16.3611	12.7093	21.8343	24.6065	36.7149	36.2945	27.4561	31.368	29.0342	20.759	29.7522	11.7739	16.9682	32.5386	27.1543	chr2	122738503	122749475	1	122738503
ENSMUSG00000005813	Metap1	0.873343	6.40135e-08	0.00817536	0.921519	-0.865168	5.01908e-08	32.6498	34.4687	35.9371	62.7149	64.5645	63.5792	46.6426	44.2556	46.998	51.5078	45.8075	47.6036	27.4561	24.3898	28.5796	35.5869	34.3519	63.6195	45.9654	48.3063	29.0031	chr3	138458956	138489515	-1	138489515
ENSMUSG00000005823	Gpr108	-0.469019	7.13408e-06	-0.261381	0.000843478	0.207638	0.00584432	113.672	109.029	117.651	53.4716	53.9696	57.1899	63.0037	73.2297	75.2588	66.2972	73.0853	65.0933	69.4646	73.3726	78.8638	70.8219	113.451	54.8771	70.4974	68.1586	73.1307	chr17	57234635	57248446	-1	57248446
ENSMUSG00000005824	Tnfsf14	1.37706	4.3605e-09	0.263258	0.013781	-1.1138	2.72956e-08	16.9977	20.6568	16.9907	53.9686	59.0893	54.1523	52.6085	55.8301	51.5662	11.9845	9.64368	8.41611	16.883	19.5796	20.9091	21.9151	18.2151	55.7367	53.3349	10.0148	19.8217	chr17	57189492	57194177	-1	57194177
ENSMUSG00000005846	Rsl1d1	0.175667	0.10868	-0.264615	0.0145311	-0.440281	0.000464381	55.8092	60.6258	56.9615	56.4533	47.9967	55.6187	62.7325	49.8537	45.3721	45.9618	38.9191	49.9049	34.2775	30.3517	40.7956	43.0762	57.7988	53.3563	52.6528	44.9286	37.1253	chr16	11192970	11203331	-1	11203331
ENSMUSG00000005871	Apc	0.949961	0.000251522	0.872857	0.000361263	-0.0771033	0.69706	52.5513	49.3807	50.4219	76.1325	102.962	125.064	45.0155	71.5654	77.5042	55.3327	71.0188	86.3308	135.007	120.052	78.9775	73.1843	50.7846	101.386	64.695	70.8941	101.805	chr18	34220924	34322552	1	34220924
ENSMUSG00000005873	Reep5	-0.0869768	0.142121	-0.0521021	0.343467	0.0348747	0.539278	240.73	235.353	234.936	166.378	173.428	163.923	215.044	208.115	216.33	224.9	240.472	234.993	209.019	188.75	175.853	180.146	237.006	167.91	213.163	233.455	188.442	chr18	34344885	34374070	-1	34374070
ENSMUSG00000005881	Ergic3	-0.357119	0.000539348	0.564089	3.89577e-06	0.921208	3.89491e-08	121.888	99.8614	99.4381	58.6399	61.0803	53.9428	79.4551	79.5844	81.1432	115.446	135.494	119.206	145.182	145.932	173.069	166.625	107.062	57.8877	80.0609	123.382	157.702	chr2	156008045	156018279	1	156008045
ENSMUSG00000005882	Uqcc1	-0.149669	0.445443	0.229517	0.197423	0.379186	0.0497053	13.8107	18.5178	17.6629	9.24324	12.7991	10.998	13.6493	14.7519	22.9183	27.1564	39.1947	23.2758	16.5419	18.0213	21.7614	13.8226	16.6638	11.0135	17.1065	29.8756	17.5368	chr2	155846894	155930310	-1	155930310
ENSMUSG00000005886	Ncoa2	0.125299	0.214245	0.171456	0.0751526	0.0461576	0.637466	74.0818	68.0207	68.3904	63.8082	48.0678	73.4251	47.4561	59.31	59.6186	57.8188	52.9714	61.477	74.2964	67.6817	63.2956	73.7372	70.1643	61.767	55.4616	57.4224	69.7527	chr1	13139105	13374083	-1	13374083
ENSMUSG00000005893	Nr2c2	0.374208	0.0470646	0.13356	0.434204	-0.240648	0.16525	32.0832	33.1853	26.5861	42.34	29.1536	32.1562	19.2536	25.3429	29.577	29.8975	20.7339	22.8155	36.324	36.7879	20.966	23.1717	30.6182	34.5499	24.7245	24.4823	29.3124	chr6	92091390	92174294	1	92091390
ENSMUSG00000005897	Nr2c1	-0.366693	0.00920017	0.201684	0.0892124	0.568376	0.000273411	14.7314	12.5896	11.3678	6.06277	7.03952	7.54152	8.49691	8.32156	9.29121	16.0643	13.9833	15.8459	16.485	10.4334	13.3523	12.7168	12.8963	6.88127	8.70323	15.2979	13.2469	chr10	94148023	94197211	1	94148023
ENSMUSG00000005899	Smpd4	-0.00405493	0.989877	0.636091	0.0247553	0.640146	0.0281454	22.6636	16.0732	36.7316	26.3383	21.7585	9.84587	38.5073	48.6433	46.3012	44.3681	46.703	38.6615	50.3078	55.2835	26.8182	26.7907	25.1561	19.3142	44.4839	43.2442	39.8001	chr16	17619354	17644828	1	17619354
ENSMUSG00000005907	Pex1	-0.698482	0.00488972	-0.574334	0.00897802	0.124149	0.569447	27.6213	29.4573	29.153	14.6103	8.24833	10.5791	15.3667	12.8606	8.67179	8.60589	9.1615	6.57508	16.3145	7.45244	12.2728	18.095	28.7439	11.1459	12.2997	8.11415	13.5337	chr5	3596066	3637232	1	3596066
ENSMUSG00000005936	Kctd20	-0.894904	4.52161e-09	-1.0484	2.41813e-10	-0.153491	0.0260359	268.848	251.609	260.055	81.0026	77.2214	88.7176	85.2403	91.8398	97.6351	78.2817	82.6601	80.5448	83.2779	80.4186	68.6365	73.0838	260.171	82.3139	91.5717	80.4955	76.3542	chr17	28951950	28969549	1	28951950
ENSMUSG00000005949	Ctns	-0.00446405	0.957488	0.529784	2.05798e-06	0.534248	2.77401e-06	49.6476	47.6695	49.5052	35.8797	39.3929	37.6029	50.5295	44.5582	44.1332	50.2329	46.4963	41.5545	68.8961	63.6844	74.5456	71.2743	48.9407	37.6251	46.407	46.0946	69.6001	chr11	73183596	73199042	-1	73199042
ENSMUSG00000005968	Tuft1	1.22503	2.40693e-05	1.90614	1.30237e-07	0.681106	0.00155713	1.7706	1.40564	1.77241	6.55972	3.4131	3.24704	5.42356	5.82509	5.72958	7.07595	9.91921	7.29834	9.15204	8.33318	10.8523	9.14803	1.64955	4.40662	5.65941	8.09784	9.37139	chr3	94612757	94658872	-1	94658872
ENSMUSG00000005981	Trap1	0.171745	0.0273032	0.145768	0.0425322	-0.0259774	0.719923	48.3727	49.4418	48.7106	52.9747	40.6728	41.3736	54.4164	64.4543	61.7091	78.9192	83.6245	76.1395	46.3855	46.9503	48.3524	47.6502	48.8417	45.007	60.1932	79.561	47.3346	chr16	4039971	4077827	-1	4077827
ENSMUSG00000005982	Naa60	-0.727579	1.75801e-07	-0.516019	3.0835e-06	0.21156	0.00922487	201.069	180.777	167.584	76.6294	61.9335	67.2452	81.8957	77.3149	89.4279	71.0782	70.6055	74.5614	93.8511	100.608	85.5116	86.1524	183.143	68.6027	82.8795	72.0817	91.5307	chr16	3872375	3904770	1	3872375
ENSMUSG00000005986	Ankrd13d	-1.45703	6.80979e-06	-0.7426	0.000906518	0.714429	0.00307892	28.4712	25.1793	24.5692	4.87009	3.27089	6.17986	5.33317	5.44684	9.60091	8.3509	8.40378	6.50933	8.64044	7.45244	13.0682	12.3649	26.0732	4.77361	6.79364	7.75467	10.3815	chr19	4270180	4283137	-1	4283137
ENSMUSG00000006005	Tpr	-1.08103	1.5657e-05	-0.9278	3.06404e-05	0.153228	0.35765	496.334	473.578	519.987	133.48	126.711	130.824	169.848	114.686	111.727	131.192	101.465	145.046	134.495	108.399	202.216	213.421	496.633	130.339	132.087	125.901	164.633	chr1	150392838	150449935	1	150392838
ENSMUSG00000006010	Odr4	-0.0626513	0.706869	0.0898036	0.552433	0.152455	0.326058	41.2195	35.7521	40.1542	32.401	25.8116	27.1285	16.6322	22.9221	20.9052	34.4235	17.4964	37.6095	37.2903	33.1295	39.5456	33.2245	39.0419	28.447	20.1532	29.8431	35.7974	chr1	150361305	150393080	-1	150393080
ENSMUSG00000006014	Prg4	-1.70269	0.00917125	-2.6654	0.000225319	-0.962709	0.126553	3.68284	25.1181	5.01163	2.18657	1.27991	1.36166	0.632749	0.680855	0.541987	0.637473	0.275534	0.854761	0.170535	0.135499	0.795456	1.40739	11.2709	1.60938	0.61853	0.589256	0.62722	chr1	150449412	150466165	-1	150466165
ENSMUSG00000006019	Dhx34	-0.0907359	0.410301	-0.15419	0.132148	-0.0634536	0.550513	49.081	48.0362	50.6664	28.7236	40.2461	34.9843	41.1287	41.4565	45.6043	32.0011	35.475	29.6536	42.2358	36.2459	32.7842	30.2589	49.2612	34.6513	42.7298	32.3766	35.3812	chr7	16197147	16222037	-1	16222037
ENSMUSG00000006021	Kptn	-0.723353	0.000217559	-0.419391	0.00644523	0.303962	0.0499523	19.4766	20.7179	23.0413	7.05667	9.52824	7.0178	10.7567	11.8771	11.3817	9.30711	10.9525	8.2846	9.72049	9.07842	15.2841	12.3147	21.0786	7.86757	11.3385	9.51473	11.5994	chr7	16119895	16127516	1	16119895
ENSMUSG00000006024	Napa	0.906828	9.90286e-07	0.891686	7.74063e-07	-0.0151418	0.893921	95.1165	83.1771	76.8247	162.005	160.558	166.332	163.249	148.578	154.079	141.137	143.415	137.682	137.849	143.9	210.512	202.915	85.0394	162.965	155.302	140.745	173.794	chr7	16098458	16117975	1	16098458
ENSMUSG00000006050	Sra1	1.13207	3.41039e-07	0.186262	0.123272	-0.945808	1.29906e-06	61.121	67.5317	66.9236	147.892	159.705	161.095	104.223	94.3362	104.371	78.4729	73.292	58.1895	53.8891	52.2348	71.8752	84.9963	65.1921	156.231	100.977	69.9848	65.7488	chr18	36666681	36670815	-1	36670815
ENSMUSG00000006057	Atp5g1	0.625884	1.3868e-06	0.227111	0.00684001	-0.398773	7.93669e-05	50.4974	48.5862	43.8823	75.5361	68.9731	62.427	101.963	83.6695	87.7245	101.868	115.449	102.111	47.1245	49.9313	52.6138	50.6158	47.6553	68.9787	91.119	106.476	50.0713	chr11	96068852	96075670	-1	96075670
ENSMUSG00000006058	Snf8	0.209453	0.00519279	-0.262434	0.000591098	-0.471887	2.67798e-06	70.9655	71.3209	71.6297	65.3984	71.4618	66.8262	66.6194	58.6292	61.864	61.3887	65.7148	56.6115	44.3959	47.0858	46.0797	46.092	71.3054	67.8955	62.3708	61.2383	45.9134	chr11	96034885	96047430	1	96034885
ENSMUSG00000006095	Tbcb	0.655969	7.76476e-06	0.166356	0.0819004	-0.489613	8.1653e-05	48.656	45.3471	47.7327	73.8465	78.1458	58.8658	91.4774	94.5632	95.9317	92.1149	108.698	106.582	42.2927	39.7012	53.1819	51.7216	47.2453	70.286	93.9908	102.465	46.7243	chr7	30224131	30232272	-1	30232272
ENSMUSG00000006127	Inpp5k	-1.37622	6.52014e-09	-0.495196	0.000105041	0.881022	7.62805e-07	169.482	148.998	161.228	36.0784	29.0114	28.8044	48.4505	45.8442	38.7908	52.8465	42.4322	40.6998	87.5981	81.7058	67.1024	90.0227	159.902	31.2981	44.3618	45.3262	81.6073	chr11	75630988	75648871	1	75630988
ENSMUSG00000006134	Crkl	0.739457	3.81661e-07	0.270392	0.00297004	-0.469065	2.56734e-05	41.7861	42.1691	36.1204	61.4228	63.7112	69.4448	50.7103	63.0926	58.4572	50.9341	51.5248	57.3347	48.5456	46.1373	41.8751	39.2059	40.0252	64.8596	57.42	53.2645	43.941	chr16	17451987	17487434	1	17451987
ENSMUSG00000006154	Eps8l1	-0.887158	0.121655	-0.611755	0.22857	0.275403	0.621744	26.2048	9.35055	10.3289	9.83958	3.48421	1.46641	2.62139	0.226952	3.40678	1.91242	0.619951	1.44652	4.77498	12.2626	6.30683	4.42323	15.2947	4.93006	2.08504	1.3263	6.94192	chr7	4460674	4480487	1	4460674
ENSMUSG00000006169	Clint1	-0.463527	3.31948e-07	-0.641989	3.37417e-09	-0.178462	0.00201663	272.814	272.51	268.489	131.194	134.391	130.091	125.917	124.218	129.535	112.96	108.56	128.083	118.977	118.9	120.341	119.93	271.271	131.892	126.557	116.534	119.537	chr11	45851964	45910625	1	45851964
ENSMUSG00000006191	Cdkal1	-0.184063	0.352315	0.0964129	0.595787	0.280476	0.142215	9.34875	11.0006	12.468	5.26765	7.11063	8.79844	10.9375	9.91022	9.21378	11.092	9.9881	13.4132	9.37942	14.9049	8.52275	7.64012	10.9391	7.05891	10.0205	11.4978	10.1118	chr13	29191746	29855674	-1	29855674
ENSMUSG00000006215	Zbtb17	0.00478703	0.977831	-0.286264	0.053909	-0.291051	0.0559777	47.5228	42.6581	45.4103	28.1273	37.8996	38.8598	32.9933	40.0948	35.0743	26.7101	34.9928	19.265	25.2392	26.219	26.7046	35.4361	45.1971	34.9622	36.0541	26.9893	28.3997	chr4	141444654	141467930	1	141444654
ENSMUSG00000006219	Fblim1	5.64772	7.15305e-13	6.79899	6.25983e-14	1.15127	6.53157e-08	0.283296	0.183344	0.122235	49.0985	50.5565	37.4981	37.6033	45.5416	40.8813	158.603	146.308	145.375	180.881	170.254	144.262	132.395	0.196292	45.7177	41.3421	150.096	156.948	chr4	141576062	141606096	-1	141606096
ENSMUSG00000006262	Mob1b	0.819292	2.23469e-06	0.0603031	0.564173	-0.758989	2.92854e-06	45.6814	48.7695	45.8381	80.3069	76.8659	89.2413	68.3368	61.3526	61.864	37.3559	28.6555	44.0531	39.5073	33.4682	48.9206	44.5338	46.763	82.138	63.8511	36.6882	41.6075	chr5	88720855	88764220	1	88720855
ENSMUSG00000006273	Atp6v1b2	-0.072097	0.210069	0.158516	0.00761282	0.230613	0.000552749	521.972	520.208	553.847	392.589	377.859	378.228	427.376	450.121	437.848	719.835	748.625	730.623	484.206	482.511	569.263	552.2	532.009	382.892	438.448	733.028	522.045	chr8	69088646	69113711	1	69088646
ENSMUSG00000006276	Eps15l1	-0.103822	0.179482	-0.376831	7.41713e-05	-0.273009	0.00147194	69.7615	68.0207	61.3008	47.4089	44.5125	46.925	49.4448	54.4684	55.2827	48.7029	47.7362	46.8146	42.4064	40.8529	32.3296	36.9943	66.361	46.2821	53.0653	47.7512	38.1458	chr8	72340999	72421460	-1	72421460
ENSMUSG00000006281	Tep1	-0.45162	0.00026358	0.118989	0.198523	0.570609	2.2905e-05	250.858	228.508	247.648	138.251	102.18	118.674	183.768	190.11	204.329	171.034	165.802	160.169	256.826	263.952	200.455	192.611	242.338	119.702	192.736	165.668	228.461	chr14	50824059	50870560	-1	50870560
ENSMUSG00000006288	Ttc5	-1.15027	1.12034e-09	-0.499319	3.10571e-06	0.650955	5.86545e-07	45.6814	49.3807	51.8887	12.7219	11.3059	11.9407	20.3383	19.7448	19.7438	24.0327	24.3847	23.5388	26.2624	27.1675	21.2501	24.9309	48.9836	11.9895	19.9423	23.9854	24.9027	chr14	50765415	50785519	-1	50785519
ENSMUSG00000006289	Osgep	-0.437434	0.000621671	-0.159058	0.105881	0.278377	0.0115959	54.9593	55.3699	57.5727	31.6059	28.0159	24.3005	38.5073	39.5652	40.9587	32.0649	45.3253	30.9686	44.0549	40.4464	36.8183	38.6027	55.9673	27.9741	39.6771	36.1196	39.9806	chr14	50906478	50924893	-1	50924893
ENSMUSG00000006299	Aamp	0.361052	4.54028e-05	0.345293	4.2652e-05	-0.0157592	0.808895	112.114	114.773	114.84	125.132	132.542	121.188	132.154	136.474	141.923	160.069	156.572	134.789	128.811	138.006	133.182	138.779	113.909	126.287	136.85	150.477	134.694	chr1	74279840	74284738	-1	74284738
ENSMUSG00000006301	Tmbim1	1.53086	1.2215e-11	1.19511	8.2503e-11	-0.335749	6.52452e-05	48.5144	45.3471	45.0436	165.683	163.758	167.275	157.102	145.93	141.149	116.785	108.56	104.544	122.387	130.824	117.841	141.292	46.3017	165.572	148.06	109.963	128.086	chr1	74288247	74305622	-1	74305622
ENSMUSG00000006304	Arpc2	0.0378519	0.468833	-0.442291	2.30573e-07	-0.480143	1.35972e-07	1029.14	1049.52	1098.83	839.843	860.955	850.202	965.122	919.608	907.674	811.439	818.335	831.156	545.598	532.849	610.172	590.953	1059.17	850.333	930.801	820.31	569.893	chr1	74236084	74268209	1	74236084
ENSMUSG00000006307	Kmt2b	-0.0767536	0.582712	-0.541928	0.000531747	-0.465174	0.00206366	145.826	156.331	139.042	109.03	96.5623	110.818	95.9066	89.4189	94.4606	82.5528	52.9025	58.9785	73.8416	51.2186	68.5229	93.1893	147.067	105.47	93.262	64.8112	71.6931	chr7	30568858	30588726	-1	30588726
ENSMUSG00000006315	Tmem147	-0.282302	0.000713614	-0.185794	0.00808769	0.0965078	0.150988	45.1148	46.0194	44.6158	26.1395	25.9538	27.0238	39.14	35.6314	36.2357	39.9696	43.8099	38.6615	29.4457	33.536	33.3524	29.4547	45.25	26.3723	37.0024	40.8136	31.4472	chr7	30727701	30729540	-1	30729540
ENSMUSG00000006333	Rps9	-0.33124	0.0142068	-0.567396	0.000161248	-0.236157	0.0544118	1795.39	1750.45	1640.52	910.708	1043.34	921.951	1168.42	1156.85	1157.22	740.744	835.832	776.583	950.903	1039.95	625.286	663.082	1728.78	958.667	1160.83	784.386	819.806	chr7	3703993	3706897	1	3703993
ENSMUSG00000006335	Tfpt	-0.61021	1.27012e-05	-0.447848	0.000103801	0.162362	0.091265	18.2726	19.5567	19.4354	8.24934	8.39054	7.33203	10.5759	10.5911	10.6849	13.1957	12.1235	11.6379	12.0511	9.41717	10.2273	9.14803	19.0882	7.99064	10.6173	12.319	10.2109	chr7	3620324	3629929	-1	3629929
ENSMUSG00000006344	Ggt5	-0.766174	0.0724021	1.463	0.000763838	2.22917	5.88456e-05	6.44497	6.41704	3.4837	1.68962	0.853275	3.56127	3.34453	1.28606	4.80046	0.828715	1.30879	0.657508	27.3993	20.7991	10.1705	20.6585	5.44857	2.03472	3.14368	0.931669	19.7568	chr10	75589340	75617200	1	75589340
ENSMUSG00000006360	Crip1	-0.404454	0.000158668	-1.22139	4.77329e-10	-0.816937	7.97724e-08	649.597	626.426	633.421	340.907	349.274	294.643	387.152	344.891	353.608	207.944	237.51	230.325	147.74	173.913	135.966	170.445	636.481	328.274	361.883	225.26	157.016	chr12	113146316	113153879	1	113146316
ENSMUSG00000006362	Cbfa2t3	-1.75003	8.36408e-10	-2.05026	3.93545e-11	-0.300231	0.0121858	124.083	133.902	121.135	16.6975	15.7856	18.6443	29.2872	25.1916	29.4996	8.92462	9.78145	11.6379	17.3946	14.1596	11.875	11.1083	126.374	17.0425	27.9928	10.1147	13.6344	chr8	122625141	122699109	-1	122699109
ENSMUSG00000006373	Pgrmc1	0.504285	0.000264608	0.843508	9.7165e-07	0.339223	0.00401373	31.375	31.4741	35.0203	42.6382	39.464	43.3637	42.123	39.7165	32.9838	45.9618	46.4963	54.1787	56.6745	49.7958	76.3638	71.2743	32.6231	41.822	38.2744	48.8789	63.5271	chrX	36598206	36606079	1	36598206
ENSMUSG00000006390	Elovl1	0.0670201	0.23649	0.0311698	0.559267	-0.0358504	0.510096	100.145	104.934	107.2	89.2519	83.3365	85.7848	88.1328	83.6695	85.0145	98.8083	96.0924	88.9609	89.5309	83.1963	95.5684	91.4803	104.093	86.1244	85.6056	94.6205	89.944	chr4	118428093	118432953	1	118428093
ENSMUSG00000006392	Med8	-0.110807	0.107609	-0.507581	9.42095e-07	-0.396773	1.8057e-05	51.7723	53.4754	53.6611	39.6565	34.8421	35.6127	42.6653	38.8844	38.3262	41.6907	37.7481	40.897	28.4793	26.0835	28.7501	23.4733	52.9696	36.7038	39.9586	40.112	26.6965	chr4	118409337	118415782	1	118409337
ENSMUSG00000006398	Cdc20	-2.07298	0.000164836	0.635001	0.0548128	2.70798	1.2443e-05	2.26636	5.50032	10.39	0.596338	0.426638	0.837947	0.632749	1.58866	1.1614	2.93238	5.57956	5.85182	10.6869	10.5012	9.65911	7.53959	6.05222	0.620307	1.1276	4.78792	9.59668	chr4	118432901	118437352	-1	118437352
ENSMUSG00000006411	Nectin4	-0.979366	0.000120853	0.423508	0.0205427	1.40287	3.23902e-06	25.2841	23.1014	22.7357	7.55361	6.61288	6.49409	13.8301	15.2814	21.8343	14.7894	13.4323	14.7939	39.3936	39.0914	21.0228	21.9151	23.7071	6.88686	16.9819	14.3385	30.3557	chr1	171370099	171388598	1	171370099
ENSMUSG00000006412	Pfdn2	0.00235949	0.982161	-0.255621	0.00957597	-0.257981	0.0107656	36.6868	38.3189	39.2985	32.401	29.2958	26.919	39.2304	35.4801	36.9325	31.0449	38.7814	32.4152	26.2624	19.0376	26.1364	27.3436	38.1014	29.5386	37.2144	34.0805	24.695	chr1	171345670	171359254	1	171345670
ENSMUSG00000006418	Rnf114	-0.44667	1.66262e-05	-0.0929073	0.174098	0.353763	0.000115675	224.299	217.324	194.842	108.534	101.469	105.162	119.68	130.573	137.2	76.8155	80.8691	81.794	160.644	184.549	148.921	153.003	212.155	105.055	129.151	79.8262	161.779	chr2	167492645	167516173	1	167492645
ENSMUSG00000006423	C330007P06Rik	0.277028	0.00898037	0.521142	3.41453e-05	0.244114	0.0141259	31.4458	32.2686	34.4703	34.0907	33.2066	32.7847	30.0104	25.7968	28.9576	39.8421	32.4441	47.6693	41.8379	43.5629	53.8638	45.3883	32.7282	33.3606	28.2549	39.9852	46.1632	chrX	36823737	36874111	-1	36874111
ENSMUSG00000006442	Srm	1.33072	3.69396e-08	0.647229	4.71313e-05	-0.683487	1.88476e-05	7.93228	11.1229	7.21186	30.2145	21.9718	25.0337	40.0439	34.3453	37.7842	38.7584	49.7338	42.738	14.4955	12.4659	13.9773	15.0792	8.75567	25.74	37.3912	43.7434	14.0045	chr4	148591503	148594993	1	148591503
ENSMUSG00000006445	Epha2	3.85179	1.11185e-08	2.11437	5.24605e-06	-1.73743	3.5142e-06	0.495767	1.10006	0.183352	22.8596	21.9007	20.1107	7.4122	4.91729	6.03928	1.40244	0.895485	0.723259	3.29701	4.60696	4.6591	3.87032	0.593061	21.6237	6.12292	1.00706	4.10835	chr4	141301240	141329384	1	141301240
ENSMUSG00000006456	Rbm14	0.470766	0.000158748	0.0166808	0.859207	-0.454085	0.000137592	39.5197	39.419	30.1309	46.8125	42.2371	46.1918	41.8518	42.1374	49.5531	43.0932	49.8716	42.0805	29.2752	27.4385	35.4546	31.616	36.3565	45.0805	44.5141	45.0151	30.9461	chr19	4800569	4811634	-1	4811634
ENSMUSG00000006463	Zdhhc24	-0.416701	0.020132	0.458074	0.00633399	0.874775	6.51513e-05	10.1986	8.43383	10.5122	6.06277	4.90633	3.8755	7.59298	6.8842	5.72958	10.3908	10.2636	10.0599	17.5651	12.6014	10.9659	10.3041	9.71489	4.9482	6.73559	10.2381	12.8591	chr19	4878668	4885397	1	4878668
ENSMUSG00000006471	Ndor1	-0.732487	3.11037e-06	-0.620026	6.79443e-06	0.11246	0.253584	52.9055	51.2141	50.6664	20.8718	15.7856	21.1582	18.4401	24.5864	19.047	19.6342	19.0118	16.2405	24.4433	23.1703	24.4887	20.9098	51.5953	19.2719	20.6912	18.2955	23.253	chr2	25244821	25256022	-1	25256022
ENSMUSG00000006476	Nsmf	0.0934368	0.70139	-0.080583	0.716936	-0.17402	0.444413	21.6721	15.7676	23.5302	21.8657	15.2878	14.7688	18.5305	22.5439	10.3752	10.7095	8.40378	4.60256	14.3249	19.3086	14.5455	14.5263	20.3233	17.3075	17.1498	7.90529	15.6763	chr2	25054355	25062881	1	25054355
ENSMUSG00000006494	Pdk1	0.937001	3.92995e-06	0.614932	0.000150184	-0.322069	0.0151001	16.9269	17.1732	15.0349	32.898	30.0068	34.2511	33.9876	29.7307	29.035	52.9103	34.9239	51.4171	32.9133	25.2705	21.5341	21.9151	16.3783	32.3853	30.9178	46.4171	25.4082	chr2	71873224	71903858	1	71873224
ENSMUSG00000006498	Ptbp1	1.26034	1.25525e-09	0.598525	2.46855e-06	-0.661813	8.31797e-07	180.247	184.75	186.836	500.029	456.929	549.484	424.755	559.89	469.593	442.661	462.414	448.289	293.434	313.951	250.967	261.775	183.944	502.147	484.746	451.122	280.031	chr10	79854427	79864771	1	79854427
ENSMUSG00000006517	Mvd	-0.999591	2.14621e-08	-1.09673	2.23624e-09	-0.0971354	0.259082	47.5228	41.9858	39.2985	12.4237	11.9459	12.255	15.4571	16.2649	15.1756	10.5183	12.0546	11.1119	11.5964	13.6854	11.5341	11.2591	42.9357	12.2082	15.6325	11.2283	12.0187	chr8	122433601	122443422	-1	122443422
ENSMUSG00000006519	Cyba	0.358889	0.000133161	0.480782	4.70061e-06	0.121894	0.0856657	552.001	507.069	540.401	587.492	622.962	559.434	654.624	644.467	664.166	733.604	865.176	760.869	734.665	797.072	695.854	659.111	533.157	589.963	654.419	786.549	721.675	chr8	122424776	122432930	-1	122432930
ENSMUSG00000006526	Stimate	-0.92493	2.68146e-05	-0.902587	1.26358e-05	0.0223425	0.892052	26.0632	27.3183	25.4249	9.34263	8.17722	6.59883	7.05063	8.85111	10.9946	14.2156	11.228	8.61336	8.98151	10.5012	8.01138	8.19302	26.2688	8.03956	8.96545	11.3523	8.92177	chr14	30825590	30877210	1	30825590
ENSMUSG00000006527	Sfmbt1	3.27438	3.22495e-13	2.71978	8.27305e-13	-0.554603	6.27348e-06	6.02003	5.43921	5.37834	100.483	116.543	126.739	80.3591	98.497	91.5958	74.3931	79.2848	87.1856	65.7128	67.2752	76.4206	75.8483	5.61253	114.589	90.1506	80.2878	71.3142	chr14	30714849	30822721	1	30714849
ENSMUSG00000006585	Cdt1	1.00775	3.30827e-07	1.1067	7.37248e-08	0.0989518	0.352629	24.5051	23.468	25.7305	48.204	57.525	49.9626	78.0089	67.8585	69.9163	70.7595	74.5319	71.7341	49.0004	54.5383	74.9434	70.3192	24.5679	51.8972	71.9279	72.3418	62.2003	chr8	122568015	122573554	1	122568015
ENSMUSG00000006589	Aprt	0.741954	8.77949e-09	0.18687	0.0037389	-0.555083	1.45088e-07	143.702	133.963	136.292	232.373	227.042	213.048	305.437	300.181	297.783	265.061	312.18	282.203	139.27	141.122	143.523	133.25	137.986	224.154	301.134	286.481	139.291	chr8	122574635	122576909	-1	122576909
ENSMUSG00000006599	Gtf2h1	0.566346	0.000860229	0.381989	0.00918478	-0.184357	0.172206	49.2934	51.5808	51.3387	65.1002	65.9155	76.4626	62.0094	59.2344	58.3798	62.2174	50.9049	65.8166	47.2382	46.3406	81.307	74.1393	50.7376	69.1595	59.8745	59.6463	62.2563	chr7	46796103	46823800	1	46796103
ENSMUSG00000006611	Hfe	-1.31262	2.21391e-09	0.505109	2.46873e-05	1.81773	1.35632e-10	106.165	122.413	107.628	23.9529	22.754	23.253	41.1287	42.8182	47.6174	51.1891	56.6222	53.7842	179.289	172.016	130.682	139.784	112.069	23.32	43.8548	53.8651	155.443	chr13	23702034	23710854	-1	23710854
ENSMUSG00000006641	Slc5a6	0.631848	0.078062	0.685022	0.0442927	0.0531733	0.879353	4.03696	6.90596	2.87252	6.26155	3.76863	10.3696	10.3048	5.67379	5.18759	8.47839	7.78383	7.10109	5.11605	4.53921	12.2728	8.6454	4.60515	6.79992	7.05538	7.78777	7.64335	chr5	31036036	31048924	-1	31048924
ENSMUSG00000006673	Qrich1	0.244512	0.000487612	-0.0299038	0.58235	-0.274416	0.000114218	95.7539	97.4779	99.2548	96.0104	96.1357	96.6781	97.8048	91.9154	93.0669	80.3853	68.6079	76.9942	76.9681	76.2181	79.7161	83.991	97.4955	96.2747	94.2624	75.3292	79.2233	chr9	108516806	108560163	1	108516806
ENSMUSG00000006676	Usp19	-0.268083	0.0624882	-0.217886	0.0997069	0.0501972	0.715265	215.517	205.407	187.753	114.497	106.446	139.623	124.29	91.0833	98.6416	97.2146	87.8264	87.5143	114.372	100.269	169.773	162.604	202.892	120.189	104.672	90.8518	136.755	chr9	108490602	108502337	1	108490602
ENSMUSG00000006678	Pola1	-0.69586	0.00439104	0.840866	0.000315916	1.53673	3.23492e-06	5.87838	4.88918	8.31198	3.18047	1.56434	2.72333	3.43492	4.91729	3.40678	13.7057	16.0498	19.4622	10.5163	11.2464	15.3409	12.3147	6.35985	2.48938	3.91966	16.4059	12.3546	chrX	93304767	93632155	-1	93632155
ENSMUSG00000006699	Cdc42	0.0613478	0.453585	-0.0232027	0.764878	-0.0845505	0.274905	895.781	964.879	1028.12	791.042	777.547	806.209	891.814	819.144	786.81	849.56	829.425	919.723	703.343	669.432	901.252	877.759	962.926	791.6	832.589	866.236	787.947	chr4	137319696	137357720	-1	137357720
ENSMUSG00000006705	Pknox1	0.480117	0.000162423	-0.277517	0.00703757	-0.757634	1.17969e-06	31.7291	36.0577	32.5145	46.8125	37.2597	41.5831	33.9876	36.4636	33.0612	25.6902	19.2874	22.2238	25.1255	22.1541	19.6023	18.0448	33.4338	41.8851	34.5041	22.4004	21.2317	chr17	31564734	31607693	1	31564734
ENSMUSG00000006715	Gmnn	-0.840174	0.000245707	0.437398	0.0103333	1.27757	3.5889e-06	6.65745	9.65612	10.8789	2.58413	2.48872	4.08499	6.32749	5.59814	4.3359	15.2356	15.4988	16.4377	13.2449	9.14617	12.9546	11.7618	9.06416	3.05261	5.42051	15.724	11.7768	chr13	24751845	24761923	-1	24761923
ENSMUSG00000006717	Acot13	0.115941	0.332509	0.553216	0.000116264	0.437275	0.00112998	9.41958	13.3841	11.4901	9.83958	9.31492	10.6838	13.1973	10.5911	11.3043	19.0604	16.7387	18.9362	18.1904	18.8343	15.0569	14.5263	11.4313	9.94611	11.6976	18.2451	16.652	chr13	24817948	24831540	-1	24831540
ENSMUSG00000006728	Cdk4	0.897927	3.55819e-08	0.69386	3.63509e-07	-0.204067	0.0145438	58.2881	51.153	61.912	117.578	97.4156	111.133	103.59	116.426	118.385	169.185	200.52	165.429	92.8279	97.8979	102.671	89.5703	57.1177	108.709	112.801	178.378	95.7417	chr10	127063534	127067920	1	127063534
ENSMUSG00000006731	B4galnt1	-0.882827	4.48274e-08	-0.880733	1.72011e-08	0.0020934	0.981421	341.938	304.168	294.158	110.323	94.2158	96.7828	133.329	138.743	143.936	111.622	112.9	106.056	120.909	120.797	94.0911	99.3718	313.421	100.44	138.67	110.193	108.792	chr10	127165225	127172330	1	127165225
ENSMUSG00000006732	Mettl1	1.73791	5.53849e-08	0.470188	0.00785726	-1.26772	7.17713e-07	2.62048	3.60577	3.97264	13.9146	14.8612	16.34	22.0558	18.2318	20.7504	15.4268	23.9714	17.687	3.69492	5.28445	3.97728	5.27771	3.39963	15.0386	20.346	19.0284	4.55859	chr10	127041414	127046365	1	127041414
ENSMUSG00000006736	Tspan31	0.341583	5.99197e-05	0.247745	0.00064215	-0.0938379	0.125103	75.215	71.0764	67.7793	75.7349	78.5013	78.5575	73.218	79.7357	81.4529	85.8039	90.7195	88.8294	80.2083	80.2153	74.7729	71.0229	71.3569	77.5979	78.1355	88.4509	76.5549	chr10	127067280	127070264	-1	127070264
ENSMUSG00000006740	Kif5b	0.787433	4.09088e-06	0.133881	0.204233	-0.653552	1.55322e-05	119.338	123.146	121.074	200.071	185.303	233.054	138.843	168.625	153.769	139.16	106.494	180.486	114.031	103.995	120.455	125.61	121.186	206.143	153.746	142.047	116.023	chr18	6201002	6242174	-1	6242174
ENSMUSG00000006763	Saal1	-0.479041	0.270417	-0.959124	0.0240835	-0.480083	0.255981	24.4342	12.1007	25.3026	12.2249	9.88377	7.54152	6.96023	3.40427	14.5562	18.1042	5.51067	11.9666	12.7901	6.36844	3.57955	3.82006	20.6125	9.88341	8.30691	11.8605	6.63955	chr7	46686108	46710680	-1	46710680
ENSMUSG00000006782	Cnp	-0.457015	0.000546833	0.12766	0.204337	0.584675	4.58329e-05	66.9286	72.2987	70.3462	36.1778	33.7755	32.6799	47.6369	61.1256	67.671	67.5084	77.3561	74.8902	72.0226	78.1828	58.0115	57.3511	69.8578	34.2111	58.8112	73.2516	66.392	chr11	100574904	100591729	1	100574904
ENSMUSG00000006800	Sulf2	-0.150353	0.0332091	0.421903	7.75039e-06	0.572256	4.59804e-07	240.305	204.734	221.306	152.563	150.319	140.566	227.609	233.685	234.68	201.696	213.332	203.959	300.824	303.924	264.83	264.991	222.115	147.816	231.991	206.329	283.642	chr2	166073089	166155663	-1	166155663
ENSMUSG00000006818	Sod2	1.00579	4.4728e-09	-0.0958899	0.185729	-1.10168	1.45489e-09	69.8324	71.2597	63.7455	127.517	154.941	149.783	107.658	107.878	102.281	77.0705	74.8074	76.4025	46.2718	52.3703	53.466	55.5919	68.2792	144.08	105.939	76.0935	51.925	chr17	13006846	13040063	1	13006846
ENSMUSG00000006850	Tmco6	-0.105672	0.383176	-0.00668613	0.954182	0.0989861	0.394436	13.669	19.0067	15.5238	9.74019	12.5858	10.998	9.94319	10.2128	10.4526	8.03216	9.5748	7.95585	13.0743	11.3142	14.2614	14.7273	16.0665	11.108	10.2029	8.52094	13.3443	chr18	36735039	36742397	1	36735039
ENSMUSG00000006906	Stambp	-0.821381	2.49805e-07	-0.343943	0.000508516	0.477438	5.74294e-05	25.0717	22.6736	26.4639	9.34263	7.46616	8.48421	9.67201	9.91022	9.83319	14.4706	12.8123	15.9117	15.9166	15.2436	13.9205	13.7221	24.7364	8.431	9.80514	14.3982	14.7007	chr6	83543211	83572729	-1	83572729
ENSMUSG00000006920	Ezh1	-1.12808	9.48878e-08	0.0573063	0.574539	1.18539	6.02725e-08	66.6453	60.6258	59.0395	15.803	15.2878	15.6068	20.6999	26.1751	26.5574	34.3598	37.3348	34.6507	60.7673	66.3944	47.2728	45.7904	62.1035	15.5659	24.4775	35.4484	55.0563	chr11	101191115	101226463	-1	101226463
ENSMUSG00000006930	Hap1	-1.52646	0.000106358	1.63858	2.83652e-06	3.16504	4.54094e-08	1.91225	2.26124	1.89464	0.298169	0.355531	0.31423	0.361571	0.605204	0.619414	0.382484	0.964368	0.591757	7.73092	8.80742	10.3409	8.34381	2.02271	0.322643	0.52873	0.646203	8.80577	chr11	100347327	100356128	-1	100356128
ENSMUSG00000006932	Ctnnb1	0.275741	0.000193596	0.461176	6.62343e-07	0.185435	0.00334234	320.549	360.943	304.426	328.383	337.826	337.693	257.348	279.831	266.812	345.128	320.583	348.151	440.492	406.429	450.172	448.756	328.64	334.634	267.997	337.954	436.462	chr9	120929216	120960507	1	120929216
ENSMUSG00000006941	Eif1b	0.0270644	0.690373	-0.0736033	0.23216	-0.100668	0.114678	55.101	60.8091	52.4999	43.4333	47.3568	42.7353	50.6199	46.1468	47.9271	48.0655	51.1804	48.5899	44.7939	40.0399	45.341	44.5338	56.1367	44.5084	48.2313	49.2786	43.6772	chr9	120492232	120495330	1	120492232
ENSMUSG00000006998	Psmd2	0.705299	3.76316e-09	0.330049	8.70182e-06	-0.37525	2.44742e-06	168.703	175.705	187.875	289.025	268.284	276.418	285.641	306.99	313.733	356.921	369.835	353.345	197.65	204.264	214.83	209.751	177.427	277.909	302.121	360.034	206.624	chr16	20651652	20663414	1	20651652
ENSMUSG00000007029	Vars	-1.02014	2.21843e-06	-1.06073	5.74312e-07	-0.0405914	0.763108	198.165	209.929	199.06	70.3679	62.8579	35.8222	75.3875	66.1942	84.3177	64.8948	72.3276	70.1561	62.4158	60.297	55.7956	56.1448	202.385	56.3493	75.2998	69.1262	58.6633	chr17	35000987	35016322	1	35000987
ENSMUSG00000007036	Abhd16a	-0.0108787	0.90529	0.124475	0.116007	0.135354	0.0976978	55.3843	51.7642	56.0447	41.5449	40.6728	42.6305	45.4675	52.6528	62.6382	40.2245	48.4939	45.6311	54.2301	52.98	49.9433	49.2084	54.3977	41.6161	53.5862	44.7832	51.5905	chr17	35089263	35102987	1	35089263
ENSMUSG00000007038	Neu1	0.855564	7.14556e-10	0.741865	1.79126e-09	-0.113699	0.0378839	98.941	95.9501	95.0377	183.97	176.77	166.751	164.334	162.119	162.906	152.484	163.323	146.164	165.078	174.861	169.091	170.344	96.6429	175.831	163.12	153.99	169.844	chr17	34931253	34935953	1	34931253
ENSMUSG00000007039	Ddah2	0.630408	0.0159439	0.717547	0.00479623	0.0871397	0.709359	3.82449	1.6501	2.99476	5.86399	2.98646	3.56127	2.80217	2.42082	3.4842	10.9008	10.5392	11.2434	4.71813	5.14896	5.62501	3.92059	2.82311	4.13724	2.9024	10.8944	4.85317	chr17	35059035	35062095	1	35059035
ENSMUSG00000007041	Clic1	0.327214	0.000749323	0.0452593	0.556135	-0.281955	0.00159704	390.381	413.685	425.561	468.92	438.726	411.641	479.895	472.967	481.13	496.082	536.602	507.005	377.962	420.927	315.171	320.533	409.876	439.762	477.997	513.229	358.648	chr17	35049966	35058749	1	35049966
ENSMUSG00000007050	Lsm2	-0.130297	0.209911	-0.321123	0.00306237	-0.190826	0.0627337	11.8984	13.6897	12.7124	9.34263	8.74607	7.85575	13.4685	13.6171	10.6075	16.893	17.4964	16.898	7.90145	8.46868	7.84093	6.88616	12.7668	8.64815	12.5644	17.0958	7.7743	chr17	34981862	34985891	1	34981862
ENSMUSG00000007080	Pole	-0.731147	0.129638	0.967689	0.0209909	1.69884	0.00152099	1.55813	1.77233	4.8894	0.397559	0.853275	1.88538	4.42924	1.51301	1.23883	11.4108	9.50591	9.79687	4.32022	4.74246	8.46593	6.83589	2.73995	1.0454	2.39369	10.2379	6.09113	chr5	110286306	110337474	1	110286306
ENSMUSG00000007338	Mrpl49	-0.502307	0.000380689	-0.31638	0.00604632	0.185927	0.0989456	21.0347	22.7958	23.8969	9.83958	10.3815	11.5218	16.9034	11.4989	13.24	18.4867	20.8028	19.3965	15.5755	14.0919	13.9205	11.5607	22.5758	10.581	13.8808	19.562	13.7871	chr19	6053622	6057785	-1	6057785
ENSMUSG00000007411	Mark3	-0.12468	0.139484	-0.460026	2.3793e-05	-0.335346	0.000541907	86.2635	79.7547	80.5528	55.6582	54.5385	58.2373	51.7046	46.3738	50.0177	36.3997	35.6816	35.3082	38.0293	37.3977	50.0001	48.3539	82.1903	56.1447	49.3653	35.7965	43.4452	chr12	111574523	111656221	1	111574523
ENSMUSG00000007415	Gatad1	-0.0580066	0.554535	-0.00181737	0.985622	0.0561893	0.549979	47.6645	51.3975	46.327	38.4638	33.7755	33.9368	36.6994	34.5723	34.1452	45.1331	49.1139	47.4063	32.5153	36.0427	48.0115	45.3883	48.463	35.392	35.139	47.2178	40.4895	chr5	3632932	3657185	-1	3657185
ENSMUSG00000007458	M6pr	0.723227	9.44957e-09	0.617921	3.16767e-08	-0.105306	0.0679984	295.69	294.145	300.637	455.602	483.025	479.829	467.42	441.572	426.699	471.348	436.583	451.314	443.448	422.756	475.115	503.444	296.824	472.819	445.23	453.081	461.191	chr6	122308720	122317680	1	122308720
ENSMUSG00000007476	Lrrc8a	0.0440052	0.691331	0.235689	0.0255125	0.191684	0.0692927	29.4627	24.7515	22.5523	20.6731	20.1231	21.2629	18.5305	23.0734	20.9052	20.5266	27.9667	21.632	28.3088	28.658	24.6592	26.8912	25.5888	20.6863	20.8364	23.3751	27.1293	chr2	30237715	30263790	1	30237715
ENSMUSG00000007564	Ppp2r1a	0.472084	2.56572e-07	0.432015	3.94648e-07	-0.0400689	0.423048	179.822	172.466	164.956	216.57	213.959	210.953	245.145	246.999	264.567	396.699	398.973	402.658	214.419	221.608	220.455	233.124	172.415	213.827	252.237	399.443	222.402	chr17	20945311	20965916	1	20945311
ENSMUSG00000007570	Fance	-0.400981	0.0175031	0.474543	0.00336986	0.875524	3.47161e-05	16.9977	14.8509	18.213	8.05056	9.59934	8.06524	10.3952	13.5414	15.4079	25.4352	28.38	19.8567	21.7148	28.658	21.1932	18.2961	16.6872	8.57171	13.1148	24.5573	22.4655	chr17	28313519	28326572	1	28313519
ENSMUSG00000007589	Tinf2	1.32709	2.00734e-09	0.490132	5.12574e-05	-0.836963	1.72368e-07	21.0347	25.1793	23.8358	66.5911	64.8489	73.1108	42.123	42.7426	42.5073	23.3953	25.3491	21.1718	28.3657	27.5063	38.3524	33.4758	23.3499	68.1836	42.4576	23.3054	31.925	chr14	55674689	55681820	-1	55681820
ENSMUSG00000007603	Dus3l	-0.566315	2.12662e-06	-0.455924	8.49249e-06	0.110391	0.135883	54.5344	49.8085	45.5325	22.7602	22.6829	20.2155	23.7733	22.9221	23.8474	17.3393	17.2897	16.5035	24.8413	24.6608	29.0342	27.5446	49.9585	21.8862	23.5143	17.0442	26.5202	chr17	56764757	56770093	1	56764757
ENSMUSG00000007610	Gtpbp3	-0.824798	0.0014554	0.0200329	0.921341	0.844831	0.000987832	17.5643	20.4734	17.6018	5.66521	8.46164	4.39922	9.8528	14.9032	14.2465	20.9729	14.6033	17.4897	21.4306	18.5633	11.0796	12.4152	18.5465	6.17536	13.0008	17.6886	15.8722	chr8	71488103	71499583	1	71488103
ENSMUSG00000007613	Tgfbr1	0.00745755	0.930164	1.17397	5.38986e-10	1.16651	1.5834e-09	139.452	134.513	147.049	114.298	97.4867	116.894	106.663	121.873	121.715	141.009	119.582	157.67	376.598	343.964	413.24	387.384	140.338	109.559	116.75	139.42	380.296	chr4	47353222	47414931	1	47353222
ENSMUSG00000007617	Homer1	1.67559	2.51013e-09	0.432701	0.00125598	-1.24289	3.53466e-08	23.0886	24.2625	22.5523	97.6007	91.3715	100.135	47.9985	62.9413	51.0242	22.5665	18.5296	20.7115	25.8076	24.7285	39.7728	29.9573	23.3012	96.3689	53.988	20.6026	30.0666	chr13	93299635	93405129	1	93299635
ENSMUSG00000007655	Cav1	2.867	4.13056e-07	2.40956	1.98021e-06	-0.457444	0.0802892	1.20401	0.672262	0.73341	13.2188	11.3059	11.3123	4.51963	5.14424	4.49075	17.2118	5.78621	15.0569	5.40027	6.1652	10.2841	10.8067	0.869893	11.9457	4.71821	12.685	8.16408	chr6	17306335	17341452	1	17306335
ENSMUSG00000007656	Arpp19	-0.0932283	0.382874	0.168162	0.0934055	0.26139	0.0164661	45.044	45.4082	49.9941	31.9041	36.833	29.8518	37.1514	30.6385	33.8355	46.918	46.4963	45.8283	38.1998	41.7336	56.5342	49.0073	46.8154	32.863	33.8751	46.4142	46.3688	chr9	75037614	75060313	1	75037614
ENSMUSG00000007659	Bcl2l1	2.1929	6.64648e-12	1.61899	7.21839e-11	-0.573905	3.70085e-06	18.3434	17.2955	20.4744	130.996	139.155	118.779	137.578	156.143	151.834	146.555	160.636	139.589	73.6143	84.1448	87.2161	71.4753	18.7044	129.643	148.518	148.927	79.1126	chr2	152780668	152831728	-1	152831728
ENSMUSG00000007670	Khsrp	-0.0513184	0.456338	-0.183152	0.00860266	-0.131834	0.0500075	109.919	108.54	103.044	79.1142	78.5013	78.5575	83.5228	82.7617	89.8924	82.2978	85.3466	84.3583	70.7152	64.7684	82.6707	80.7741	107.167	78.7243	85.3923	84.0009	74.7321	chr17	57021051	57031522	-1	57031522
ENSMUSG00000007721	Ccdc124	0.29747	0.00582585	0.0446755	0.62803	-0.252794	0.0115029	46.1064	49.2584	42.9656	45.6199	49.9166	48.2867	54.9587	57.5701	52.263	59.8587	64.0616	54.9677	33.9365	35.1619	45.6819	46.5947	46.1101	47.941	54.9306	59.6293	40.3437	chr8	70868227	70873935	-1	70873935
ENSMUSG00000007739	Cct4	-0.0692263	0.3421	-0.211262	0.00521691	-0.142035	0.0470782	213.676	224.169	241.231	171.944	153.447	165.075	176.085	148.502	146.104	154.46	132.876	147.939	147.001	143.019	171.08	152.652	226.358	163.489	156.897	145.092	153.438	chr11	22990519	23003780	1	22990519
ENSMUSG00000007777	0610009B22Rik	-0.862333	2.73741e-05	-0.0231731	0.86241	0.83916	2.98441e-05	9.84452	10.5728	9.28986	2.48474	3.19978	3.8755	5.15238	4.23643	5.34244	7.96841	6.95723	8.48186	9.0952	8.33318	7.27275	7.64012	9.90241	3.18668	4.91042	7.8025	8.08531	chr11	51685386	51688874	-1	51688874
ENSMUSG00000007812	Zfp655	0.902726	1.60737e-07	0.848356	1.90166e-07	-0.0543703	0.548638	34.2079	33.1242	31.1699	62.8143	61.4358	63.5792	72.2237	60.2178	56.6764	58.4563	52.1448	60.8853	55.8786	56.2998	73.9775	70.7213	32.834	62.6098	63.0393	57.1621	64.2193	chr5	145231715	145247302	1	145231715
ENSMUSG00000007815	Rhoa	0.101085	0.0362412	-0.306051	3.73715e-06	-0.407136	2.36475e-07	772.264	764.239	778.637	660.544	675.083	644.59	732.632	719.664	711.784	758.72	771.219	756.134	486.025	478.311	474.944	463.836	771.713	660.072	721.36	762.025	475.779	chr9	108306129	108337934	1	108306129
ENSMUSG00000007817	Zmiz1	0.623573	8.82475e-05	0.262035	0.0287111	-0.361538	0.00458238	248.238	238.47	233.835	361.679	317.418	361.993	362.746	408.21	459.063	258.942	274.225	323.231	319.071	303.653	219.66	202.865	240.181	347.03	410.006	285.466	261.312	chr14	25459185	25666743	1	25459185
ENSMUSG00000007833	Aldh16a1	-0.416162	0.0452735	0.0226578	0.905149	0.43882	0.0302422	92.921	84.3383	85.9312	49.4961	42.3793	42.5258	63.0037	92.9745	68.6001	75.3493	63.9238	54.4417	64.2917	64.0232	50.1706	122.091	87.7301	44.8004	74.8594	64.5716	75.1441	chr7	45140684	45154584	-1	45154584
ENSMUSG00000007836	Hnrnpa0	0.445321	0.00373862	0.130716	0.307663	-0.314605	0.0213128	186.692	169.043	189.892	212.793	232.66	212.524	223.179	244.276	240.41	130.937	171.864	149.978	139.213	129.808	230.001	195.778	181.876	219.326	235.955	150.926	173.7	chr13	58125879	58128556	-1	58128556
ENSMUSG00000007837	Prrg2	-0.215299	0.0347742	0.224038	0.0180519	0.439337	0.000218142	12.1817	12.1007	11.8568	8.44812	6.61288	7.54152	9.22005	10.5911	11.3043	13.9607	14.8099	13.7419	12.9038	12.1949	11.4205	14.0236	12.0464	7.53417	10.3718	14.1708	12.6357	chr7	45053584	45062677	-1	45062677
ENSMUSG00000007850	Hnrnph1	-1.38926	0.00461244	-1.31722	0.00349794	0.0720452	0.867497	511.49	1035.77	1088.01	155.843	205.782	143.289	289.166	230.583	82.1498	216.996	62.6839	67.2631	281.496	86.787	268.694	152.601	878.425	168.304	200.633	115.648	197.395	chr11	50376990	50386528	1	50376990
ENSMUSG00000007872	Id3	1.1689	0.000145712	1.20504	7.52465e-05	0.0361372	0.87654	8.56969	7.76157	9.71768	12.8213	32.7089	18.3301	32.5414	20.8039	20.2858	9.17961	6.54393	6.44358	28.593	24.051	25.2273	19.3013	8.68298	21.2867	24.5437	7.38904	24.2932	chr4	136143497	136145755	1	136143497
ENSMUSG00000007880	Arid1a	-0.393006	0.00201733	-0.316732	0.00548429	0.0762744	0.473637	215.305	215.368	197.348	107.937	104.882	115.113	118.866	138.441	144.478	118.761	126.677	133.54	156.665	144.713	101.307	108.067	209.34	109.311	133.928	126.326	127.688	chr4	133679008	133756769	-1	133756769
ENSMUSG00000007891	Ctsd	3.27459	1.06005e-13	3.80136	1.43246e-14	0.52677	3.10763e-06	266.44	318.835	342.563	6903.51	6390.67	5669.34	5653.16	6298.74	6010.09	22260.2	23235.1	21591.4	12299.2	12425.3	10910.9	10683.4	309.279	6321.17	5987.33	22362.2	11579.7	chr7	142375911	142388038	-1	142388038
ENSMUSG00000007892	Rplp1	0.00189706	0.988652	0.281563	0.0200713	0.279666	0.0222314	732.036	763.262	848.31	621.583	613.291	580.383	923.18	850.463	867.257	833.369	1070.59	992.311	932.713	1114.21	707.388	706.258	781.203	605.086	880.3	965.422	865.142	chr9	61913284	61914542	-1	61914542
ENSMUSG00000007950	Abhd8	-0.937465	1.64411e-05	0.334121	0.0181053	1.27159	6.61395e-07	9.7737	10.3895	9.65656	3.77681	2.63093	2.72333	3.97728	3.85818	3.71648	8.60589	14.0522	10.3229	12.9038	10.9077	11.4205	11.3596	9.93992	3.04369	3.85065	10.9937	11.6479	chr8	71456705	71463655	-1	71463655
ENSMUSG00000007987	Ift22	0.704816	4.3962e-05	1.07311	3.08446e-07	0.368296	0.00532235	11.3318	12.0396	8.49533	15.803	13.5102	20.7392	19.4344	21.0309	18.4276	27.1564	30.9975	24.7881	27.6835	25.8125	27.1023	23.5235	10.6222	16.6841	19.6309	27.6473	26.0305	chr5	136908150	136915404	1	136908150
ENSMUSG00000008035	Mid1ip1	-1.1393	2.9502e-06	0.219385	0.121828	1.35869	4.78053e-07	76.4898	66.4928	69.9184	25.5431	13.8657	13.6166	34.2588	34.4966	26.3251	58.8388	62.5462	49.5761	64.0075	67.7494	80.4547	83.8905	70.967	17.6752	31.6935	56.987	74.0255	chrX	10715013	10719690	1	10715013
ENSMUSG00000008036	Ap2s1	0.361959	8.82284e-05	0.242753	0.0016662	-0.119207	0.0801868	128.97	127.363	138.737	149.085	149.252	140.251	176.718	166.28	174.675	210.494	254.455	237.295	149.104	150.878	131.989	130.234	131.69	146.196	172.557	234.081	140.551	chr7	16738410	16749294	1	16738410
ENSMUSG00000008140	Emc10	0.0422998	0.547645	0.187105	0.00861145	0.144806	0.0364503	85.9094	80.4881	83.6698	68.4795	67.0532	66.1978	72.4045	86.3929	79.827	90.0112	106.218	105.662	79.1851	83.4673	89.5457	84.4434	83.3558	67.2435	79.5415	100.63	84.1604	chr7	44489937	44496529	-1	44496529
ENSMUSG00000008167	Fbxw9	0.112386	0.446699	0.59207	0.000382171	0.479683	0.002642	8.07392	7.51711	5.68392	6.26155	5.83071	6.2846	6.59866	4.61468	7.20069	12.5582	13.8456	12.0982	11.2553	9.95916	12.2159	9.49988	7.09165	6.12562	6.13801	12.834	10.7326	chr8	85060055	85067124	1	85060055
ENSMUSG00000008193	Spib	-2.84683	0.00107638	-2.32269	0.000923513	0.52414	0.511205	1.4873	20.8401	2.01688	0.496948	0.284425	0.31423	0.994319	0.605204	1.62596	0.127495	0.137767	0.131502	0.511605	0.677494	0.511365	0.955015	8.11476	0.365201	1.07516	0.132254	0.66387	chr7	44525993	44532071	-1	44532071
ENSMUSG00000008200	Fnbp4	-0.096659	0.590021	-0.669462	0.000733495	-0.572803	0.00279057	168.278	158.959	155.85	126.225	104.1	109.562	87.2289	79.2061	72.0069	42.9019	21.3539	32.0207	69.9762	42.7499	76.5911	87.2582	161.029	113.295	79.4806	32.0922	69.1438	chr2	90745370	90781021	1	90745370
ENSMUSG00000008206	Cers4	-2.17594	0.00184303	-0.67267	0.150362	1.50327	0.0182462	7.57816	3.36131	10.7567	1.68962	0.142213	0.104743	1.35589	0.907807	0.46456	1.14745	0.826601	2.63003	2.10326	2.64223	2.89773	4.67455	7.23205	0.645527	0.909419	1.5347	3.07944	chr8	4493026	4531680	1	4493026
ENSMUSG00000008226	Scrn3	-0.907884	0.000209647	0.289305	0.0906922	1.19719	1.29572e-05	7.01157	10.7562	8.55645	3.37925	2.63093	2.19961	3.61571	4.99294	2.63251	7.20345	7.30164	8.81061	10.2321	8.26543	11.1932	9.65067	8.77473	2.7366	3.74705	7.7719	9.83535	chr2	73312601	73337818	1	73312601
ENSMUSG00000008301	Phax	-0.43691	0.000676068	-0.0420914	0.67045	0.394819	0.00115541	34.8454	35.5076	37.465	17.9895	18.6298	17.0732	24.6772	18.5344	20.0535	22.694	20.2517	23.5388	23.6475	27.4385	29.6023	34.5816	35.9393	17.8975	21.0884	22.1615	28.8175	chr18	56562443	56587712	1	56562443
ENSMUSG00000008305	Tle1	0.133138	0.25919	0.337938	0.00562935	0.2048	0.0748243	27.8338	25.6071	26.525	24.3505	22.114	24.3005	21.3327	23.9812	19.8212	9.11586	10.057	9.27087	26.3761	24.3898	39.3183	35.0842	26.6553	23.5883	21.7117	9.48124	31.2921	chr4	72117142	72200919	-1	72200919
ENSMUSG00000008318	Relt	-1.58903	1.86883e-07	-1.86823	1.00291e-08	-0.279206	0.0919151	125.287	128.891	133.847	21.6669	18.2743	21.4724	35.3435	34.8749	28.1059	11.6658	19.0807	13.0844	23.1928	18.2923	12.6137	12.8676	129.342	20.4712	32.7748	14.6103	16.7416	chr7	100845847	100863446	-1	100863446
ENSMUSG00000008333	Snrpb2	-0.378367	0.00243678	-0.366998	0.0017217	0.0113698	0.919258	65.937	73.9488	89.5982	38.1656	36.9041	46.6108	50.0775	44.2556	38.6359	34.2323	37.1282	39.9107	41.7811	37.4654	48.9206	49.3089	76.4947	40.5602	44.323	37.0904	44.369	chr2	143063039	143072853	1	143063039
ENSMUSG00000008348	Ubc	0.672499	4.07454e-05	0.811345	4.22419e-06	0.138846	0.226775	1265.2	1103.06	993.037	1634.66	1756.61	1700.93	2557.75	1910.4	2005.35	2011.55	1471.56	1366.04	2267.43	2034.92	1829.72	2324.05	1120.43	1697.4	2157.84	1616.38	2114.03	chr5	125385965	125390202	-1	125390202
ENSMUSG00000008373	Prpf31	0.311162	0.000264288	0.263804	0.000637469	-0.0473576	0.468546	34.2079	34.7132	36.2427	41.3461	35.2687	34.67	48.1793	49.6268	54.3536	66.106	65.1637	64.0413	40.0757	41.0561	35.7387	36.0392	35.0546	37.0949	50.7199	65.1037	38.2275	chr7	3629985	3642486	1	3629985
ENSMUSG00000008384	Sertad1	1.78475	2.74853e-10	1.04288	5.35314e-08	-0.741872	1.56732e-06	32.6498	26.5849	28.6641	126.026	155.012	122.969	115.793	115.14	108.552	76.4968	77.5627	70.4849	60.4262	66.1912	69.2047	82.6842	29.2996	134.669	113.162	74.8481	69.6266	chr7	27486910	27490316	1	27486910
ENSMUSG00000008393	Carhsp1	1.20614	6.95329e-10	0.468159	1.1837e-05	-0.737985	9.13036e-08	36.4743	39.6023	32.8201	101.179	88.5984	91.8599	83.342	86.0903	84.7048	37.6109	38.9191	36.5575	49.5688	55.148	45.5683	43.7799	36.2989	93.879	84.7124	37.6958	48.5163	chr16	8658580	8672155	-1	8672155
ENSMUSG00000008398	Elk3	0.83239	4.48118e-09	0.275102	0.000279057	-0.557288	2.46235e-07	96.0372	90.7553	95.3433	168.664	165.891	167.066	160.628	155.159	169.487	125.455	121.717	111.842	114.77	104.808	94.148	101.081	94.0453	167.207	161.758	119.671	103.702	chr10	93247414	93311135	-1	93311135
ENSMUSG00000008429	Herpud2	0.0379387	0.660384	0.301042	0.00123105	0.263103	0.00384975	62.1834	55.0643	54.639	45.5205	46.3613	46.1918	51.1622	44.8608	48.2369	50.6154	53.3158	56.0855	58.6072	56.1643	74.8297	69.9171	57.2956	46.0245	48.0866	53.3389	64.8796	chr9	25108132	25151820	-1	25151820
ENSMUSG00000008435	Rdh13	1.57632	1.15635e-06	0.890083	0.000211775	-0.68624	0.00114258	7.43651	7.39488	8.18974	36.7742	18.7009	31.5277	27.389	22.09	26.3251	22.6303	37.1282	33.4672	21.4874	11.9916	16.1364	13.0686	7.67371	29.001	25.268	31.0752	15.671	chr7	4424770	4445649	-1	4445649
ENSMUSG00000008450	Nutf2	-0.637369	0.0367464	-0.00439854	0.988168	0.632971	0.032885	11.8984	10.9395	11.6734	6.36094	3.19978	4.60871	8.40652	6.65725	8.67179	6.69347	9.29926	8.08735	5.00236	5.4877	14.8864	13.0184	11.5038	4.72314	7.91185	8.02669	9.5987	chr8	105860580	105879330	1	105860580
ENSMUSG00000008475	Arpc5	0.05019	0.49586	-0.390691	3.28726e-05	-0.440881	1.17359e-05	702.148	719.381	761.646	583.815	589.044	601.96	574.174	542.641	530.063	449.482	419.638	459.27	379.327	351.552	460.512	458.457	727.725	591.606	548.96	442.797	412.462	chr1	152766542	152775597	1	152766542
ENSMUSG00000008496	Pou2f2	-2.48109	8.4307e-12	-0.961732	3.62992e-08	1.51936	1.8096e-09	260.349	250.02	260.544	16.9956	14.0079	19.168	28.0217	37.0688	37.01	36.1447	32.4441	36.2287	86.177	92.2069	76.0797	74.3906	256.971	16.7239	34.0335	34.9392	82.2136	chr7	25087344	25179726	-1	25179726
ENSMUSG00000008540	Mgst1	-2.06908	2.8347e-12	-1.38353	3.41871e-11	0.685557	2.97853e-07	331.031	346.154	361.265	32.1029	33.9177	35.1938	27.7505	22.8465	23.77	54.1215	48.0806	55.0334	72.4774	79.3346	73.2956	65.3934	346.15	33.7381	24.789	52.4118	72.6252	chr6	138140316	138156755	1	138140316
ENSMUSG00000008604	Ubqln4	0.452492	2.5341e-05	0.0463172	0.527182	-0.406175	4.53631e-05	40.7237	41.8025	35.9982	49.993	49.6322	44.4112	47.0042	45.9955	47.3077	42.2007	47.1852	52.3377	37.6882	36.3814	32.1592	32.37	39.5081	48.0121	46.7691	47.2412	34.6497	chr3	88553758	88569725	1	88553758
ENSMUSG00000008668	Rps18	-0.243304	0.0179098	-0.316613	0.00224695	-0.0733085	0.427073	721.696	766.501	785.848	487.009	461.906	429.971	675.052	670.415	651.933	527.636	648.606	573.413	495.973	555.681	397.501	398.141	758.015	459.629	665.8	583.219	461.824	chr17	33951999	33956001	-1	33956001
ENSMUSG00000008682	Rpl10	-0.0972631	0.169053	-0.208684	0.00462356	-0.111421	0.100635	1663.72	1702.96	1636.91	1102.83	1247.35	1156.05	1499.79	1523.6	1468.48	1087.72	1243.62	1194.63	1184.88	1254.58	1039.72	1051.77	1667.86	1168.74	1497.29	1175.32	1132.74	chrX	74270812	74273135	1	74270812
ENSMUSG00000008683	Rps15a	-0.097886	0.66798	-0.350415	0.0970292	-0.252529	0.233354	653.35	708.564	675.409	461.367	462.475	504.444	716.271	501.109	477.723	516.353	711.221	538.368	540.369	555.613	223.182	280.322	679.108	476.095	565.034	588.647	399.871	chr7	118104372	118116188	-1	118116188
ENSMUSG00000008690	Ncaph2	0.0669831	0.438492	0.125038	0.123573	0.0580546	0.482868	100.003	95.3389	94.5487	92.0348	69.6841	78.767	76.8337	88.965	77.4267	91.4774	111.247	99.9413	83.2211	84.89	99.2048	99.4221	96.6303	80.162	81.0752	100.888	91.6845	chr15	89355719	89372826	1	89355719
ENSMUSG00000008730	Hipk1	-0.148516	0.161319	-0.676139	5.00367e-06	-0.527623	7.29401e-05	342.221	335.764	330.584	229.292	196.395	247.927	134.595	194.195	186.831	133.806	135.149	161.484	141.771	164.157	125.739	140.588	336.19	224.538	171.873	143.48	143.064	chr3	103739815	103791563	-1	103791563
ENSMUSG00000008763	Man1a2	1.24128	0.000913583	0.724817	0.0211393	-0.516463	0.0793628	33.0748	35.8132	33.1868	84.8788	74.8749	114.065	33.8972	128.682	130.851	69.0383	60.4797	69.5644	77.7071	77.7763	36.3637	43.3778	34.0249	91.2731	97.81	66.3608	58.8062	chr3	100562208	100685503	-1	100685503
ENSMUSG00000008822	Acyp1	-1.19889	1.94272e-06	-0.834343	2.19962e-05	0.364543	0.0264253	9.13628	10.8173	10.8178	2.18657	2.06208	3.03756	3.07335	3.10167	2.78736	4.01608	4.06412	3.8793	3.80861	3.72622	3.80683	3.51847	10.2571	2.42874	2.98746	3.9865	3.71503	chr12	85272398	85288438	-1	85288438
ENSMUSG00000008845	Cd163	1.7921	2.95962e-06	1.99339	6.86942e-07	0.201282	0.34972	5.17014	3.42242	4.82828	28.0279	17.8477	16.9684	16.4515	18.6857	21.0601	25.5627	25.418	35.3739	35.7555	37.7364	18.466	18.4971	4.47362	20.948	18.7324	28.7849	27.6138	chr6	124304656	124330527	1	124304656
ENSMUSG00000008855	Hdac5	1.00544	2.83043e-07	0.144888	0.16727	-0.860551	8.87655e-07	244.626	212.007	226.012	485.817	482.172	475.43	366.542	348.144	353.995	175.688	168.833	139.457	177.072	188.343	243.353	272.682	227.548	481.139	356.227	161.326	220.363	chr11	102194432	102230166	-1	102230166
ENSMUSG00000008859	Rala	0.0184503	0.869417	-0.0154105	0.879124	-0.0338607	0.743273	66.4328	71.1375	68.7572	53.2729	52.3342	56.9804	68.9696	60.4448	56.4441	53.3565	48.8384	50.1021	50.3078	43.8339	65.3411	67.3537	68.7758	54.1958	61.9528	50.7657	56.7091	chr13	17880571	17944239	-1	17944239
ENSMUSG00000008892	Vdac3	-0.150642	0.0219355	-0.344694	2.18467e-05	-0.194052	0.00363551	114.593	126.813	133.236	84.0837	78.9991	86.2038	100.969	85.7121	92.4475	95.621	99.4677	100.467	73.5006	69.3076	76.7616	76.7028	124.881	83.0955	93.0427	98.5186	74.0681	chr8	22577075	22593813	-1	22593813
ENSMUSG00000008958	Vps72	0.114592	0.355669	0.147111	0.201941	0.032519	0.791015	32.5082	35.5688	40.3986	27.3322	33.8466	32.5752	37.1514	26.1751	27.1768	35.5072	43.1899	31.9549	33.4817	39.1592	33.9205	33.6768	36.1585	31.2513	30.1677	36.884	35.0596	chr3	95111022	95123051	1	95111022
ENSMUSG00000008976	Gabpa	0.477179	0.000269424	-0.0287997	0.77236	-0.505979	9.93391e-05	45.7522	50.6641	48.9551	65.299	51.0543	65.3598	46.1002	50.9885	64.961	38.1846	32.8574	45.6311	42.4064	34.9587	40.1137	40.2111	48.4571	60.571	54.0166	38.891	39.4225	chr16	84834925	84863779	1	84834925
ENSMUSG00000009013	Dynll1	0.323836	0.000505266	-0.283217	0.000897713	-0.607054	7.19413e-07	141.081	183.222	166.79	164.689	181.605	177.854	187.022	173.694	166.7	133.232	134.943	145.375	106.016	99.1851	112.955	94.6972	163.698	174.716	175.805	137.85	103.213	chr5	115297110	115300999	-1	115300999
ENSMUSG00000009030	Pdcl	0.21218	0.0221901	0.219589	0.0128004	0.00740892	0.93473	28.542	27.8683	30.6199	31.2084	26.8782	25.2431	20.8807	21.863	24.312	36.9734	30.4465	35.4397	26.9445	29.2677	30.1137	34.6318	29.0101	27.7766	22.3519	34.2865	30.2395	chr2	37350074	37359332	-1	37359332
ENSMUSG00000009035	Tmem184b	-0.293214	0.00356054	-0.341756	0.000649277	-0.0485429	0.574914	204.114	165.376	154.627	102.868	97.5578	102.229	96.1778	118.091	128.064	87.525	94.5081	93.1032	97.0344	103.386	107.671	107.816	174.706	100.885	114.111	91.7121	103.977	chr15	79360684	79403569	-1	79403569
ENSMUSG00000009073	Nf2	0.370891	0.000110728	0.65362	1.82277e-07	0.282729	0.000791443	48.3727	46.8139	45.8381	56.5527	51.1254	50.4863	55.5011	56.7379	54.7407	62.7273	64.0616	65.0933	82.0842	81.909	63.3524	75.3456	47.0082	52.7215	55.6599	63.9608	75.6728	chr11	4765845	4849536	-1	4849536
ENSMUSG00000009076	Zmat5	-0.397553	0.000565561	-0.280689	0.00401176	0.116864	0.205092	22.2387	22.5513	24.5081	12.9207	10.3104	12.8834	15.4571	18.6857	17.1887	18.8055	18.7363	18.6075	15.8029	16.1921	13.75	12.6665	23.0994	12.0382	17.1105	18.7164	14.6029	chr11	4704678	4737669	1	4704678
ENSMUSG00000009079	Ewsr1	0.256034	0.08756	-0.172184	0.211506	-0.428218	0.00560861	344.487	329.042	327.895	360.486	314.005	327.323	316.284	261.297	253.263	210.94	175.653	151.227	198.901	163.886	267.444	312.189	333.808	333.938	276.948	179.273	235.605	chr11	5069689	5099266	-1	5099266
ENSMUSG00000009090	Ap1b1	0.359284	0.00480676	1.27432	1.95599e-08	0.915041	9.4237e-07	123.659	119.785	104.45	162.999	113.699	109.98	188.017	216.739	214.007	423.728	440.096	418.898	394.675	390.304	292.842	310.832	115.964	128.893	206.254	427.574	347.163	chr11	4986824	5042791	1	4986824
ENSMUSG00000009112	Bcl2l13	-0.00757558	0.908533	-0.137734	0.0219534	-0.130158	0.0328133	48.3727	51.2141	48.7106	39.1595	36.5486	38.2313	40.4055	45.7686	47.6174	44.5594	46.0141	49.1816	36.324	38.1429	35.341	34.4811	49.4325	37.9798	44.5972	46.585	36.0722	chr6	120836212	120892842	1	120836212
ENSMUSG00000009185	Ccl8	4.84636	5.53962e-07	7.77665	1.57568e-10	2.93029	4.14142e-08	0	0.0611147	0.0611175	7.45423	3.05757	5.23717	6.59866	5.52249	4.02619	26.0089	35.6816	26.9578	137.281	133.67	68.2956	77.3562	0.0407441	5.24965	5.38245	29.5495	104.151	chr11	82115185	82116799	1	82115185
ENSMUSG00000009207	Lnpk	0.978144	3.15373e-05	0.489198	0.00609185	-0.488946	0.00535757	6.30333	6.84485	8.61756	19.1822	14.5768	10.998	15.0956	16.7188	13.4723	13.7694	11.0902	18.6075	9.49311	8.19768	11.5341	10.3041	7.25525	14.919	15.0955	14.489	9.88225	chr2	74520291	74579435	-1	74579435
ENSMUSG00000009291	Pttg1ip	0.476697	2.58927e-05	0.335272	0.000414808	-0.141425	0.0736601	112.256	104.934	105.855	145.705	137.235	119.512	104.132	131.405	113.198	131.702	131.774	118.812	120.511	136.922	127.5	119.126	107.682	134.151	116.245	127.429	126.015	chr10	77581720	77598732	1	77581720
ENSMUSG00000009292	Trpm2	0.496178	0.00413084	0.334231	0.0283251	-0.161947	0.266988	29.2503	37.1577	34.4703	39.7559	49.7744	38.0218	34.3492	52.5015	54.973	41.9457	36.3016	35.7027	45.1918	47.2213	32.841	32.0684	33.6261	42.5174	47.2746	37.9833	39.3306	chr10	77907722	77970563	-1	77970563
ENSMUSG00000009293	Ube2g2	0.495362	0.00539896	0.185362	0.218568	-0.31	0.0476216	62.6083	64.9649	57.6949	58.143	89.5939	86.4132	70.5967	93.6554	65.6579	66.4247	77.2872	59.7017	50.1373	51.0153	76.7616	71.0229	61.756	78.05	76.6366	67.8045	62.2343	chr10	77622275	77645993	1	77622275
ENSMUSG00000009376	Met	0.52046	0.00101246	-1.81752	2.0844e-09	-2.33798	4.14936e-10	60.6961	64.8427	62.6454	67.4856	97.1311	79.186	32.5414	41.0026	36.9325	5.54602	8.61043	9.13936	8.12883	9.89141	8.92048	7.23801	62.7281	81.2676	36.8255	7.76527	8.54468	chr6	17463800	17573980	1	17463800
ENSMUSG00000009406	Elk1	1.18243	1.36437e-09	0.408555	7.44562e-05	-0.773877	8.67798e-08	11.8276	12.8341	10.4511	31.4071	28.3003	28.9092	22.5078	22.1656	23.228	19.6342	20.3895	20.7773	14.9502	16.1921	12.8978	14.8781	11.7043	29.5389	22.6338	20.267	14.7296	chrX	20933395	20950608	-1	20950608
ENSMUSG00000009418	Nav1	0.411479	0.00299331	0.361567	0.00496667	-0.0499121	0.674792	92.921	78.349	78.5359	110.223	84.6164	97.516	114.527	153.041	125.973	115.574	113.52	151.884	105.959	119.307	84.7161	90.1232	83.2686	97.4519	131.181	126.993	100.026	chr1	135434580	135688105	-1	135688105
ENSMUSG00000009470	Tnpo1	0.988693	3.06165e-07	0.436481	0.000584641	-0.552212	6.67041e-05	138.602	139.769	138.614	292.404	264.231	310.983	193.259	264.55	260.928	223.944	206.65	267.737	216.693	190.173	159.659	153.808	138.995	289.206	239.579	232.777	180.083	chr13	98839019	98926384	-1	98926384
ENSMUSG00000009535	Rnmt	0.183452	0.135135	-0.199844	0.0837528	-0.383296	0.00343858	31.5166	33.552	34.7147	28.5248	33.6333	30.2708	28.1121	30.5628	33.8355	29.3875	25.4869	25.7086	16.5987	21.4766	25.2273	27.7457	33.2611	30.8096	30.8368	26.861	22.7621	chr18	68300355	68324852	1	68300355
ENSMUSG00000009549	Srp14	-0.01254	0.871516	-0.0385567	0.574309	-0.0260167	0.715526	84.9887	95.0945	95.8933	69.4734	71.5329	69.5496	85.9634	80.4165	83.8531	90.9674	109.18	92.9059	77.9345	78.5893	69.9434	69.8166	91.9922	70.1853	83.411	97.6845	74.0709	chr2	118475850	118479711	-1	118479711
ENSMUSG00000009555	Cdk9	-0.341644	0.000925318	-0.350985	0.000413234	-0.00934142	0.91645	216.438	215.368	217.517	107.937	125.076	123.283	118.324	107.197	108.397	106.076	94.4392	86.3966	124.718	106.638	135.341	143.956	216.441	118.765	111.306	95.6371	127.663	chr2	32705784	32713076	-1	32713076
ENSMUSG00000009563	Tor2a	0.234453	0.193999	0.400514	0.0243439	0.166061	0.334284	34.2079	37.0355	35.0203	33.1961	34.771	35.927	39.2304	42.8939	65.8901	46.918	70.6055	40.5683	40.4168	42.6821	58.4092	35.5869	35.4213	34.6314	49.3381	52.6973	44.2738	chr2	32757234	32762244	1	32757234
ENSMUSG00000009566	Fpgs	0.793343	0.00025342	0.0805795	0.625097	-0.712763	0.000383872	5.17014	5.37809	6.60069	12.8213	9.52824	7.12255	11.2991	8.69981	10.53	10.3271	9.5748	7.6271	6.13926	5.01346	5.34092	4.27243	5.71631	9.82402	10.1763	9.17632	5.19152	chr2	32682609	32704145	-1	32704145
ENSMUSG00000009569	Mrtfb	1.48716	2.53694e-07	1.34482	4.828e-07	-0.142336	0.335477	9.20711	12.9563	10.94	47.3095	26.8782	40.2214	39.592	36.4636	35.6163	36.9734	44.0854	65.1591	38.9957	30.826	35.2274	37.0948	11.0345	38.1364	37.2239	48.7393	35.5359	chr16	13256481	13417529	1	13256481
ENSMUSG00000009575	Cbx5	0.326289	0.123084	0.915947	0.000221989	0.589659	0.00705825	13.5274	15.2176	14.9738	20.4743	12.5147	14.3498	12.8358	18.4587	20.8278	33.8498	42.8455	46.3543	42.4064	36.0427	23.466	20.3066	14.5729	15.7796	17.3741	41.0165	30.5554	chr15	103191544	103239816	-1	103239816
ENSMUSG00000009585	Apobec3	-1.21438	2.16396e-06	0.13972	0.336818	1.3541	7.14514e-07	73.9401	98.6391	90.2094	21.17	17.1366	22.2056	28.2929	34.3453	37.7842	41.117	41.8811	35.5054	98.9671	109.144	67.1024	61.6738	87.5962	20.1707	33.4742	39.5012	84.2219	chr15	79891659	79915906	1	79891659
ENSMUSG00000009621	Vav2	0.208567	0.0566534	1.24202	9.68045e-09	1.03346	1.1816e-07	50.0725	50.3585	49.1384	47.6077	46.2902	48.6009	59.5688	61.9578	58.7669	58.9663	50.9737	72.9177	167.636	162.531	118.637	129.329	49.8565	47.4996	60.0978	60.9526	144.533	chr2	27262104	27427033	-1	27427033
ENSMUSG00000009630	Ppp2cb	-0.693953	1.56356e-06	-0.856738	6.29811e-08	-0.162785	0.0666128	126.421	128.035	126.819	50.0924	50.1299	46.925	38.5977	36.3123	38.7908	47.7467	39.0569	42.5408	41.1558	37.3299	53.9774	48.3036	127.092	49.0491	37.9002	43.1148	45.1917	chr8	33599625	33619441	1	33599625
ENSMUSG00000009640	Dmap1	-0.609365	0.000591165	-0.203223	0.125024	0.406142	0.00883559	19.2641	18.2733	18.213	10.8335	5.83071	6.91306	10.6663	14.6006	14.3239	18.5505	16.3943	16.635	15.0071	12.1271	12.6137	11.1083	18.5835	7.85908	13.1969	17.1932	12.7141	chr4	117674681	117682273	-1	117682273
ENSMUSG00000009647	Mcu	0.50642	0.000123213	-0.128908	0.179335	-0.635328	8.81779e-06	13.3857	13.323	11.6734	18.2877	16.5678	14.4546	15.186	14.3736	14.3239	12.8132	14.6033	14.8597	8.75413	8.06218	10	10.857	12.7941	16.4367	14.6278	14.0921	9.41834	chr10	59446984	59616692	-1	59616692
ENSMUSG00000009654	Oit3	4.93029	0.00085871	5.74508	8.31587e-05	0.814796	0.124522	0	0	0	0.596338	2.2754	0	1.62707	1.13476	0.541987	16.1281	14.19	16.5035	2.72856	1.76148	3.29546	2.61372	0	0.957246	1.10127	15.6072	2.59981	chr10	59422958	59441778	-1	59441778
ENSMUSG00000009681	Bcr	-0.56581	1.75422e-05	-1.42571	2.90658e-10	-0.859905	1.89531e-07	64.5206	66.1872	56.9004	28.3261	24.745	29.5376	18.9825	23.7543	23.6926	17.9767	17.4275	17.5555	12.7901	12.6014	10.4546	14.4257	62.5361	27.5362	22.1431	17.6532	12.568	chr10	75060592	75184921	1	75060592
ENSMUSG00000009687	Fxyd5	0.181367	0.0118955	-0.682464	2.89453e-08	-0.863832	4.27745e-09	819.787	789.785	788.171	718.786	742.492	761.275	796.811	759.153	762.034	447.952	464.137	434.481	360.056	371.606	299.944	320.734	799.248	740.851	772.666	448.857	338.085	chr7	31032722	31042481	-1	31042481
ENSMUSG00000009739	Pou6f1	-1.5544	0.0325055	1.66739	0.00409814	3.22179	0.000166198	1.27483	3.36131	5.37834	1.29207	0.355531	0	1.44628	1.36171	8.82665	4.33482	9.09261	5.32582	17.0535	17.0729	13.4091	12.0633	3.33816	0.549199	3.87821	6.25108	14.8997	chr15	100575318	100599984	-1	100599984
ENSMUSG00000009741	Ubp1	-0.374811	0.00288687	-0.879436	4.90471e-07	-0.504625	0.000174807	189.029	161.71	175.163	100.98	87.2474	91.8599	74.5739	72.2463	66.9741	50.9978	45.8764	38.9902	56.4471	46.5438	69.7161	71.1235	175.3	93.3624	71.2648	45.2881	60.9576	chr9	113930934	113977202	1	113930934
ENSMUSG00000009772	Nuak2	0.868005	1.00811e-06	0.520816	0.000108517	-0.347189	0.0027835	121.888	88.3719	99.1325	202.755	170.513	198.174	162.888	143.206	149.356	89.82	83.1423	70.0246	130.175	128.317	156.989	166.575	103.131	190.481	151.817	80.9956	145.514	chr1	132316126	132333488	1	132316126
ENSMUSG00000009863	Sdhb	0.0668505	0.41582	0.240318	0.00505552	0.173468	0.0336006	115.939	121.557	118.812	97.7994	95.8512	101.077	120.584	116.804	120.941	137.63	175.928	157.21	123.41	146.271	122.387	113.295	118.769	98.2427	119.443	156.923	126.341	chr4	140961203	140979193	1	140961203
ENSMUSG00000009894	Snap47	0.783244	0.00270377	1.50431	3.86872e-06	0.721069	0.00247332	2.83296	2.93351	2.56693	5.06887	5.19076	3.77076	4.79081	4.61468	8.67179	22.3116	21.6294	21.9608	15.405	10.7044	8.01138	8.09249	2.7778	4.6768	6.02576	21.9672	10.5533	chr11	59407134	59451186	-1	59451186
ENSMUSG00000009905	Kdsr	0.307218	0.0862691	0.167771	0.305529	-0.139447	0.406717	17.4935	14.6675	14.057	15.6042	14.719	18.3301	11.751	18.9126	18.2727	14.0882	14.0522	14.0707	18.0767	19.9183	11.0796	12.0131	15.406	16.2178	16.3121	14.0704	15.2719	chr1	106720459	106759727	-1	106759727
ENSMUSG00000009907	Vps4b	0.976211	1.0603e-07	0.584654	1.47866e-05	-0.391557	0.000532222	89.9463	102.55	88.4981	166.776	210.403	198.174	133.781	171.5	142.62	148.85	123.026	139.589	124.945	134.008	152.387	151.345	93.665	191.785	149.3	137.155	140.671	chr1	106764071	106796728	-1	106796728
ENSMUSG00000009927	Rps25	-0.0668611	0.351449	-0.298383	0.000330827	-0.231522	0.00277543	589.892	635.96	647.54	440.694	475.559	437.199	636.183	538.027	526.269	419.139	426.113	439.347	409.057	415.643	359.262	367.027	624.464	451.15	566.827	428.199	387.747	chr9	44407139	44410427	1	44407139
ENSMUSG00000009995	Taz	-0.833292	1.04913e-05	-0.273607	0.027474	0.559684	0.000345518	72.8778	74.6822	74.5022	23.0584	23.3229	28.3854	34.53	34.1184	34.7646	32.8299	33.8218	28.9961	61.3358	52.709	36.0796	38.4519	74.0207	24.9222	34.471	31.8826	47.1441	chrX	74281912	74290151	1	74281912
ENSMUSG00000010025	Aldh3a2	-0.577423	2.91049e-07	-0.172791	0.00806838	0.404632	9.95627e-06	87.0426	82.1993	83.1809	38.1656	37.0464	34.3558	39.8632	42.6669	37.7842	53.9302	51.2493	54.3759	63.439	61.9907	55.4547	56.1951	84.1409	36.5226	40.1048	53.1851	59.2699	chr11	61223417	61267464	-1	61267464
ENSMUSG00000010045	Tmem115	0.233493	0.00737064	0.182699	0.0203511	-0.0507942	0.505525	38.3866	32.7575	33.4924	32.7986	34.2021	35.089	31.0951	35.4045	38.6359	37.3559	39.4702	39.4505	32.6859	37.5332	33.5228	36.3911	34.8788	34.0299	35.0452	38.7589	35.0332	chr9	107533945	107538673	1	107533945
ENSMUSG00000010047	Hyal2	1.4418	8.07114e-08	1.5197	2.67936e-08	0.0778951	0.547143	6.5158	5.68367	4.15599	15.1072	18.5587	19.6917	18.6209	22.8465	26.2477	30.7899	37.7481	34.0589	18.1336	20.8668	22.216	22.1664	5.45182	17.7859	22.5717	34.199	20.8457	chr9	107567945	107572779	1	107567945
ENSMUSG00000010048	Ifrd2	0.0161802	0.927406	-0.628285	0.000611612	-0.644465	0.000646623	13.0316	15.2787	17.5407	15.9023	10.0971	10.2648	16.813	9.38067	14.4788	10.9008	12.399	12.4269	6.87824	6.09745	7.61365	6.6851	15.2837	12.0881	13.5575	11.9089	6.81861	chr9	107587642	107593385	1	107587642
ENSMUSG00000010051	Hyal1	2.88964	1.25525e-09	3.41087	1.25329e-10	0.521232	0.00241914	1.06236	1.28341	1.58905	18.3871	22.3274	13.6166	15.6379	18.9883	18.0404	52.1453	39.3324	44.3818	29.1615	25.2705	38.8069	39.7588	1.31161	18.1104	17.5555	45.2865	33.2494	chr9	107576927	107581710	1	107576927
ENSMUSG00000010054	Tusc2	-0.117322	0.371005	0.15414	0.199458	0.271462	0.0374209	22.0262	21.0235	19.0687	17.8901	12.728	12.255	11.8414	17.6266	11.6914	20.3991	21.2161	22.8813	22.6812	17.1406	20.341	20.8595	20.7061	14.291	13.7198	21.4988	20.2556	chr9	107563255	107566112	1	107563255
ENSMUSG00000010057	Nprl2	-0.185712	0.0787985	-0.607304	1.20144e-05	-0.421592	0.000527718	20.0432	18.1511	17.0518	12.4237	10.5237	12.6739	9.31044	10.4398	12.3108	10.1996	9.02373	9.73112	9.03835	7.58793	7.78411	9.14803	18.4153	11.8738	10.687	9.65147	8.38961	chr9	107542226	107545706	1	107542226
ENSMUSG00000010067	Rassf1	0.771663	1.07176e-05	-0.120502	0.285874	-0.892165	1.45008e-06	87.255	88.8608	92.1651	149.88	159.705	138.785	109.014	95.5466	94.3058	72.6719	60.3419	51.3514	58.5503	53.5898	69.0343	84.3429	89.427	149.456	99.622	61.4551	66.3793	chr9	107551555	107562267	1	107551555
ENSMUSG00000010095	Slc3a2	2.62271	1.13003e-11	2.61303	6.31569e-12	-0.00967309	0.92864	64.4497	58.7923	58.1838	654.481	681.696	595.047	778.823	724.732	687.394	753.047	762.402	647.843	543.438	626.479	802.445	790.551	60.4753	643.741	730.317	721.097	690.728	chr19	8706882	8723369	-1	8723369
ENSMUSG00000010097	Nxf1	-0.690248	2.67655e-05	-0.743183	5.77561e-06	-0.0529347	0.645671	241.085	269.577	333.518	111.515	121.805	93.2216	107.477	85.939	90.6667	86.8238	87.2753	83.5035	92.4868	102.911	120.341	132.194	281.393	108.847	94.6942	85.8676	111.983	chr19	8757073	8770922	1	8757073
ENSMUSG00000010110	Stx5a	-0.038653	0.633589	-0.167078	0.0315173	-0.128425	0.0953983	109.494	100.473	97.7268	72.4551	82.0566	74.0535	69.6927	61.8065	61.1671	58.4563	55.8645	52.5349	65.1444	70.1884	76.7047	78.663	102.564	76.1884	64.2221	55.6185	72.6751	chr19	8741413	8756069	1	8741413
ENSMUSG00000010142	Tnfrsf13b	-0.83847	1.98035e-07	-0.216176	0.014351	0.622294	4.0123e-06	78.2604	72.8487	87.2757	31.3077	21.9718	26.8143	41.8518	41.8348	45.5269	58.3288	58.4132	60.3593	58.5503	57.7225	47.6706	50.465	79.4616	26.698	43.0712	59.0337	53.6021	chr11	61126755	61149372	1	61126755
ENSMUSG00000010205	Raver1	-0.24743	0.00950146	-0.599717	2.46378e-06	-0.352286	0.000532222	105.103	105.851	107.017	60.7271	65.0622	65.9883	69.8735	73.9106	74.4845	79.6841	80.8003	76.008	54.1164	56.0288	40.6251	44.0815	105.99	63.9259	72.7562	78.8308	48.7129	chr9	21074158	21092008	-1	21092008
ENSMUSG00000010277	2610507B11Rik	-0.305444	0.0158566	0.0202242	0.859208	0.325669	0.00876554	352.349	355.504	336.085	247.281	156.505	193.88	268.014	249.117	257.212	327.661	309.424	325.204	349.085	343.896	242.557	253.23	347.979	199.222	258.114	320.763	297.192	chr11	78261752	78290623	1	78261752
ENSMUSG00000010290	AI597479	-0.62011	2.09992e-05	-0.444786	0.000201913	0.175324	0.0872564	20.114	20.5957	19.9854	7.75239	8.10611	9.32216	7.3218	7.4894	7.04583	9.24336	6.81946	8.67911	11.8806	9.55267	11.1364	10.9073	20.2317	8.39355	7.28568	8.24731	10.8692	chr1	43098710	43115947	1	43098710
ENSMUSG00000010307	Tmem86a	0.535752	0.00033543	2.61781	1.89967e-11	2.08205	5.23208e-10	36.4035	34.4687	41.5599	56.7515	46.6457	45.5633	100.065	102.28	108.475	200.549	228.28	214.413	484.717	527.361	367.785	339.03	37.4774	49.6535	103.606	214.414	429.723	chr7	47050601	47054777	1	47050601
ENSMUSG00000010358	Ifi35	-0.259392	0.00710112	-0.615736	1.83233e-06	-0.356343	0.000480792	110.414	110.556	104.572	72.2563	63.9956	58.1325	70.1447	73.1541	83.6983	36.3997	45.3253	38.2012	44.6233	53.8608	49.6024	48.1528	108.514	64.7948	75.6657	39.9754	49.0598	chr11	101448407	101458698	1	101448407
ENSMUSG00000010362	Rdm1	-1.43775	2.19549e-05	0.0773654	0.705164	1.51511	1.21902e-05	10.9069	10.5117	13.3236	3.08108	1.06659	2.4091	4.06767	3.85818	3.87134	3.25111	6.26839	5.65457	9.37942	12.1271	10.625	9.7512	11.5807	2.18559	3.93239	5.05803	10.4707	chr11	101627195	101636100	1	101627195
ENSMUSG00000010376	Nedd8	0.0621086	0.37814	-0.107153	0.106366	-0.169261	0.0174636	100.287	103.345	102.066	80.0087	85.1142	86.2038	107.748	91.4615	89.5827	86.0589	94.577	88.5664	73.5006	71.6111	83.182	78.3112	101.899	83.7755	96.2641	89.7341	76.6512	chr14	55662263	55672124	-1	55672124
ENSMUSG00000010392	Gosr1	-0.00249114	0.988062	0.023876	0.867256	0.0263671	0.861905	52.0556	48.3417	53.9056	32.6992	34.771	51.7432	49.8063	49.0972	35.1517	49.9141	45.7386	38.5957	56.9018	38.6849	41.9887	39.1053	51.4343	39.7378	44.6851	44.7495	44.1702	chr11	76726602	76763579	-1	76763579
ENSMUSG00000010406	Mrpl52	0.757382	2.50903e-07	-0.279401	0.0020564	-1.03678	6.85061e-09	47.0979	49.564	45.0436	79.2136	76.7948	77.8243	86.4154	73.5323	72.4714	43.5394	52.9025	47.4063	30.0142	34.0102	27.3864	28.2483	47.2352	77.9442	77.473	47.9494	29.9148	chr14	54426909	54429756	1	54426909
ENSMUSG00000010453	Kansl3	0.254063	0.365851	0.00200647	0.994404	-0.252056	0.344436	78.827	73.0321	103.594	70.0697	107.868	75.101	111.996	61.7308	64.419	46.153	39.1258	37.6095	53.0364	131.298	50.4547	49.711	85.1511	84.3463	79.3821	40.9628	71.1251	chr1	36335730	36369181	-1	36369181
ENSMUSG00000010461	Eya4	2.4382	0.000104346	3.69435	7.60514e-07	1.25615	0.00194271	0.424943	0	0.305587	3.67742	2.13319	0.733203	1.71746	2.72342	2.01309	9.49835	8.61043	11.4406	8.52675	8.60418	7.27275	8.99724	0.24351	2.18127	2.15132	9.84981	8.35023	chr10	23102963	23350786	-1	23350786
ENSMUSG00000010517	Faf1	0.205282	0.047528	-0.263304	0.00966803	-0.468586	0.000140561	40.7237	37.2189	53.7223	36.973	43.3748	44.4112	43.4789	43.726	40.2619	48.6392	54.1424	47.9324	26.2055	28.9967	29.6592	28.0975	43.8883	41.5863	42.4889	50.238	28.2397	chr4	109676588	109963960	1	109676588
ENSMUSG00000010554	Mettl16	0.982528	2.75926e-06	0.70278	4.89446e-05	-0.279748	0.0321162	7.7198	9.71724	10.6344	24.0523	15.2167	19.168	21.6038	25.0403	21.0601	29.3875	25.6246	22.684	13.586	15.2436	18.466	16.0845	9.35716	19.479	22.5681	25.8987	15.845	chr11	74770830	74828525	1	74770830
ENSMUSG00000010607	Pigyl	-0.826246	0.000109442	-0.0844416	0.563385	0.741805	0.000233604	11.3318	10.3284	10.94	3.37925	4.26638	3.24704	5.33317	3.47993	5.4973	6.88471	9.1615	8.35035	8.81097	9.41717	7.55684	7.64012	10.8667	3.63089	4.77013	8.13219	8.35627	chr9	22156846	22158358	1	22156846
ENSMUSG00000010608	Rbm25	0.707695	0.000148145	0.131552	0.333904	-0.576143	0.000522958	115.585	110.068	128.469	203.451	173.997	179.111	139.928	149.183	143.162	108.052	73.3609	107.568	90.5541	85.2965	123.125	152.149	118.04	185.52	144.091	96.327	112.781	chr12	83631236	83683123	1	83631236
ENSMUSG00000010609	Psen2	0.554157	0.00020717	0.744303	7.53491e-06	0.190145	0.0948832	43.2734	54.2699	38.1373	56.7515	49.6322	76.7769	113.262	103.868	100.113	102.378	108.423	101.717	86.5181	78.1828	84.4888	69.6658	45.2269	61.0535	105.748	104.172	79.7139	chr1	180227004	180263438	-1	180263438
ENSMUSG00000010663	Fads1	1.70351	1.97734e-09	3.78401	1.68248e-13	2.0805	7.46076e-11	1.69977	2.32236	2.87252	9.93897	8.53275	10.998	18.2593	19.5935	19.589	52.0815	53.4535	55.954	93.7374	90.039	74.7161	80.4223	2.29822	9.82326	19.1473	53.8297	84.7287	chr19	10182888	10196877	1	10182888
ENSMUSG00000010755	Cars	0.406979	0.0708598	0.014421	0.946805	-0.392558	0.0663136	24.5759	30.0073	20.6577	20.1761	27.7314	39.3835	17.3554	20.35	20.3632	33.0849	29.8265	22.947	15.0071	17.3438	19.716	33.0234	25.0803	29.097	19.3562	28.6195	21.2726	chr7	143557230	143600090	-1	143600090
ENSMUSG00000010911	Apip	-0.430868	0.092426	0.258541	0.254983	0.689409	0.00948347	10.2695	17.1121	19.9854	11.0323	5.90182	7.12255	14.8244	10.2128	8.59437	11.0283	11.3658	16.9637	18.8725	23.6445	13.2955	12.6665	15.789	8.01887	11.2105	13.1193	17.1198	chr2	103073675	103092644	1	103073675
ENSMUSG00000010914	Pdhx	-0.0966865	0.474985	0.0132848	0.916948	0.109971	0.395947	15.6521	15.9509	15.7683	11.0323	11.0926	11.1028	19.4344	20.8039	15.4079	15.7456	15.5677	21.5005	11.0279	16.5986	12.0455	13.9231	15.7904	11.0759	18.5487	17.6046	13.3988	chr2	103021075	103073513	-1	103073513
ENSMUSG00000010936	Vac14	0.338814	9.46393e-05	0.381645	1.7554e-05	0.0428309	0.501961	66.1495	64.476	63.3788	76.8282	65.3467	68.6069	95.545	103.187	100.422	136.355	145.551	137.682	87.7687	81.909	75.7388	71.8774	64.6681	70.2606	99.7183	139.863	79.3235	chr8	110618585	110720398	1	110618585
ENSMUSG00000011008	Mcoln2	1.99039	6.2416e-06	2.56518	3.06801e-07	0.574787	0.0265331	0.637415	2.81128	2.4447	12.7219	10.5237	10.5791	12.9261	11.3476	7.51039	32.1924	16.4631	19.6595	26.1487	19.5796	19.716	21.2616	1.96446	11.2749	10.5947	22.7717	21.6765	chr3	146149833	146195513	1	146149833
ENSMUSG00000011096	Akt1s1	-0.0319314	0.835371	0.376513	0.0103817	0.408444	0.00780737	32.2957	25.5459	20.5966	20.2755	21.1186	17.1779	14.6436	17.6266	22.686	23.3953	25.2113	24.4593	33.1975	24.322	35.2842	34.9837	26.1461	19.524	18.3187	24.3553	31.9468	chr7	44848991	44855421	1	44848991
ENSMUSG00000011114	Tbrg1	-0.457237	5.33434e-05	0.490053	1.03418e-05	0.94729	2.42615e-08	20.4681	23.5292	23.1635	11.8274	10.3104	10.7886	18.2593	16.7944	17.963	32.6386	35.8883	32.8754	30.6963	34.7554	29.2614	27.5949	22.3869	10.9754	17.6722	33.8008	30.577	chr9	37648763	37657312	-1	37657312
ENSMUSG00000011148	Adssl1	0.62794	8.8086e-07	-0.39444	5.54244e-05	-1.02238	3.6067e-09	176.564	179.677	172.84	245.393	288.051	231.692	227.97	245.335	246.217	264.87	294.132	265.37	92.6573	93.0877	109.148	103.292	176.36	255.046	239.841	274.791	99.5464	chr12	112620045	112641360	1	112620045
ENSMUSG00000011158	Brf1	-0.200452	0.0207185	-0.421049	4.37446e-05	-0.220597	0.00957401	63.2457	58.609	58.3672	42.9363	35.5531	35.8222	37.3322	37.0688	36.7777	31.5549	25.6935	24.3936	32.9133	29.8097	33.0114	36.2906	60.074	38.1039	37.0595	27.214	33.0062	chr12	112960085	113000704	-1	113000704
ENSMUSG00000011179	Odc1	4.32784	5.18861e-10	3.24523	4.85248e-09	-1.08261	7.85361e-05	15.5104	19.74	17.6018	921.64	1092.9	1078.65	668.815	681.006	581.01	458.343	420.327	359.986	214.704	245.456	506.706	549.284	17.6174	1031.06	643.611	412.885	379.037	chr12	17544794	17551505	1	17544794
ENSMUSG00000011254	Thg1l	0.0152034	0.918267	-0.0769138	0.544561	-0.0921172	0.484448	7.86145	9.04498	11.2456	7.05667	7.82169	7.22729	7.4122	6.35465	6.73613	8.66963	7.57718	7.36409	8.18568	5.7587	7.21593	7.89144	9.38401	7.36855	6.83432	7.8703	7.26294	chr11	45946843	45955494	-1	45955494
ENSMUSG00000011256	Adam19	-0.643316	0.000645701	0.988437	5.02493e-06	1.63175	6.9975e-08	40.5113	35.5076	39.9097	16.1011	11.8747	19.587	27.8409	28.7472	26.8671	25.3714	33.2018	31.8891	64.5191	74.4566	95.6821	113.144	38.6429	15.8543	27.8184	30.1541	86.9505	chr11	46055992	46147343	1	46055992
ENSMUSG00000011257	Pabpc4	0.493463	0.000120765	0.588393	1.26989e-05	0.0949305	0.312646	29.8169	26.0349	28.4807	40.551	33.4199	33.0989	46.1002	39.9435	35.6937	44.6231	50.0094	45.6311	41.6674	34.5522	46.3069	47.2481	28.1108	35.6899	40.5792	46.7545	42.4437	chr4	123262351	123298925	1	123262351
ENSMUSG00000011267	Zfp296	-3.16654	8.36788e-08	-2.52752	6.92588e-08	0.639018	0.071447	10.3403	8.55606	8.92315	0.198779	0.284425	0.418973	0.813534	1.05911	0.619414	0.446231	0.20665	0.263003	0.68214	0.609745	0.625002	0.552903	9.27317	0.300726	0.830685	0.305295	0.617447	chr7	19577287	19580656	1	19577287
ENSMUSG00000011306	Sugp1	-0.253119	0.00385715	-0.0245207	0.736503	0.228599	0.00589575	35.1287	34.5298	34.4091	21.8657	20.4786	20.1107	27.5698	28.142	28.5705	27.2201	31.9619	24.5251	27.3424	29.6742	29.091	27.1928	34.6892	20.8183	28.0941	27.9024	28.3251	chr8	70042813	70072347	1	70042813
ENSMUSG00000011382	Dhdh	-0.0963123	0.440435	0.465122	0.000686627	0.561435	0.000201645	12.8191	14.3008	14.8515	8.94507	10.0971	10.3696	10.3048	10.0615	12.156	16.1918	17.4275	20.58	20.7484	22.0863	16.1932	15.5818	13.9905	9.80392	10.8408	18.0664	18.6524	chr7	45470987	45488805	-1	45488805
ENSMUSG00000011427	Zfp790	-0.19754	0.160033	-0.552272	0.000482523	-0.354732	0.0141399	18.91	17.051	14.3015	10.1377	11.6614	10.0554	7.86416	7.26245	9.05893	8.92462	6.26839	9.07361	9.83418	6.84269	8.18184	7.43906	16.7542	10.6182	8.06185	8.08888	8.07444	chr7	29816114	29831005	1	29816114
ENSMUSG00000011658	Fuz	-0.311857	0.143769	-0.418601	0.0382864	-0.106744	0.607586	16.9269	18.64	19.0075	8.74629	5.6885	16.8637	6.50827	8.47286	8.9815	9.37085	9.78145	11.7694	9.72049	11.3819	9.37502	9.65067	18.1915	10.4328	7.98754	10.3072	10.032	chr7	44896079	44902631	1	44896079
ENSMUSG00000011752	Pgam1	1.43604	1.25693e-10	0.56101	1.91603e-06	-0.875029	1.75002e-08	208.364	218.974	208.227	603.494	789.848	667.006	610.06	626.992	616.084	798.881	825.224	757.515	303.552	285.428	327.842	327.017	211.855	686.783	617.712	793.873	310.96	chr19	41911923	41918660	1	41911923
ENSMUSG00000011831	Evi5	-0.426596	0.017262	-0.419157	0.0120057	0.00743939	0.966647	58.0756	64.1093	56.2892	40.551	20.8341	29.5376	22.1462	33.1349	24.6991	24.9889	23.3515	32.9412	31.89	38.0752	35.8524	25.132	59.4914	30.3076	26.6601	27.0939	32.7374	chr5	107744795	107875107	-1	107875107
ENSMUSG00000011832	Evi5l	0.944656	5.99499e-07	0.715574	6.62572e-06	-0.229081	0.0355391	8.2864	8.12826	6.35622	15.803	13.5813	16.1305	11.2087	13.6171	11.6914	15.8731	18.3919	14.3994	13.2449	13.1434	11.7614	13.9734	7.59029	15.1716	12.1724	16.2215	13.0308	chr8	4166567	4211257	1	4166567
ENSMUSG00000011837	Snapc2	-0.334856	0.0275137	-0.0810498	0.541364	0.253807	0.0748313	15.6521	16.4399	15.0349	7.55361	9.52824	8.79844	11.3895	10.0615	10.9172	12.9407	16.3254	14.5309	15.0071	14.0241	8.92048	10.5554	15.7089	8.62676	10.7894	14.599	12.1268	chr8	4253080	4256220	1	4253080
ENSMUSG00000011877	Git1	0.295457	0.000644936	0.344286	0.000101195	0.0488296	0.478836	49.86	45.4082	47.7327	49.6948	49.7033	49.1246	48.5409	50.3076	54.431	64.831	63.7861	55.5594	54.4007	54.1995	53.8638	62.8299	47.667	49.5076	51.0932	61.3922	56.3235	chr11	77493562	77507786	1	77493562
ENSMUSG00000011884	Gltp	-0.181077	0.0299657	0.617453	8.26108e-07	0.79853	8.29735e-08	231.028	185.361	195.637	123.243	136.382	135.119	159.181	183.604	193.335	270.607	271.263	268.329	331.349	331.904	303.523	300.83	204.008	131.581	178.707	270.066	316.902	chr5	114669398	114690984	-1	114690984
ENSMUSG00000011958	Bnip2	0.194825	0.0245917	0.0803368	0.297398	-0.114488	0.145388	156.804	164.093	149.982	144.811	140.933	156.801	134.052	151.831	135.652	135.081	116.551	144.126	139.668	117.477	159.944	152.903	156.96	147.515	140.512	131.919	142.498	chr9	69989466	70008317	1	69989466
ENSMUSG00000011960	Ccnt1	-0.0470082	0.810857	-0.500788	0.00868535	-0.45378	0.0169978	136.548	114.162	137.698	97.0043	92.0826	97.7255	63.0941	108.407	78.5881	41.4995	48.2873	47.1433	44.1117	47.7633	88.182	82.835	129.469	95.6041	83.3631	45.6434	65.723	chr15	98538689	98570923	-1	98570923
ENSMUSG00000012076	Brms1l	-0.450334	0.00134108	-0.382684	0.00228558	0.0676492	0.565804	15.0147	15.6454	12.468	7.25545	5.90182	8.16998	7.4122	6.5816	5.96186	10.0721	8.54155	10.3229	8.64044	7.52018	8.40911	8.24328	14.376	7.10908	6.65188	9.6455	8.20325	chr12	55836324	55869736	1	55836324
ENSMUSG00000012114	Med15	0.259055	0.000244078	-0.00407035	0.940959	-0.263126	0.000136477	116.93	113.857	114.167	123.641	109.788	112.704	138.482	150.318	146.724	119.845	119.857	116.708	103.685	96.9494	88.4661	94.5967	114.985	115.378	145.174	118.803	95.9244	chr16	17651208	17732891	-1	17732891
ENSMUSG00000012117	Dhdds	0.139659	0.0915064	0.0351348	0.647718	-0.104525	0.179413	44.6899	48.8306	46.327	37.8675	40.815	45.5633	46.281	47.1303	42.5073	46.7905	55.6578	45.7626	42.2927	43.0886	38.5796	37.7985	46.6159	41.4153	45.3062	49.4036	40.4399	chr4	133969028	134000918	-1	134000918
ENSMUSG00000012126	Ubxn11	-0.731976	0.0231101	-0.488541	0.0795259	0.243435	0.412924	17.281	15.0342	16.6851	5.66521	5.90182	6.59883	11.2087	7.3381	8.36209	9.24336	5.78621	13.3474	16.2008	6.57169	4.6591	6.23273	16.3334	6.05529	8.96963	9.45899	8.41609	chr4	134102570	134127593	1	134102570
ENSMUSG00000012296	Tjap1	0.182326	0.0572477	-0.0713154	0.41221	-0.253642	0.00885053	27.9046	28.1128	26.036	23.2572	23.9628	28.9092	24.7676	25.0403	24.9314	23.1403	19.7007	18.8047	19.4978	19.5118	21.3637	24.8304	27.3511	25.3764	24.9131	20.5486	21.3009	chr17	46257851	46283026	-1	46283026
ENSMUSG00000012405	Rpl15	-0.0177802	0.842319	0.067494	0.396183	0.0852742	0.29138	394.56	389.79	420.672	316.059	299.5	300.299	427.648	409.875	417.949	284.058	407.17	368.796	335.044	343.422	397.16	363.609	401.674	305.286	418.491	353.341	359.809	chr14	18267823	18271391	-1	18271391
ENSMUSG00000012422	Tmem167	0.00233585	0.982489	-0.671779	2.98578e-06	-0.674114	3.88055e-06	91.5753	103.956	95.5266	73.5484	67.3376	85.0516	89.0368	63.5465	68.3678	56.4164	54.969	63.055	40.3599	36.2459	42.2728	47.0973	97.0193	75.3125	73.6503	58.1468	41.494	chr13	90089123	90143907	1	90089123
ENSMUSG00000012429	Mplkip	-1.02177	1.44803e-07	-0.818377	4.86698e-07	0.203389	0.0579078	21.4596	26.1571	21.8189	6.7585	5.61739	7.0178	8.94887	8.09461	8.74922	5.60976	6.47504	6.37783	8.18568	7.52018	8.92048	9.55015	23.1452	6.46457	8.59757	6.15421	8.54412	chr13	17695192	17699748	1	17695192
ENSMUSG00000012443	Kif11	-2.47201	4.03156e-05	0.710839	0.0295952	3.18285	3.13311e-06	2.83296	7.33376	15.8294	0.596338	0.497744	0.62846	1.1751	0.605204	0.387134	8.86088	9.78145	11.1776	12.5059	13.0079	18.6364	14.9787	8.66538	0.574181	0.722481	9.93999	14.7822	chr19	37376403	37421859	1	37376403
ENSMUSG00000012483	Rpa3	-0.995192	3.10422e-05	-0.930726	2.07941e-05	0.0644654	0.710933	10.9069	12.8952	13.507	4.37315	2.70204	3.66602	5.78513	4.61468	4.72303	3.05987	4.06412	4.73406	4.14968	3.52297	4.71592	4.07138	12.4363	3.5804	5.04095	3.95268	4.11499	chr6	8255936	8259173	-1	8259173
ENSMUSG00000012519	Mlkl	-0.33265	0.0280259	-0.0247644	0.855204	0.307885	0.0338291	18.91	24.3237	26.2194	12.4237	10.1682	16.2352	16.813	12.7093	18.8921	16.0006	17.8408	18.0157	16.5419	21.0701	20.5114	17.4918	23.151	12.9424	16.1381	17.2857	18.9038	chr8	111311797	111338177	-1	111338177
ENSMUSG00000012535	Tnpo3	-0.104291	0.172903	-0.448079	1.21116e-05	-0.343788	0.000190689	109.494	114.468	110.073	78.5178	80.7767	73.3203	67.2521	64.9082	58.5346	62.0899	53.1091	61.477	63.2685	50.2023	59.9433	64.941	111.345	77.5383	63.565	58.892	59.5888	chr6	29540827	29609887	-1	29609887
ENSMUSG00000012609	Ttll5	0.353009	0.108693	0.509815	0.0179039	0.156805	0.448697	5.38262	7.02819	4.76716	4.96948	5.83071	8.16998	5.69474	6.20334	8.12981	7.52218	5.51067	9.00786	10.2889	8.67192	5.45456	7.64012	5.72599	6.32339	6.67596	7.34691	8.01389	chr12	85824659	86061893	1	85824659
ENSMUSG00000012640	Zfp715	0.168563	0.161806	-0.23417	0.0431917	-0.402734	0.00220104	23.5844	24.1403	20.1076	25.245	18.3454	18.7491	15.9995	16.5675	14.1691	13.9607	15.2921	15.1884	18.9294	15.2436	13.0114	12.8676	22.6108	20.7798	15.5787	14.8137	15.013	chr7	43296197	43313294	-1	43313294
ENSMUSG00000012848	Rps5	-0.374914	0.000609397	-0.307064	0.0017434	0.0678502	0.434859	770.139	820.22	839.876	420.021	448.325	422.116	641.426	617.082	648.449	439.538	583.856	509.109	499.668	585.829	453.467	454.084	810.079	430.154	635.652	510.834	498.262	chr7	12922290	12926686	1	12922290
ENSMUSG00000013033	Adgrl1	-2.09016	0.000709459	-1.92267	0.000394174	0.16749	0.754943	17.9184	3.23908	5.19498	0.993897	0.924381	0.523717	1.1751	0.529554	1.54853	0.382484	0.551067	0.460256	1.53481	1.35499	0.568183	0.804223	8.78417	0.813998	1.0844	0.464602	1.06555	chr8	83900105	83941954	1	83900105
ENSMUSG00000013089	Etv5	3.325	5.46508e-11	2.20633	2.65309e-09	-1.11867	7.18329e-07	3.82449	2.87239	2.56693	78.1203	62.5735	59.4942	88.7656	94.0336	104.062	75.4131	72.3965	68.1179	30.8668	26.0835	20.1137	17.3411	3.08794	66.7293	95.6202	71.9758	23.6013	chr16	22381309	22439719	-1	22439719
ENSMUSG00000013160	Atp6v0d1	0.757461	1.19431e-08	0.554266	2.28843e-07	-0.203195	0.00294623	173.377	166.782	166.484	263.482	296.371	274.847	287.449	291.406	302.971	314.657	342.075	312.053	233.462	257.312	251.478	241.971	168.881	278.233	293.942	322.928	246.056	chr8	105524465	105566047	-1	105566047
ENSMUSG00000013236	Ptprs	0.455371	0.000250489	0.554839	2.39172e-05	0.0994676	0.291327	47.3104	39.8468	42.1711	48.5022	55.8895	53.0001	34.8012	39.0357	45.914	28.1126	22.2493	25.5771	67.9866	66.5977	54.8297	62.076	43.1094	52.4639	39.917	25.313	62.8725	chr17	56412426	56476483	-1	56476483
ENSMUSG00000013275	Slc41a1	-0.23098	0.0160764	-0.369236	0.000334533	-0.138256	0.112791	39.5906	32.0852	29.153	20.9712	19.4831	21.4724	19.5248	19.7448	20.0535	14.9169	13.9145	14.9254	21.9422	19.5118	18.2387	18.1453	33.6096	20.6422	19.7744	14.5856	19.4595	chr1	131827493	131848865	1	131827493
ENSMUSG00000013465	Nelfb	-0.249304	0.030357	-0.637385	1.37404e-05	-0.388081	0.00151556	95.1873	91.7332	85.5645	62.3173	47.1434	55.3045	42.3942	54.3171	45.9915	43.9219	46.9785	44.3818	45.8739	46.8826	33.8069	34.28	90.8283	54.9218	47.5676	45.0941	40.2109	chr2	25199712	25211489	-1	25211489
ENSMUSG00000013495	Tmem175	-0.521094	4.01726e-05	0.371009	0.000391157	0.892102	1.32613e-07	29.5336	25.6071	31.4755	13.7158	12.728	13.3024	15.0956	15.2814	15.4079	24.6065	30.0332	28.2729	37.3472	39.3624	32.4433	30.9626	28.872	13.2487	15.2616	27.6375	35.0289	chr5	108629770	108648782	1	108629770
ENSMUSG00000013539	Tango2	-0.37984	0.0071371	0.100996	0.38706	0.480836	0.00105149	19.9723	22.0624	22.8579	11.8274	10.4526	12.1502	17.717	14.6006	15.6402	24.5427	25.6935	18.0157	21.7148	23.5768	18.6364	16.2855	21.6309	11.4767	15.9859	22.7507	20.0534	chr16	18300825	18348103	-1	18348103
ENSMUSG00000013593	Ndufs2	-0.479497	7.13408e-06	-0.13181	0.0567426	0.347687	0.00012157	167.286	161.893	189.097	86.3696	79.5679	82.3283	104.946	105.457	113.353	119.399	151.475	133.671	120.284	129.605	131.364	125.71	172.759	82.7553	107.918	134.848	126.741	chr1	171234853	171251388	-1	171251388
ENSMUSG00000013622	Atraid	-0.769621	2.97147e-07	0.16599	0.0413583	0.935611	3.79744e-08	57.6507	58.1812	57.0837	19.5798	19.6964	22.7293	33.2645	29.9576	34.3	44.2406	51.5248	45.3023	60.1989	64.2264	51.0797	52.4253	57.6385	20.6685	32.5074	47.0226	56.9826	chr5	31048312	31054623	1	31048312
ENSMUSG00000013629	Cad	0.591992	0.00297136	-0.0888633	0.593256	-0.680855	0.000676273	13.7398	20.2901	19.8632	31.4071	23.9628	20.1107	27.7505	40.0191	37.7068	38.8221	58.7576	35.3739	16.0303	14.3629	12.0455	12.6665	17.9644	25.1602	35.1588	44.3179	13.7763	chr5	31054780	31078479	1	31054780
ENSMUSG00000013646	Sh3bp5l	-0.596538	0.0323561	-0.0738534	0.762405	0.522685	0.0496703	29.1086	30.5574	26.9528	8.14995	7.46616	21.7866	10.7567	15.2058	10.4526	12.877	15.0855	13.2159	34.0502	20.0538	18.9205	16.9892	28.8729	12.4676	12.1384	13.7261	22.5034	chr11	58330724	58347728	1	58330724
ENSMUSG00000013662	Atad1	0.0209109	0.817773	-0.252848	0.00488469	-0.273758	0.0032754	69.6199	75.11	82.5697	64.2057	57.6672	57.7136	54.5068	53.6362	45.6818	48.0655	43.2588	49.9706	46.6129	41.3271	53.5797	55.5416	75.7665	59.8622	51.2749	47.0983	49.2653	chr19	32671638	32739786	-1	32739786
ENSMUSG00000013663	Pten	0.419725	0.00183263	-0.12189	0.263533	-0.541615	0.000137575	201.14	206.018	202.299	194.009	251.787	269.714	161.532	167.869	172.971	106.267	78.8715	113.289	143.193	122.355	165.625	171.501	203.152	238.503	167.457	99.4757	150.668	chr19	32757497	32826160	1	32757497
ENSMUSG00000013698	Pea15a	0.948332	6.35999e-09	2.15626	6.62738e-13	1.20793	6.16453e-10	45.3981	39.6634	46.9382	86.0715	90.2338	87.0417	103.68	122.176	117.843	169.504	170.142	171.675	331.349	347.351	298.921	295.25	43.9999	87.7823	114.566	170.441	318.218	chr1	172196728	172206804	-1	172206804
ENSMUSG00000013701	Timm23	0.463195	5.13489e-06	-0.0422937	0.508527	-0.505489	1.34652e-06	58.7838	65.7594	63.7455	81.5989	75.0882	74.7867	82.6189	84.653	84.008	87.9713	96.5746	86.1336	48.0909	46.1373	50.1706	57.0998	62.7629	77.158	83.7599	90.2265	50.3747	chr14	32180162	32201898	-1	32201898
ENSMUSG00000013707	Tnfaip8l2	-1.64234	1.2793e-07	-0.288871	0.0594947	1.35347	9.67315e-07	183.151	186.216	151.755	25.5431	26.4515	25.8716	41.0383	43.5747	54.3536	65.596	75.7029	67.7233	140.35	136.176	77.1025	82.081	173.707	25.9554	46.3222	69.6741	108.928	chr3	95139521	95142360	-1	95142360
ENSMUSG00000013736	Trnt1	-0.00520659	0.973816	-0.18011	0.176237	-0.174904	0.202582	30.3126	35.0798	38.504	21.2694	30.5046	27.6522	26.937	21.6361	24.4668	22.3753	21.2161	24.5908	21.3169	18.8343	32.3296	24.378	34.6322	26.4754	24.3466	22.7274	24.2147	chr6	106769120	106782474	1	106769120
ENSMUSG00000013787	Ehmt2	-0.934286	1.02124e-08	-0.0861132	0.226776	0.848173	3.23001e-08	271.326	229.302	287.863	85.1769	71.7462	83.1662	117.962	120.738	132.245	128.323	145.482	124.466	205.381	202.367	191.535	208.545	262.831	80.0298	123.649	132.757	201.957	chr17	34898469	34914052	1	34898469
ENSMUSG00000013822	Elof1	-0.197764	0.0108577	0.216572	0.00366871	0.414336	2.08992e-05	31.2333	31.5963	32.2089	19.1822	21.2608	19.7965	27.8409	26.5533	26.2477	34.7423	41.8122	36.426	32.6859	33.7392	33.6364	31.7668	31.6795	20.0798	26.8806	37.6602	32.9571	chr9	22112989	22117172	-1	22117172
ENSMUSG00000013833	Med16	-0.0524109	0.619464	0.34617	0.0018943	0.39858	0.000808349	35.2703	30.7407	34.5314	26.7358	24.105	23.0435	33.7165	39.7922	32.9064	35.8897	52.6269	48.4584	44.1117	39.2269	36.5342	38.9545	33.5141	24.6281	35.4717	45.6583	39.7068	chr10	79894708	79908923	-1	79908923
ENSMUSG00000013846	St3gal1	0.391268	0.000123467	-0.278794	0.00129212	-0.670061	3.38705e-07	218.35	222.458	205.477	226.211	235.006	277.989	195.519	208.796	213.853	118.124	112.831	107.503	120.796	139.97	132.159	152.802	215.428	246.402	206.056	112.819	136.432	chr15	67102875	67176830	-1	67176830
ENSMUSG00000013858	Tmem259	-0.444433	2.80059e-05	-0.39336	4.67817e-05	0.0510727	0.490768	218.492	185.178	209.388	102.57	101.398	100.135	102.324	110.979	123.341	92.2423	97.2634	85.0816	112.553	102.776	124.659	122.192	204.353	101.367	112.215	91.5291	115.545	chr10	79974948	79984330	-1	79984330
ENSMUSG00000013878	Rnf170	-0.187016	0.136171	-0.148431	0.194117	0.0385856	0.754306	18.9808	17.2955	16.5628	10.6347	11.8747	11.3123	10.0336	15.3571	12.6206	9.68959	12.399	12.3612	12.847	13.4821	10.9659	13.521	17.613	11.2739	12.6704	11.4833	12.704	chr8	26119368	26151790	1	26119368
ENSMUSG00000013973	Dedd	0.192334	0.0995663	-0.120576	0.261044	-0.31291	0.00893183	27.6213	30.924	25.1193	28.7236	28.9402	20.5297	26.485	28.8229	33.2935	20.3991	24.1781	28.3386	20.4074	21.7476	20.8523	19.804	27.8882	26.0645	29.5338	24.3053	20.7028	chr1	171329145	171342331	1	171329145
ENSMUSG00000013974	Mcemp1	-0.91124	5.64127e-07	-4.25299	9.30169e-14	-3.34175	3.82562e-12	168.348	195.2	209.083	54.9625	63.4979	59.0752	31.6374	33.2106	33.6806	4.20732	3.37529	3.7478	2.33064	3.18422	1.81819	1.91003	190.877	59.1785	32.8429	3.7768	2.31077	chr8	3665754	3669259	1	3665754
ENSMUSG00000013997	Nit1	-0.524167	0.000145691	0.198772	0.0485261	0.722939	5.06013e-06	26.4173	27.0127	25.3637	11.5292	13.1547	11.2075	15.7283	18.7613	20.1309	21.8016	25.3491	19.3965	28.9341	29.2677	23.466	25.6849	26.2646	11.9638	18.2069	22.1824	26.8382	chr1	171338008	171345646	-1	171345646
ENSMUSG00000014030	Pax5	-5.78983	0.0004663	-5.86193	9.55913e-05	-0.0721014	0.978107	1.4873	22.8569	4.09487	0	0	0	0	0	0	0	0	0	0	0	0	0	9.47969	0	0	0	0	chr4	44524757	44710487	-1	44710487
ENSMUSG00000014039	Prdm15	0.721769	0.00268736	-0.816378	0.000748887	-1.53815	2.28768e-06	18.485	17.3566	15.0349	19.381	24.3894	37.2886	11.4799	13.6171	14.1691	10.0721	6.68169	4.86556	5.74134	5.6232	8.57957	5.17718	16.9588	27.0197	13.0887	7.20644	6.28032	chr16	97791467	97851850	-1	97851850
ENSMUSG00000014074	Rnf168	-0.163912	0.103549	0.136399	0.136606	0.30031	0.00479261	20.1848	21.0846	17.3574	13.2188	12.2303	13.0929	13.4685	14.9032	16.6467	18.8692	16.3943	22.8813	20.2368	19.1731	17.6705	17.9442	19.5422	12.8473	15.0061	19.3816	18.7562	chr16	32277459	32301434	1	32277459
ENSMUSG00000014075	Tctex1d2	0.0587606	0.703526	-0.0237129	0.867768	-0.0824735	0.570287	19.6182	17.8455	22.8579	15.9023	16.4967	17.0732	21.2423	16.2649	12.2334	12.2395	11.0902	14.1364	15.0639	12.8046	20	17.894	20.1072	16.4907	16.5802	12.4887	16.4406	chr16	32419702	32429099	1	32419702
ENSMUSG00000014077	Chp1	0.366111	3.39486e-05	-0.0669093	0.268341	-0.43302	3.90545e-06	174.864	171.488	164.773	176.615	195.044	197.755	148.063	154.176	156.789	125.263	124.541	129.135	121.989	128.995	147.955	134.758	170.375	189.805	153.009	126.313	133.424	chr2	119547697	119587027	1	119547697
ENSMUSG00000014158	Trpv4	-0.406794	0.00763818	0.856938	5.16095e-06	1.26373	2.25363e-07	13.1024	8.25048	12.5902	6.95728	5.40408	5.23717	10.2144	11.4232	11.4592	14.4706	14.6722	13.8077	25.3529	23.3058	19.091	21.714	11.3144	5.86617	11.0323	14.3168	22.3659	chr5	114622152	114658421	-1	114658421
ENSMUSG00000014177	Tvp23b	0.025375	0.7725	0.0958949	0.216003	0.0705199	0.381699	16.7853	19.3734	19.5576	16.0017	13.6524	14.6641	17.9881	15.1301	18.505	16.2556	18.6674	18.2787	17.7925	17.4793	16.9319	16.2352	18.5721	14.7727	17.2077	17.7339	17.1097	chr11	62879455	62916780	1	62879455
ENSMUSG00000014195	Dnajc7	-0.753977	1.35753e-09	-0.806239	2.06119e-10	-0.0522626	0.296101	245.688	250.57	254.493	92.1342	89.3095	91.7552	83.7036	86.9225	83.466	71.8432	69.8478	76.271	101.298	87.1935	89.0343	96.9089	250.251	91.0663	84.6974	72.654	93.6086	chr11	100582818	100620188	-1	100620188
ENSMUSG00000014226	Cacybp	0.366262	0.0210417	0.227145	0.109561	-0.139118	0.328576	34.7745	49.4418	38.0151	45.5205	43.3748	47.5535	39.7728	45.466	39.7973	42.5832	43.1899	43.1983	33.9365	31.3002	59.6024	46.4439	40.7438	45.4829	41.6787	42.9905	42.8207	chr1	160202367	160212875	-1	160212875
ENSMUSG00000014232	Cluap1	-1.08088	3.43435e-06	-0.729785	5.60885e-05	0.351098	0.024088	17.7768	16.4399	14.546	4.17437	4.90633	3.66602	5.78513	4.46338	6.27156	4.8448	4.47742	4.53681	6.53717	6.1652	5.51138	7.99196	16.2542	4.2489	5.50669	4.61967	6.55143	chr16	3908801	3941147	1	3908801
ENSMUSG00000014294	Ndufa2	0.440924	0.000114341	0.162779	0.0563203	-0.278146	0.00324297	55.101	61.1147	65.2735	72.4551	74.5905	70.9112	85.0595	79.2061	85.634	84.4014	95.9546	81.794	64.2917	67.6139	53.9774	52.4755	60.4964	72.6523	83.2999	87.3834	59.5896	chr18	36742332	36744557	-1	36744557
ENSMUSG00000014301	Pam16	0.0281932	0.865469	-0.262465	0.0762258	-0.290658	0.0591864	15.2271	14.0564	12.4068	10.9329	11.2348	10.998	13.0165	7.41375	10.7623	10.6458	11.5724	8.08735	8.75413	7.99443	10.7955	8.24328	13.8968	11.0552	10.3975	10.1019	8.94683	chr16	4616464	4624988	-1	4624988
ENSMUSG00000014313	Cox6c	-0.0450186	0.546106	-0.271727	0.000904082	-0.226708	0.00400556	119.622	129.258	143.259	97.1037	96.2779	96.4686	122.663	98.1944	104.062	110.793	118.066	118.943	83.5053	87.8032	84.8866	77.2557	130.713	96.6167	108.306	115.934	83.3627	chr15	35925886	35938246	-1	35938246
ENSMUSG00000014349	Ube2z	0.775347	1.90917e-08	0.272494	0.00050312	-0.502852	1.38718e-06	93.2751	91.8554	94.671	139.543	163.971	165.599	129.985	145.476	146.878	114.873	121.441	121.047	99.1377	107.044	101.478	102.438	93.2671	156.371	140.78	119.12	102.524	chr11	96047432	96065388	-1	96065388
ENSMUSG00000014353	Tmem87b	1.12993	2.89733e-07	0.948862	1.19749e-06	-0.181066	0.124964	32.3665	37.6467	34.7147	97.8988	69.8263	83.8994	53.3317	47.0546	47.2303	88.035	55.7956	66.4741	81.5157	59.8905	82.8979	77.9091	34.9093	83.8749	49.2055	70.1016	75.5533	chr2	128818118	128854261	1	128818118
ENSMUSG00000014355	Anapc1	-0.172171	0.103042	-0.483741	0.000122219	-0.311571	0.0048618	121.109	117.89	130.119	77.8221	85.2564	76.7769	73.5796	101.296	96.7834	106.649	82.5224	100.599	74.6943	54.877	59.7729	64.941	123.039	79.9518	90.553	96.5901	63.5713	chr2	128610104	128687391	-1	128687391
ENSMUSG00000014361	Mertk	4.30783	1.06005e-13	5.58191	5.28087e-15	1.27408	1.11745e-09	1.41648	1.28341	1.10011	86.0715	65.3467	65.1504	59.5688	69.0689	68.9098	145.981	131.016	158.459	296.106	282.922	269.205	266.298	1.26667	72.1895	65.8492	145.152	278.633	chr2	128698956	128802894	1	128698956
ENSMUSG00000014402	Tsg101	0.00135653	0.987757	0.244942	0.00345974	0.243585	0.00423444	50.7807	53.9032	58.4894	42.6382	44.2281	39.2787	48.6312	51.2911	44.5978	57.0538	55.3823	56.3485	52.3542	55.3513	57.1592	67.7558	54.3911	42.0483	48.1734	56.2615	58.1551	chr7	46888949	46919969	-1	46919969
ENSMUSG00000014418	Hps5	-0.824071	2.30654e-05	-0.489696	0.00112491	0.334374	0.0187824	136.336	120.457	107.995	48.5022	37.6152	38.0218	49.3544	42.44	35.4614	53.8665	69.2278	40.1738	67.1908	62.465	60.0001	60.0151	121.596	41.3797	42.4186	54.4227	62.4178	chr7	46760466	46796064	-1	46796064
ENSMUSG00000014426	Map3k4	-0.435541	7.23429e-05	-0.0184701	0.810853	0.417071	8.28211e-05	28.1171	28.0516	28.3585	15.0078	14.0079	13.3024	16.0899	19.5935	17.5759	24.9252	24.7292	23.473	24.3865	25.677	20.9091	21.714	28.1757	14.1061	17.7531	24.3758	23.1717	chr17	12227621	12318796	-1	12318796
ENSMUSG00000014444	Piezo1	0.285561	0.0595036	-0.267732	0.0588409	-0.553293	0.000867268	430.114	336.925	367.744	411.573	393.786	363.355	383.446	327.794	358.021	339.901	269.61	267.014	204.074	167.273	312.558	287.359	378.261	389.571	356.42	292.175	242.816	chr8	122481698	122551329	-1	122551329
ENSMUSG00000014470	Rnf166	-1.67009	6.87147e-11	-0.926443	1.01735e-08	0.74365	4.1591e-07	157.017	141.175	149.188	22.4621	22.2563	20.3202	33.3549	31.0167	38.7908	24.734	26.0379	23.736	51.1037	55.0125	48.2956	43.3778	149.126	21.6795	34.3875	24.836	49.4474	chr8	122466147	122476064	-1	122476064
ENSMUSG00000014496	Ankrd28	2.72434	2.28091e-08	2.07059	2.87888e-07	-0.653745	0.00357619	7.7198	6.60039	6.6618	81.8971	76.0126	89.6603	56.2242	55.9058	48.4691	59.3487	41.7434	56.48	29.9005	28.116	56.932	70.5706	6.994	82.5233	53.533	52.524	46.3797	chr14	31698768	31830651	-1	31830651
ENSMUSG00000014498	Ankrd52	0.671948	9.11433e-06	0.0115368	0.907955	-0.660411	6.52348e-06	77.3397	75.66	70.9574	121.355	100.189	118.465	89.5791	110.147	126.98	106.267	100.914	105.201	74.7512	67.6139	54.716	55.8935	74.6524	113.336	108.902	104.127	63.2437	chr10	128377115	128408704	1	128377115
ENSMUSG00000014504	Srp19	-0.262282	0.0223503	-0.577195	3.18598e-05	-0.314914	0.00623145	45.2565	45.3471	44.1879	27.8291	27.7314	24.5099	28.7449	22.3169	23.9249	23.969	20.665	26.6948	17.8493	18.8343	25.7955	21.9151	44.9305	26.6902	24.9955	23.7763	21.0986	chr18	34330847	34336599	1	34330847
ENSMUSG00000014547	Wdfy2	1.4582	6.02176e-07	1.15868	4.4005e-06	-0.299523	0.0624732	11.4735	11.184	9.28986	36.3766	32.5667	37.7076	31.3662	33.2862	38.8682	30.2162	32.1686	35.4397	37.5177	35.7717	20.5114	20.1558	10.6491	35.5503	34.5069	32.6082	28.4892	chr14	62837678	62961509	1	62837678
ENSMUSG00000014550	Rbsn	-7.70611e-05	0.999653	-0.225219	0.00691749	-0.225142	0.00825657	42.636	42.3525	40.2764	32.7986	29.7224	34.4606	31.6374	38.5061	43.5138	34.1686	32.3063	36.689	28.7636	26.0835	26.6478	30.1584	41.755	32.3272	37.8858	34.3879	27.9133	chr6	92186712	92214925	-1	92214925
ENSMUSG00000014551	Mrps25	0.295542	0.00359374	0.171016	0.0494447	-0.124526	0.148006	26.4173	39.7857	32.0256	35.8797	34.8421	31.2135	43.8404	50.3833	47.6174	58.1375	58.482	58.6497	31.89	31.5035	33.7501	33.0234	32.7428	33.9784	47.2804	58.4231	32.5418	chr6	92169525	92184033	-1	92184033
ENSMUSG00000014554	Dguok	-1.19166	1.15644e-05	-0.54254	0.00363665	0.649118	0.00207143	36.0494	38.6856	37.5261	9.93897	8.31943	8.06524	22.5982	12.9362	12.5431	14.2794	10.4703	11.1119	22.6812	19.7828	18.0682	12.3649	37.4204	8.77455	16.0258	11.9539	18.2243	chr6	83480217	83506969	-1	83506969
ENSMUSG00000014599	Csf1	1.247	1.5486e-05	1.03605	6.15111e-05	-0.210954	0.252479	9.41958	9.41166	6.05063	29.0218	19.6964	18.3301	17.9881	17.6266	14.9434	11.9845	13.7767	6.31208	17.3377	20.6636	19.6591	20.4072	8.29396	22.3494	16.8527	10.6911	19.5169	chr3	107741048	107760469	-1	107760469
ENSMUSG00000014601	Strip1	0.275284	0.00586853	-0.360704	0.000482297	-0.635988	2.58334e-06	50.1433	51.6419	48.9551	51.6826	53.8274	47.763	47.3657	55.1492	51.8759	46.9818	50.6293	42.9353	29.9573	34.4167	25.3978	27.4441	50.2468	51.091	51.4636	46.8488	29.304	chr3	107612532	107631694	-1	107631694
ENSMUSG00000014602	Kif1a	3.30715	8.55529e-05	3.27365	7.93096e-05	-0.033504	0.947961	0.212472	0.611147	0.366705	4.67131	8.31943	12.7787	2.53099	4.53903	3.25192	1.91242	6.88834	1.97252	6.25295	6.1652	20.341	3.26716	0.396775	8.58981	3.44065	3.5911	9.00657	chr1	93015464	93101951	-1	93101951
ENSMUSG00000014606	Slc25a11	-0.205724	0.00804188	0.216153	0.0038359	0.421876	1.61e-05	105.528	95.5223	98.7658	67.4856	63.0001	58.2373	74.6643	78.9792	84.6274	107.478	127.572	112.368	103.174	108.399	104.432	99.5226	99.9386	62.9077	79.4236	115.806	103.882	chr11	70644196	70647479	-1	70647479
ENSMUSG00000014668	Chfr	-0.125108	0.214847	-0.614571	8.24291e-06	-0.489463	9.96865e-05	92.2835	90.2053	94.7932	53.9686	58.3071	76.9863	58.5744	74.8184	63.877	44.9418	39.8835	39.1875	45.8739	42.8176	38.3524	40.4122	92.4273	63.0874	65.7566	41.3376	41.864	chr5	110135842	110171972	1	110135842
ENSMUSG00000014748	Tex261	-0.332516	0.0112624	0.241628	0.0403894	0.574144	0.000147094	125.075	115.873	122.174	77.6233	68.6886	55.095	49.5352	50.9885	66.1224	97.9159	94.7836	79.4927	116.021	107.383	141.25	151.898	121.041	67.1357	55.5487	90.7307	129.138	chr6	83768885	83775813	-1	83775813
ENSMUSG00000014763	Fam120b	-0.294713	0.00300152	-0.107001	0.184422	0.187713	0.0329061	34.2079	34.4687	30.6199	16.9956	18.9854	21.1582	18.8921	16.7188	17.2662	18.168	18.1852	18.1472	26.9445	26.9643	23.0114	22.669	33.0988	19.0464	17.6257	18.1668	24.8973	chr17	15396202	15433583	1	15396202
ENSMUSG00000014767	Tbp	-0.371223	0.01328	-0.942555	2.82354e-06	-0.571332	0.000506719	36.8284	39.6023	36.6094	16.9956	19.412	23.8815	21.0615	23.5273	16.1822	14.0882	15.0166	16.109	15.2345	11.9239	8.92048	13.1189	37.68	20.0964	20.257	15.0712	12.2994	chr17	15499888	15528379	1	15499888
ENSMUSG00000014769	Psmb1	-0.0882679	0.190028	-0.280727	0.000315916	-0.192459	0.00635051	157.158	172.038	184.514	123.84	120.881	118.779	159.905	141.315	145.64	151.782	172.897	156.355	113.008	113.751	104.318	101.734	171.237	121.166	148.953	160.345	108.203	chr17	15475021	15499751	-1	15499751
ENSMUSG00000014771	Pdcd2	-0.898813	3.43294e-05	-0.537216	0.00120979	0.361597	0.0255588	18.9808	21.9402	15.096	7.45423	5.33297	4.92294	7.05063	8.77546	8.36209	8.86088	11.7102	9.00786	10.7437	9.01067	9.3182	7.43906	18.6723	5.90338	8.06273	9.85964	9.12791	chr17	15519208	15527301	-1	15527301
ENSMUSG00000014778	Fhod1	-0.295448	0.00978537	-0.637915	8.60192e-06	-0.342467	0.00277517	105.953	96.6835	97.788	63.8082	47.6412	62.2175	54.5972	46.0712	45.914	46.5993	37.3348	37.6752	54.1733	39.4302	42.9547	40.8143	100.141	57.889	48.8608	40.5364	44.3431	chr8	105329163	105347953	-1	105347953
ENSMUSG00000014846	Tppp3	-1.41756	1.16757e-07	-2.50494	9.87514e-11	-1.08738	1.47847e-06	281.1	256.132	205.294	55.0619	41.8816	42.6305	37.1514	43.4234	50.4048	14.9806	21.6294	17.0295	13.3017	16.1244	16.9319	21.2114	247.508	46.5247	43.6599	17.8798	16.8923	chr8	105467493	105471526	-1	105471526
ENSMUSG00000014850	Msh3	-0.787335	0.000524869	-0.70059	0.000595561	0.0867449	0.638014	16.9269	17.4177	23.0413	6.7585	5.19076	8.37947	5.42356	5.06859	6.6587	5.41852	6.47504	5.19432	6.8214	5.41995	9.6023	9.85173	19.1286	6.77624	5.71695	5.69596	7.92384	chr13	92211872	92355003	-1	92355003
ENSMUSG00000014856	Tmem208	-0.0355401	0.682097	-0.401441	9.96694e-05	-0.365901	0.000294939	37.4658	41.3135	43.4545	30.7114	30.789	29.7471	37.7841	36.3879	37.1648	35.7622	44.1543	35.0452	23.0222	25.5415	21.591	21.1611	40.7446	30.4158	37.1123	38.3206	22.829	chr8	105326354	105335219	1	105326354
ENSMUSG00000014859	E2f4	-0.0362013	0.600137	-0.498607	1.17605e-06	-0.462406	3.69367e-06	78.827	80.4881	76.6413	60.3295	58.7338	56.9804	64.5403	64.1517	66.9741	52.6553	52.9025	52.5349	45.7034	41.5304	35.8524	36.944	78.6521	58.6812	65.222	52.6976	40.0075	chr8	105297663	105305370	1	105297663
ENSMUSG00000014867	Surf4	0.831952	5.25313e-08	0.0885115	0.236481	-0.74344	1.1765e-07	254.824	267.682	248.504	425.885	467.879	475.011	416.077	502.32	523.869	428.956	475.64	469.395	244.433	257.854	222.841	214.828	257.003	456.258	480.755	457.997	234.989	chr2	26920040	26933928	-1	26933928
ENSMUSG00000014873	Surf2	-0.17636	0.20106	-0.0433395	0.736291	0.13302	0.315055	23.4427	25.1181	24.5081	16.9956	16.9944	13.1977	21.3327	13.9197	14.7111	18.2955	12.9501	14.9912	22.0559	16.1921	18.5228	21.3622	24.3563	15.7292	16.6545	15.4122	19.5332	chr2	26916367	26920183	1	26916367
ENSMUSG00000014905	Dnajb9	0.909595	0.000369627	0.460906	0.02493	-0.448689	0.0267216	49.2934	58.059	40.8265	79.7105	106.304	97.516	78.0992	56.2084	49.0885	45.0693	41.6056	45.6968	48.034	41.6659	91.7048	80.8747	49.393	94.5101	61.132	44.1239	65.5698	chr12	44205559	44210326	-1	44210326
ENSMUSG00000014907	Naf1	0.477206	0.00350672	0.571271	0.000536869	0.0940646	0.495008	9.06546	9.04498	11.979	10.6347	13.368	13.4071	17.6266	14.1467	13.782	14.4706	13.2256	13.8734	11.5395	13.2111	16.9319	17.6929	10.0298	12.4699	15.1851	13.8566	14.8439	chr8	66860217	66890564	1	66860217
ENSMUSG00000014956	Ppp1cb	0.022477	0.852733	-0.472404	0.000344638	-0.494881	0.000262527	196.182	213.963	237.075	141.531	182.459	186.443	144.086	141.845	137.587	115.446	100.983	148.794	99.5356	102.098	118.75	129.932	215.74	170.144	141.173	121.741	112.579	chr5	32458843	32517433	1	32458843
ENSMUSG00000014959	Gorasp2	0.383103	0.000148895	-0.224358	0.00600698	-0.607461	9.72065e-07	104.678	118.44	100.966	113.503	134.675	118.569	117.872	112.114	130.387	120.482	123.784	126.373	68.3845	66.3944	74.0343	80.2212	108.028	122.249	120.124	123.546	72.2586	chr2	70661576	70712636	1	70661576
ENSMUSG00000015002	Efr3a	0.464352	2.6472e-05	0.229955	0.00578375	-0.234397	0.00521707	78.2604	79.0213	84.0365	88.8544	100.971	106.733	82.6189	100.161	85.4791	76.3693	71.6388	86.0021	78.4461	85.161	85.9093	89.4698	80.4394	98.8529	89.4198	78.0034	84.7465	chr15	65787034	65873816	1	65787034
ENSMUSG00000015013	Trappc2l	0.0794688	0.245249	0.0866008	0.173985	0.00713197	0.91875	38.1033	40.2135	39.4208	36.3766	33.3488	28.8044	44.202	41.0782	40.4168	53.6752	55.7267	51.0884	37.0629	36.6524	34.5455	35.034	39.2458	32.8433	41.899	53.4968	35.8237	chr8	122611640	122616660	1	122611640
ENSMUSG00000015016	Acsf3	-0.430771	0.00454454	0.195778	0.111255	0.626549	0.000182994	9.70287	11.3062	12.4068	6.85789	4.33748	5.76088	9.22005	9.15372	10.2978	15.4906	18.3919	16.372	13.188	12.1271	9.3182	10.7062	11.1386	5.65208	9.55717	16.7515	11.3349	chr8	122775486	122817880	1	122775486
ENSMUSG00000015023	Ddx19a	0.279218	0.000311669	0.387343	7.56294e-06	0.108125	0.0748313	41.2195	42.1691	41.5599	45.3217	38.8951	43.7827	55.6819	57.3431	49.0111	69.1658	64.406	65.5536	53.2069	51.8283	51.9888	48.5047	41.6495	42.6665	54.012	66.3751	51.3822	chr8	110974996	110997800	-1	110997800
ENSMUSG00000015027	Galns	0.303871	0.000197302	1.13541	7.99587e-11	0.831536	5.95423e-09	68.3451	66.9817	70.5907	78.816	67.3376	69.9685	100.065	104.852	100.81	243.005	234.479	214.216	188.782	188.614	172.841	165.167	68.6392	72.0407	101.909	230.567	178.851	chr8	122578242	122611463	-1	122611463
ENSMUSG00000015087	Rabl6	-0.232727	0.0330112	-0.276057	0.00905431	-0.0433301	0.672268	108.006	79.0213	96.0155	70.6661	46.4324	57.2946	68.3368	60.823	66.8967	60.1137	56.6911	56.5457	63.9506	62.1262	59.2047	54.7374	94.3478	58.131	65.3522	57.7835	60.0047	chr2	25583018	25608521	-1	25608521
ENSMUSG00000015092	Edf1	0.381303	1.89457e-05	0.311049	8.3033e-05	-0.0702541	0.243474	91.292	87.0884	78.4137	98.7933	99.4777	92.3836	118.053	112.795	117.766	109.518	125.092	115.853	100.9	94.9847	100.625	94.8983	85.5981	96.8849	116.205	116.821	97.852	chr2	25557847	25562082	1	25557847
ENSMUSG00000015095	Fbxw5	-0.751117	5.25541e-06	-0.326611	0.00374416	0.424506	0.000816588	67.7785	73.7654	64.6623	27.3322	27.7314	20.006	37.5129	25.6455	30.5836	35.1248	32.0997	29.9824	41.3263	40.9884	42.8978	40.8143	68.7354	25.0232	31.2473	32.4023	41.5067	chr2	25500750	25505471	1	25500750
ENSMUSG00000015112	Slc25a13	-0.134652	0.313497	-0.142276	0.245883	-0.00762371	0.956112	15.9354	15.0953	17.4796	8.94507	12.728	10.8933	8.76809	12.331	9.67834	15.6181	16.8764	17.8185	11.9374	9.14617	13.1819	12.6162	16.1701	10.8555	10.2592	16.771	11.7204	chr6	6041218	6217173	-1	6217173
ENSMUSG00000015120	Ube2i	0.420188	2.16592e-06	0.0276296	0.607533	-0.392558	2.85737e-06	170.261	166.843	156.461	184.467	195.684	200.583	193.44	184.587	185.592	162.301	172.002	160.892	138.304	135.702	147.216	145.414	164.522	193.578	187.873	165.065	141.659	chr17	25261916	25274622	-1	25274622
ENSMUSG00000015126	Tsr3	-0.136876	0.196523	-0.0969549	0.316591	0.039921	0.701735	9.84452	13.2619	11.9179	7.95117	7.89279	7.75101	9.40084	8.09461	8.43951	10.9645	10.8147	9.66537	9.0952	8.67192	9.03411	8.69566	11.6748	7.86499	8.64499	10.4815	8.87422	chr17	25240170	25242798	1	25240170
ENSMUSG00000015127	Unkl	-0.497181	0.0177637	-0.879298	0.000160751	-0.382117	0.051921	23.5844	22.9791	25.1193	13.9146	8.53275	11.417	9.49123	9.75892	8.51694	11.0283	5.78621	7.7586	12.3922	7.65568	6.53411	6.6851	23.8943	11.2881	9.2557	8.19103	8.31678	chr17	25188397	25234443	1	25188397
ENSMUSG00000015133	Lrrk1	-1.12043	5.86448e-06	-0.518144	0.00248695	0.602288	0.00125506	161.054	164.215	149.616	37.3705	40.4595	41.7926	47.6369	44.3312	87.5696	54.249	45.6008	37.0835	88.8487	69.7141	76.8184	80.7239	158.295	39.8742	59.8459	45.6444	79.0263	chr7	66226912	66388350	-1	66388350
ENSMUSG00000015143	Actn1	1.8002	2.09016e-07	3.31444	1.78943e-10	1.51424	3.74768e-07	1.91225	5.74478	3.42258	21.3688	14.5057	16.8637	14.8244	12.331	11.072	97.0234	95.6791	95.0757	84.1306	76.4891	90.9093	92.2846	3.6932	17.5794	12.7425	95.9261	85.9534	chr12	80167547	80260371	-1	80260371
ENSMUSG00000015149	Sirt2	0.464353	3.08344e-05	0.759161	1.05211e-07	0.294808	0.00119816	115.089	98.8836	92.7763	140.537	125.645	111.552	152.131	142.072	146.569	145.153	148.582	141.956	169.398	170.932	187.785	203.921	102.25	125.911	146.924	145.23	183.009	chr7	28766735	28788661	1	28766735
ENSMUSG00000015165	Hnrnpl	0.0580052	0.366257	-0.296164	0.000129885	-0.354169	2.74556e-05	281.667	306.062	326.551	272.725	229.033	248.556	234.027	238.451	230.422	205.139	200.175	192.65	188.384	167.612	197.955	205.328	304.76	250.105	234.3	199.321	189.82	chr7	28808541	28822266	1	28808541
ENSMUSG00000015176	Nolc1	0.900647	2.42624e-09	0.144089	0.0270149	-0.756558	1.28173e-08	33.1456	35.6299	31.72	65.796	61.8624	63.7887	69.06	66.7238	63.3351	57.7551	56.6222	56.8745	35.8692	27.845	32.3296	33.6266	33.4985	63.8157	66.3729	57.0839	32.4176	chr19	46075863	46085530	1	46075863
ENSMUSG00000015189	Casd1	-0.286667	0.00532545	-0.215065	0.0181053	0.0716024	0.42345	40.7237	46.4472	45.5936	25.6425	25.7405	25.6621	19.344	20.2743	20.0535	25.6902	17.7719	25.1168	31.7764	25.8803	30.5114	31.415	44.2548	25.6817	19.8906	22.8596	29.8958	chr6	4600839	4643355	1	4600839
ENSMUSG00000015202	Cnksr3	0.0969551	0.350738	0.156992	0.10581	0.0600365	0.549024	15.8646	13.9953	15.4627	11.3304	12.7991	14.4546	14.4628	16.5675	15.4079	13.1957	10.9525	11.3091	15.3481	15.0404	16.0228	12.767	15.1075	12.8614	15.4794	11.8191	14.7946	chr10	7119063	7212237	-1	7212237
ENSMUSG00000015214	Mtmr1	-0.101606	0.433592	-0.132684	0.265193	-0.0310777	0.80943	28.967	35.0187	37.0372	26.537	19.1276	25.2431	22.4174	20.5013	27.4865	17.658	18.8741	25.3141	21.0326	22.8316	27.216	27.6452	33.6743	23.6359	23.4684	20.6154	24.6813	chrX	71364760	71419196	1	71364760
ENSMUSG00000015243	Abca1	4.59649	1.06005e-13	5.03011	1.77767e-14	0.433621	0.000193259	12.2525	11.3062	8.55645	827.618	806.914	832.605	342.407	376.361	381.481	808.38	612.098	825.107	1249.11	1391.57	1388.98	1462.08	10.7051	822.379	366.75	748.528	1372.94	chr4	53030787	53159895	-1	53159895
ENSMUSG00000015247	Nipsnap3b	0.519993	0.000319576	0.21548	0.0557137	-0.304513	0.0106383	40.7946	39.9079	44.9213	53.4716	52.8319	57.0851	51.795	44.7851	41.1136	44.7506	50.2849	49.5104	35.3576	35.0264	51.7615	51.7718	41.8746	54.4629	45.8979	48.182	43.4793	chr4	53011880	53022060	1	53011880
ENSMUSG00000015289	Lage3	-0.252181	0.020608	0.315864	0.00288845	0.568045	3.24229e-05	13.2441	14.3008	14.546	9.93897	7.32394	8.06524	13.8301	12.558	13.1625	18.7417	25.8313	23.8675	16.5419	16.1244	15.3409	16.4363	14.0303	8.44272	13.1835	22.8135	16.1109	chrX	74351276	74353618	-1	74353618
ENSMUSG00000015290	Ubl4a	1.13751	4.89122e-07	0.728103	3.10706e-05	-0.409404	0.0032179	14.8022	14.7898	14.7904	39.2589	33.4199	34.67	35.2531	36.2366	37.01	47.0455	49.4583	51.9432	18.6452	20.7313	33.2955	30.0076	14.7941	35.783	36.1666	49.4823	25.6699	chrX	74365718	74373218	-1	74373218
ENSMUSG00000015291	Gdi1	-0.878179	1.37229e-05	-0.934423	3.10703e-06	-0.0562436	0.682543	224.087	217.996	242.147	77.1264	72.1017	70.7017	62.0094	41.9861	49.7854	57.5001	43.3277	37.1492	69.7488	57.1128	88.4661	84.946	228.077	73.31	51.2603	45.9923	75.0684	chrX	74304998	74311862	1	74304998
ENSMUSG00000015305	Sash1	2.246	1.09262e-12	2.461	2.33834e-13	0.214994	0.00590062	28.6129	25.6071	23.6525	203.948	184.734	181.101	138.391	163.254	161.125	289.795	291.032	302.848	272.913	269.236	245.569	231.013	25.9575	189.928	154.257	294.559	254.683	chr10	8722219	8886070	-1	8886070
ENSMUSG00000015312	Gadd45b	2.00088	2.92948e-10	2.53245	1.69869e-11	0.531573	0.000136477	24.2218	26.8905	26.9528	149.283	158.709	137.842	200.852	163.254	143.627	134.124	138.042	106.845	250.516	235.768	316.194	294.446	26.0217	148.612	169.244	126.337	274.231	chr10	80930073	80932204	1	80930073
ENSMUSG00000015314	Slamf6	0.477074	0.161319	0.84084	0.0137201	0.363766	0.254405	4.39108	6.05036	4.8894	2.18657	6.25735	10.6838	7.14102	5.37119	9.75577	4.52606	2.0665	4.47106	11.1985	11.7884	8.35229	8.4946	5.11028	6.37591	7.42266	3.68787	9.95844	chr1	171917515	171953170	1	171917515
ENSMUSG00000015335	Zdhhc12	-1.04564	2.64018e-07	-0.567192	4.41892e-05	0.478449	0.000520467	17.281	16.3176	19.1909	5.66521	4.47969	4.29448	9.49123	7.79201	8.36209	11.7295	11.6413	11.4406	9.77734	8.40093	7.78411	7.48933	17.5965	4.81313	8.54844	11.6038	8.36293	chr2	30090944	30093648	-1	30093648
ENSMUSG00000015340	Cybb	-1.33547	2.43973e-08	-0.0290544	0.793551	1.30642	3.66685e-08	1812.17	1842.67	1844.4	371.916	310.592	438.246	444.732	567.455	601.141	394.787	380.788	545.403	1458.47	1706.27	1388.01	1404.22	1833.08	373.585	537.776	440.326	1489.24	chrX	9435252	9487771	-1	9487771
ENSMUSG00000015341	Golga7	-0.310603	0.000787798	-0.361602	0.000114377	-0.0509993	0.494584	147.88	150.464	150.105	85.9721	84.332	83.8994	86.4154	78.9792	71.3874	77.708	77.0117	79.953	79.9809	75.0663	98.1821	95.5517	149.483	84.7345	78.9273	78.2242	87.1953	chr8	23241346	23257074	-1	23257074
ENSMUSG00000015355	Cd48	-0.701943	3.1869e-06	-0.624885	4.76185e-06	0.0770574	0.412449	277.771	278.316	307.788	118.274	100.26	113.123	156.922	134.658	129.148	112.514	94.9214	120.324	145.58	145.119	109.716	115.557	287.958	110.552	140.242	109.253	128.993	chr1	171682009	171705258	1	171682009
ENSMUSG00000015357	Clpx	-0.0328045	0.756601	0.0218045	0.82052	0.054609	0.580349	23.0886	29.2128	27.564	20.5737	19.6253	19.587	19.8864	21.9387	26.7122	24.1602	22.3871	28.5359	22.3401	19.7828	23.2955	25.6849	26.6218	19.9287	22.8458	25.0277	22.7758	chr9	65294260	65330658	1	65294260
ENSMUSG00000015363	Trabd	-0.00501488	0.964823	-0.424695	0.000364231	-0.41968	0.000478432	79.3936	75.2933	73.4632	52.9747	67.3376	54.676	57.5801	63.6221	66.6644	57.8826	75.9095	65.5536	46.6129	44.3759	36.7046	38.9043	76.05	58.3294	62.6222	66.4486	41.6494	chr15	89075124	89087077	1	89075124
ENSMUSG00000015396	Cd83	3.31934	4.92072e-13	4.26153	4.54475e-14	0.942181	7.67045e-08	10.9777	12.1007	11.7957	251.356	247.876	248.032	309.052	278.545	256.747	199.019	179.855	154.317	602.671	683.998	661.138	819.252	11.6247	249.088	281.448	177.73	691.765	chr13	43784775	43803132	1	43784775
ENSMUSG00000015461	Atf6b	-0.0239029	0.834493	-0.113765	0.260779	-0.0898623	0.386706	116.293	120.702	121.746	90.6434	83.9765	96.4686	93.3756	124.748	148.272	83.5727	105.047	102.308	83.7327	84.8223	101.591	87.2079	119.58	90.3628	122.132	96.9761	89.3385	chr17	34647146	34655074	1	34647146
ENSMUSG00000015467	Egfl8	-2.726	6.17351e-06	-1.81653	3.24063e-05	0.909472	0.0346586	10.5528	8.3116	10.6344	0.695728	0.284425	0.523717	0.994319	0.756505	0.774267	0.95621	0.344417	0.328754	1.42112	0.541995	1.30682	2.01056	9.83293	0.50129	0.841697	0.543127	1.32012	chr17	34613349	34615971	-1	34615971
ENSMUSG00000015468	Notch4	0.0893663	0.887839	2.57616	0.000125461	2.4868	0.000270744	0.283296	1.95567	1.16123	0.695728	1.06659	1.04743	3.16374	0.983457	1.62596	1.46619	2.54869	0.986262	4.94551	7.24919	14.4319	24.1267	1.1334	0.936585	1.92439	1.66705	12.6883	chr17	34564268	34588503	1	34564268
ENSMUSG00000015474	Ppt2	-0.618616	5.86738e-08	0.307046	4.79108e-05	0.925663	1.00514e-09	99.6492	91.6721	95.221	42.2406	38.113	39.174	55.2299	58.2509	54.0439	70.6958	71.4321	70.4849	113.406	114.429	103.182	103.896	95.5141	39.8425	55.8416	70.8709	108.728	chr17	34616662	34628510	-1	34628510
ENSMUSG00000015478	Rnf5	-0.300804	0.00203863	0.139846	0.0782762	0.44065	5.94945e-05	36.1202	37.5855	32.2089	18.3871	19.9809	22.2056	23.0501	23.1491	26.3251	33.1486	36.7149	33.2699	31.6058	31.7745	37.7274	34.9334	35.3049	20.1912	24.1748	34.3778	34.0103	chr17	34601091	34603690	-1	34603690
ENSMUSG00000015488	Cacfd1	-0.713726	4.42616e-06	-0.466977	0.000120297	0.246749	0.0193125	51.2765	51.5808	45.0436	14.6103	18.4876	22.9388	18.1689	17.4753	17.421	23.9052	21.4916	20.7773	25.9782	25.406	26.4773	25.6849	49.3003	18.6789	17.6884	22.058	25.8866	chr2	27009926	27021089	1	27009926
ENSMUSG00000015501	Hivep2	2.33103	3.40305e-09	1.29547	1.16171e-06	-1.03555	5.37113e-06	6.37415	13.1397	11.3678	82.2946	81.3456	83.2709	55.8627	70.7333	73.1683	26.6464	25.1425	35.3082	24.6707	30.826	33.6933	37.2456	10.2939	82.3037	66.5881	29.0323	31.6089	chr10	13966075	14151374	1	13966075
ENSMUSG00000015522	Arnt	0.85654	3.8698e-08	0.318778	0.000519046	-0.537762	3.48123e-06	69.6907	68.0207	63.1955	121.057	114.268	130.929	87.952	112.795	114.437	69.3571	74.8074	77.06	72.0795	73.9146	83.2957	79.2662	66.9689	122.085	105.061	73.7415	77.139	chr3	95434388	95497240	1	95434388
ENSMUSG00000015536	Mocs2	0.259366	0.00209847	0.809025	1.28231e-08	0.54966	1.41638e-06	19.689	25.1181	20.8411	22.1639	22.3274	21.2629	19.6152	20.2743	21.1375	36.4635	38.2992	40.2395	42.8043	37.6687	43.4092	40.9651	21.8827	21.9181	20.3423	38.334	41.2118	chr13	114818236	114832275	1	114818236
ENSMUSG00000015542	Nat9	0.311244	0.0209543	0.696932	2.55636e-05	0.385688	0.00431621	15.2271	14.3008	11.9179	15.6042	14.1501	14.0356	22.6886	15.3571	16.4919	22.5665	26.5201	24.3278	21.4874	25.406	26.0796	19.7035	13.8153	14.5966	18.1792	24.4715	23.1691	chr11	115182832	115187859	-1	115187859
ENSMUSG00000015568	Lpl	-0.147159	0.41582	1.67726	2.0593e-07	1.82442	1.38521e-07	186.479	117.89	196.554	168.267	79.2124	89.8698	252.195	271.132	229.183	1527.64	1223.99	1589.53	838.009	707.981	724.888	726.113	166.974	112.45	250.837	1447.05	749.248	chr8	68880491	68907448	1	68880491
ENSMUSG00000015575	Atp6v0e	0.197791	0.00553392	0.189295	0.00505969	-0.008496	0.896407	150.572	164.276	174.124	151.768	159.42	149.155	176.627	164.313	156.867	189.011	208.51	196.595	156.835	158.601	176.307	167.781	162.991	153.448	165.936	198.039	164.881	chr17	26663231	26699647	1	26663231
ENSMUSG00000015597	Zfp318	0.668885	0.0177699	0.660095	0.0137264	-0.00878971	0.974537	8.42804	15.7676	8.86203	25.245	11.5192	13.6166	9.12966	9.98587	18.1179	11.9845	7.64606	12.7557	21.999	13.8886	19.9432	15.6823	11.0192	16.7936	12.4111	10.7954	17.8783	chr17	46383731	46420920	1	46383731
ENSMUSG00000015605	Srf	0.331445	0.0019369	-0.15674	0.0767809	-0.488185	4.43348e-05	85.6261	73.521	83.7309	87.7611	91.5849	82.014	68.2464	75.0453	74.4071	56.1614	60.893	51.8116	52.9795	48.9828	62.2161	67.7055	80.9593	87.12	72.5663	56.2887	57.971	chr17	46548329	46556175	-1	46556175
ENSMUSG00000015656	Hspa8	0.961338	2.5704e-07	0.790876	1.34404e-06	-0.170462	0.092697	1863.02	2069.1	1789.76	3700.87	3831.06	4034.29	4010.45	3864.53	4136.52	2992.62	2790.74	3127.83	2905.06	2836.94	4439.56	3912.39	1907.3	3855.41	4003.84	2970.4	3523.49	chr9	40800984	40810087	1	40800984
ENSMUSG00000015659	Serac1	1.3506	5.09213e-06	0.953431	0.000100279	-0.397166	0.032318	3.75367	2.99462	3.23923	12.7219	7.75058	9.63639	7.4122	7.86766	7.8201	9.11586	4.61519	6.64083	7.9583	6.09745	8.63638	6.33325	3.32917	10.0363	7.69998	6.79063	7.25635	chr17	6042196	6079741	-1	6079741
ENSMUSG00000015668	Pdzd11	0.359869	0.000780531	0.395537	0.000198034	0.035668	0.682518	15.5813	14.3008	15.7072	17.095	16.5678	16.7589	18.3497	19.2909	16.7242	27.3476	27.5534	31.3631	21.3169	19.9861	18.466	15.8331	15.1964	16.8072	18.1216	28.7547	18.9005	chrX	100622883	100626568	-1	100626568
ENSMUSG00000015671	Psma2	0.2241	0.0017474	-0.278817	0.000165845	-0.502917	5.5852e-07	124.438	142.397	145.154	135.17	136.595	126.53	151.679	134.053	131.471	145.535	139.902	142.745	88.6782	87.8032	85.7957	85.5492	137.33	132.765	139.067	142.727	86.9566	chr13	14613240	14674236	1	14613240
ENSMUSG00000015672	Mrpl32	-0.307487	0.0159055	-0.326799	0.00674584	-0.019312	0.874664	23.0178	25.1793	25.7916	13.1194	14.1501	14.6641	19.0728	16.0379	11.8463	14.4069	11.9168	14.3994	13.0175	14.5661	15.5114	16.386	24.6629	13.9779	15.6524	13.5744	14.8703	chr13	14608184	14613165	-1	14613165
ENSMUSG00000015697	Setdb1	-0.171682	0.0403394	0.00848455	0.912179	0.180166	0.0265239	62.6791	58.3034	55.7391	38.1656	35.6242	41.4784	42.8461	40.473	45.2946	55.9701	54.7623	58.584	58.5503	50.2023	43.1819	47.1476	58.9072	38.4227	42.8713	56.4388	49.7705	chr3	95323525	95357202	-1	95357202
ENSMUSG00000015702	Anxa9	1.24196	2.87995e-05	0.678122	0.00325249	-0.56384	0.00837086	3.82449	4.03357	2.4447	10.2371	9.88377	7.33203	8.40652	9.22937	6.42642	6.05599	6.88834	7.95585	6.70771	3.38747	5.90911	6.53431	3.43425	9.15098	8.02077	6.96673	5.63465	chr3	95296096	95307176	-1	95307176
ENSMUSG00000015711	Prune1	1.15113	2.43752e-08	0.351351	0.00183355	-0.799774	7.29666e-07	17.9184	17.8455	22.6135	46.1168	52.8319	43.3637	36.4282	37.0688	36.7003	37.2922	31.1353	31.7576	22.9654	22.7638	19.8864	26.8409	19.4591	47.4375	36.7324	33.395	23.1141	chr3	95253674	95282076	-1	95282076
ENSMUSG00000015714	Cers2	0.747825	5.4277e-09	0.0612956	0.265205	-0.68653	1.12305e-08	215.375	213.168	211.1	349.553	345.363	350.157	293.866	295.718	293.834	276.472	270.919	256.625	183.325	172.49	191.421	212.265	213.214	348.358	294.473	268.005	189.875	chr3	95314791	95323599	1	95314791
ENSMUSG00000015733	Capza2	-0.0229738	0.727713	-0.262822	0.000365268	-0.239848	0.000869371	575.657	623.859	620.403	457.988	438.726	478.991	490.199	458.442	419.421	306.115	281.113	353.608	394.447	379.939	398.581	388.993	606.64	458.568	456.021	313.612	390.49	chr6	17636234	17666972	1	17636234
ENSMUSG00000015745	Plekho1	0.01426	0.834933	0.308069	0.000114523	0.293809	0.00020097	196.678	180.716	184.758	151.569	148.897	140.566	233.213	235.198	225.157	208.007	236.132	211.323	231.189	219.711	207.16	196.23	187.384	147.01	231.189	218.488	213.572	chr3	95988429	95996001	-1	95996001
ENSMUSG00000015747	Vps45	-0.469245	0.0244462	-0.017461	0.924619	0.451784	0.0248893	16.9977	29.0906	23.8358	9.44202	13.368	10.7886	16.2707	17.5509	11.8463	22.0566	24.6603	29.9824	14.7797	26.0835	20.2273	15.6321	23.308	11.1995	15.2226	25.5664	19.1807	chr3	95999832	96058466	-1	96058466
ENSMUSG00000015748	Prpf3	-0.413173	0.077579	-0.602425	0.00897049	-0.189252	0.392959	38.4574	45.1638	52.4999	22.7602	19.1276	28.0712	27.4794	17.5509	15.5628	23.9052	21.9049	18.6732	15.405	11.8561	26.8751	28.952	45.3737	23.3197	20.1977	21.4945	20.7721	chr3	95830124	95855885	-1	95855885
ENSMUSG00000015749	Anp32e	0.765923	9.91186e-06	0.205503	0.0728667	-0.56042	0.000117945	52.3389	55.1255	62.4621	93.0287	85.5408	104.429	92.1101	104.246	101.739	79.0467	73.1542	97.114	49.512	48.1698	75.1706	60.1157	56.6421	94.3329	99.3651	83.1049	58.242	chr3	95929246	95947390	1	95929246
ENSMUSG00000015750	Aph1a	-0.0690745	0.612393	0.303378	0.0231221	0.372453	0.00832374	159.92	176.133	158.661	138.35	110.855	108.514	148.877	158.79	154.234	149.424	205.961	173.122	210.781	235.429	160.171	140.739	164.905	119.24	153.967	176.169	186.78	chr3	95893969	95898288	1	95893969
ENSMUSG00000015755	Tab2	-0.374019	8.72178e-05	-0.316697	0.000214325	0.0573214	0.411563	287.828	282.778	288.169	140.04	144.132	172.722	145.803	153.117	157.176	144.133	120.684	146.887	190.601	171	169.148	167.982	286.258	152.298	152.032	137.235	174.683	chr10	7905653	7956230	-1	7956230
ENSMUSG00000015757	Ppil4	-0.499751	0.000282064	-0.716977	3.89577e-06	-0.217226	0.0472847	68.77	67.4706	63.3177	27.1334	32.4245	33.9368	28.5641	30.2602	24.0023	21.8016	19.1496	25.1826	22.6243	24.864	30.1137	31.0631	66.5194	31.1649	27.6089	22.0446	27.1663	chr10	7792891	7823135	1	7792891
ENSMUSG00000015759	Cnih1	-0.0427819	0.625629	0.141562	0.0824813	0.184344	0.0324194	46.3897	46.2027	46.4493	35.6809	34.2021	33.0989	43.8404	38.0522	35.384	47.6192	52.6269	54.5074	43.3159	36.5847	49.8865	49.0576	46.3472	34.3273	39.0922	51.5845	44.7112	chr14	46775567	46788411	-1	46788411
ENSMUSG00000015766	Eps8	2.01702	7.95572e-12	0.49982	1.26336e-05	-1.5172	1.08211e-10	43.6275	53.9032	42.5378	282.565	291.322	239.653	207.361	194.422	232.9	109.135	103.463	115.327	62.8706	61.9907	68.807	64.1368	46.6895	271.18	211.561	109.308	64.4513	chr6	137477245	137654876	-1	137654876
ENSMUSG00000015776	Med22	-0.131254	0.192438	0.359695	0.00109131	0.490948	0.000103368	37.3242	41.008	38.6874	27.2328	28.3714	23.5672	29.1968	31.168	33.9903	39.0771	38.1614	40.5025	50.8763	54.8093	43.8069	37.6979	39.0065	26.3905	31.4517	39.247	46.7976	chr2	26905262	26910677	-1	26910677
ENSMUSG00000015790	Surf1	-1.01996	3.97285e-06	-0.369877	0.00898969	0.650086	0.000244151	51.9847	49.1362	52.3777	17.3932	16.2122	8.90318	15.6379	12.0284	15.0208	17.403	18.8052	16.7665	28.5362	33.1972	29.5455	27.1425	51.1662	14.1695	14.229	17.6582	29.6054	chr2	26913381	26916530	-1	26916530
ENSMUSG00000015804	Med28	0.246265	0.00311802	-0.134471	0.0573311	-0.380736	5.41041e-05	48.7977	52.1308	59.5895	52.0802	53.6852	52.8954	58.484	65.7403	62.0188	56.7351	63.0972	56.8087	41.2695	41.4626	37.0455	36.8435	53.506	52.8869	62.0811	58.8803	39.1553	chr5	45520229	45529276	1	45520229
ENSMUSG00000015806	Qdpr	0.0388177	0.528734	0.870834	5.78051e-10	0.832016	2.93055e-09	26.0632	26.8294	27.075	22.3627	19.9098	22.1008	33.1741	34.1184	30.7384	61.8986	69.5034	65.7508	50.8194	52.3703	54.2615	55.8935	26.6559	21.4578	32.677	65.7176	53.3362	chr5	45434021	45450236	-1	45450236
ENSMUSG00000015837	Sqstm1	1.40414	3.36916e-09	1.81733	1.43176e-10	0.413185	0.000552969	225.008	185.422	200.037	553.004	675.154	692.039	790.032	704.836	701.331	829.034	799.048	696.17	903.153	957.028	1177.16	1160.8	203.489	640.066	732.066	774.75	1049.53	chr11	50199366	50210827	-1	50210827
ENSMUSG00000015839	Nfe2l2	0.756632	9.39864e-07	0.836108	2.10575e-07	0.079476	0.375887	260.278	260.226	249.604	396.267	412.487	460.137	427.376	390.508	361.97	243.897	218.636	236.571	412.524	444.639	591.195	535.512	256.703	422.964	393.285	233.035	495.968	chr2	75675513	75704641	-1	75704641
ENSMUSG00000015846	Rxra	0.0130156	0.904598	0.673372	3.71322e-06	0.660357	5.9986e-06	119.48	107.012	103.9	90.047	87.8873	80.8619	83.2516	109.466	104.216	178.684	183.368	179.697	211.577	197.219	155	159.538	110.13	86.2654	98.9781	180.583	180.833	chr2	27676440	27762957	1	27676440
ENSMUSG00000015850	Adamtsl4	1.87332	1.29491e-05	1.03856	0.00159248	-0.834756	0.00453548	10.9777	6.60039	7.88415	51.1857	47.499	28.8044	26.5754	26.3264	36.0809	20.5904	7.64606	7.95585	16.5419	14.5661	28.9773	19.9045	8.48742	42.4964	29.6609	12.0641	19.9975	chr3	95676201	95687917	-1	95687917
ENSMUSG00000015852	Fcrls	3.01385	5.2824e-08	5.71413	7.7217e-11	2.70029	3.94437e-08	2.76213	2.62793	0.855645	42.4394	22.0429	34.1463	84.5171	114.384	103.907	347.423	398.904	365.18	662.301	649.988	358.012	427.997	2.0819	32.8762	100.936	370.502	524.575	chr3	87250758	87263738	-1	87263738
ENSMUSG00000015854	Cd5l	0.727133	0.252081	4.42558	4.32557e-07	3.69844	2.67697e-06	0	4.1558	0	2.98169	1.77766	2.30435	6.41788	8.09461	6.58127	69.6121	74.8074	75.5477	113.235	102.369	92.9548	95.9036	1.38527	2.35457	7.03125	73.3224	101.116	chr3	87357881	87371073	1	87357881
ENSMUSG00000015869	Prpsap1	-0.236653	0.0235362	-0.318895	0.00237637	-0.0822426	0.388139	52.9055	47.8528	46.6326	36.3766	27.0915	26.8143	32.6317	29.882	34.842	30.1525	29.8265	25.3141	32.2311	29.6065	25.5682	32.1689	49.1303	30.0941	32.4519	28.431	29.8937	chr11	116470845	116494202	-1	116494202
ENSMUSG00000015880	Ncapg	-1.3767	0.0988888	0.462675	0.495005	1.83937	0.030403	0.566591	3.78911	15.1571	2.78291	0.924381	0.104743	6.59866	0.226952	2.86479	6.43848	3.37529	3.48479	8.35621	8.40093	9.88639	8.04223	6.50428	1.27068	3.23013	4.43285	8.67144	chr5	45669919	45700546	1	45669919
ENSMUSG00000015882	Lcorl	0.684274	0.00450215	0.58369	0.00852419	-0.100584	0.624586	13.5274	14.3008	16.624	17.6914	24.3183	25.9763	17.265	25.9481	16.9565	12.4945	10.608	13.8077	16.485	13.8886	26.7614	31.7668	14.8174	22.662	20.0565	12.3034	22.2255	chr5	45697181	45857615	-1	45857615
ENSMUSG00000015889	Lta4h	0.215113	0.00914206	-0.107901	0.130624	-0.323014	0.000308532	69.9032	83.6049	80.7973	72.6538	77.2925	74.3678	80.1783	76.7853	78.6656	74.5843	69.9856	74.8902	66.7929	61.11	52.8979	54.0337	78.1018	74.7714	78.543	73.1534	58.7086	chr10	93453411	93484875	1	93453411
ENSMUSG00000015932	Dstn	-0.204158	0.00509825	-0.00744384	0.905634	0.196715	0.00494438	195.12	200.456	200.771	133.282	116.188	127.054	155.114	135.263	124.502	205.458	187.225	204.814	170.99	149.523	168.012	172.606	198.782	125.508	138.293	199.166	165.283	chr2	143915320	143943324	1	143915320
ENSMUSG00000015937	Macroh2a1	-0.421808	6.96725e-06	-0.62519	4.29878e-08	-0.203382	0.00303773	329.473	323.969	334.557	171.745	166.033	163.4	177.893	183.831	203.942	158.157	172.829	155.172	139.498	136.447	159.034	155.416	329.333	167.059	188.555	162.053	147.599	chr13	56073619	56136361	-1	56136361
ENSMUSG00000015942	Gtf2ird2	-0.32864	0.131807	0.127851	0.519947	0.456491	0.0354775	19.9015	13.7508	13.5681	8.24934	10.3815	7.43678	9.03926	5.97639	5.41987	6.88471	5.09737	3.81355	16.0871	10.9077	13.1819	19.7537	15.7401	8.68921	6.81184	5.26521	14.9826	chr5	134184019	134224355	1	134184019
ENSMUSG00000015944	Castor2	0.724821	1.7919e-06	0.676296	2.1825e-06	-0.0485251	0.595876	30.7376	23.8958	23.0413	36.2772	43.8015	43.5732	32.1798	33.5888	35.3066	49.2767	47.5985	50.7596	42.2927	41.0561	47.841	39.2561	25.8916	41.2173	33.6917	49.2116	42.6115	chr5	134099711	134144343	1	134099711
ENSMUSG00000015947	Fcgr1	1.40489	1.09005e-10	0.987379	2.63236e-09	-0.417508	2.58214e-05	182.442	217.629	194.231	680.123	606.536	587.191	608.704	634.859	721.54	363.105	407.032	387.207	433.443	492.335	435.228	417.744	198.101	624.617	655.034	385.781	444.687	chr3	96282909	96293969	-1	96293969
ENSMUSG00000015950	Ncf1	-0.0612262	0.532333	0.192639	0.0425654	0.253865	0.0116833	327.702	340.348	337.857	274.812	207.986	250.86	270.997	315.614	336.729	322.243	358.676	345.06	378.19	389.356	297.842	295.2	335.302	244.553	307.78	341.993	340.147	chr5	134220053	134229625	-1	134229625
ENSMUSG00000015957	Wnt11	6.24755	3.05015e-07	4.53218	1.74413e-05	-1.71537	0.000295182	0.212472	0.0611147	0	35.4821	47.0012	34.2511	35.2531	27.7638	38.6359	2.23116	4.89072	2.36703	2.38749	2.64223	11.25	13.8728	0.0911955	38.9115	33.8843	3.16297	7.53815	chr7	98835112	98855195	1	98835112
ENSMUSG00000015961	Adss	-0.276816	0.0217158	-0.341423	0.00403564	-0.0646068	0.558798	93.5584	89.8386	106.039	58.143	55.1785	56.4567	63.0037	54.0145	49.2434	59.03	53.0402	56.0855	50.0804	44.8501	62.8979	71.9277	96.4786	56.5927	55.4205	56.0519	57.439	chr1	177762962	177796511	-1	177796511
ENSMUSG00000015968	Cacna1d	1.20877	2.52998e-08	1.18354	1.94081e-08	-0.0252337	0.809048	22.7345	18.3344	19.9854	49.1979	57.5961	51.01	20.4287	23.6786	25.7057	41.372	36.646	36.5575	63.0411	61.7197	49.7728	48.1026	20.3514	52.6013	23.271	38.1918	55.6591	chr14	30039939	30491455	-1	30491455
ENSMUSG00000015971	Actr8	-0.955637	8.81822e-08	-0.157638	0.0702916	0.797999	6.09944e-07	34.0663	27.3183	30.6199	9.83958	8.81718	8.6937	13.2877	12.8606	15.7951	19.8892	21.6294	21.2375	24.216	21.0701	19.2046	23.2722	30.6681	9.11682	13.9811	20.9187	21.9407	chr14	29978337	30006354	1	29978337
ENSMUSG00000015980	Lrrc27	1.80326	0.000353661	3.4981	1.30237e-07	1.69484	4.84366e-05	0.424943	0.305574	0.122235	1.09329	1.70655	1.36166	1.08471	3.25297	1.00655	11.347	13.57	14.0049	6.36664	7.04594	9.82957	10.3041	0.284251	1.38717	1.78141	12.974	8.38656	chr7	139212988	139242979	1	139212988
ENSMUSG00000015994	Fnta	-0.521029	2.65642e-07	-0.284777	6.22567e-05	0.236252	0.000517031	53.7553	55.92	58.7339	26.4377	24.2472	26.8143	24.0444	23.6786	26.4799	34.8698	33.8906	33.7302	35.8692	33.1295	37.0455	35.4361	56.1364	25.8331	24.7343	34.1635	35.3701	chr8	25998722	26015650	-1	26015650
ENSMUSG00000016018	Mtrex	-0.0974934	0.167947	-0.24524	0.00135501	-0.147747	0.0351575	50.5683	57.6312	58.8561	41.0479	35.5531	40.7452	39.592	39.6409	39.1779	44.4319	43.4654	51.3514	34.9597	33.0617	37.5569	40.3117	55.6852	39.1154	39.4703	46.4162	36.4725	chr13	112867418	112927398	-1	112927398
ENSMUSG00000016024	Lbp	-0.0723304	0.78041	0.734974	0.00413221	0.807305	0.00295543	8.56969	9.41166	5.74504	7.85178	5.33297	3.8755	4.24845	2.26952	1.47111	8.28715	10.3325	8.61336	15.6892	15.0404	13.1819	11.3596	7.9088	5.68675	2.66303	9.07767	13.8178	chr2	158306493	158332852	1	158306493
ENSMUSG00000016087	Fli1	0.12553	0.0634565	-0.185443	0.00641071	-0.310973	0.000127568	74.0818	83.9105	81.7752	74.3435	68.6886	67.2452	73.8508	82.2321	85.634	63.4286	64.8882	71.6026	61.1084	53.6575	51.9319	55.6924	79.9225	70.0924	80.5723	66.6398	55.5976	chr9	32422204	32542861	-1	32542861
ENSMUSG00000016181	Utp25	-0.111785	0.749619	-0.47594	0.129031	-0.364155	0.261582	23.4427	16.1343	10.7567	12.0261	5.26186	18.1206	16.3611	9.83457	7.04583	6.05599	11.1591	10.8489	10.6869	6.97819	5.90911	11.4099	16.7779	11.8029	11.0805	9.35467	8.74602	chr1	193091104	193130272	-1	193130272
ENSMUSG00000016194	Hsd11b1	-1.47	0.000112235	-4.39925	5.55359e-09	-2.92926	1.19286e-06	15.7229	17.5399	20.1688	2.48474	4.12416	2.72333	1.62707	1.43736	1.93567	0.382484	0.551067	0.328754	0.22738	0.338747	0	0.150792	17.8105	3.11074	1.6667	0.420768	0.17923	chr1	193221634	193264075	-1	193264075
ENSMUSG00000016206	H2-M3	-0.686938	6.99937e-07	0.182525	0.023374	0.869463	5.5205e-08	58.713	64.5982	61.912	26.0401	22.754	23.253	34.982	39.0357	38.2488	37.2922	34.3039	35.3082	67.9866	70.1206	56.0797	53.9835	61.7411	24.0157	37.4221	35.6348	62.0426	chr17	37270220	37274484	1	37270220
ENSMUSG00000016239	Lonrf3	4.6874	7.78032e-11	4.50075	8.1118e-11	-0.186648	0.249414	0.495767	0.855606	0.916762	67.3862	62.5024	65.4646	47.8177	53.031	41.4233	70.7595	62.6839	67.3946	41.2695	40.4464	80.9093	71.2743	0.756045	65.1177	47.424	66.946	58.4749	chrX	36328353	36362341	1	36328353
ENSMUSG00000016252	Atp5e	0.195826	0.0522688	-0.0377183	0.684466	-0.233544	0.0182082	127.908	134.025	127.674	116.882	134.675	114.065	168.401	144.266	149.279	146.491	194.527	169.571	111.985	117.613	95.7957	93.2396	129.869	121.874	153.982	170.196	104.658	chr2	174461072	174464105	-1	174464105
ENSMUSG00000016253	Nelfcd	-0.771076	1.49751e-06	-0.599352	7.98909e-06	0.171724	0.0818682	52.3389	49.3807	61.0564	20.8718	16.2833	21.2629	19.4344	23.603	22.5312	19.2517	23.8337	23.473	28.7067	22.6961	24.7728	23.7246	54.2586	19.4727	21.8562	22.1861	24.975	chr2	174415804	174427502	1	174415804
ENSMUSG00000016256	Ctsz	0.973538	2.74853e-10	1.40336	2.85387e-12	0.429825	1.65304e-06	483.019	482.134	469.504	988.828	1013.19	934.101	1055.61	1060.47	1092.96	1445.85	1529.07	1376.1	1516.11	1642.99	1745.8	1610.36	478.219	978.707	1069.68	1450.34	1628.81	chr2	174427493	174439039	-1	174439039
ENSMUSG00000016257	Prelid3b	0.189127	0.0777861	-0.144195	0.143472	-0.333322	0.00327267	34.7037	53.9643	44.0046	38.4638	41.8105	43.4685	44.7444	38.0522	39.0231	37.6109	34.3039	38.53	33.2543	31.368	28.1819	35.3355	44.2242	41.2476	40.6066	36.8149	32.0349	chr2	174465067	174473081	-1	174473081
ENSMUSG00000016308	Ube2a	0.527554	3.66476e-06	0.0355904	0.615321	-0.491964	4.70106e-06	54.7469	58.9146	50.7275	67.3862	74.5194	73.2156	73.3084	65.816	65.4256	60.8149	64.3371	64.4358	43.5433	44.1726	50.5683	51.8221	54.7963	71.707	68.1833	63.196	47.5266	chrX	36873900	36884222	1	36873900
ENSMUSG00000016319	Slc25a5	-0.0649739	0.264384	-0.437919	9.0407e-07	-0.372946	6.38073e-06	686.425	644.76	656.585	481.344	490.349	468.517	590.626	537.573	548.491	469.371	468.821	435.862	375.518	368.625	351.137	337.02	662.59	480.07	558.896	458.018	358.075	chrX	36795651	36798807	1	36795651
ENSMUSG00000016344	Ppdpf	-0.040113	0.71932	-0.575702	3.28198e-05	-0.535589	8.6964e-05	41.2903	42.6581	39.4819	30.8108	34.4154	26.0811	34.8012	29.9576	35.2292	30.6625	41.1234	31.1001	18.702	21.6121	18.1819	18.8992	41.1434	30.4358	33.3293	34.2953	19.3488	chr2	181187247	181188771	1	181187247
ENSMUSG00000016409	Nkap	-0.290749	0.0486979	-0.0576876	0.661683	0.233062	0.0951093	20.7514	19.3122	19.8632	13.9146	11.6614	9.11267	11.8414	19.9717	20.1309	17.7855	15.4988	17.2267	16.9967	13.8886	16.9319	15.3808	19.9756	11.5629	17.3147	16.837	15.7995	chrX	37126795	37150746	1	37126795
ENSMUSG00000016427	Ndufa1	0.120919	0.060901	0.0109745	0.855762	-0.109945	0.0725103	47.8061	52.3142	53.1722	46.9119	41.7394	45.2491	47.9985	44.4069	42.6621	49.0854	52.6958	55.0992	44.0549	40.6496	46.9888	41.3672	51.0975	44.6335	45.0225	52.2935	43.2651	chrX	37187588	37191163	-1	37191163
ENSMUSG00000016477	E2f3	1.76687	0.0139717	0.96403	0.128006	-0.802844	0.176173	23.0178	12.6507	4.76716	80.3069	94.7846	5.76088	44.7444	48.1137	16.879	76.178	45.6697	16.3062	53.9459	23.8478	28.1819	12.566	13.4786	60.2841	36.579	46.0513	29.6354	chr13	29906575	29986063	-1	29986063
ENSMUSG00000016481	Cr1l	-0.237476	0.00691206	-0.320031	0.000443367	-0.0825558	0.280211	95.329	105.301	116.062	60.4289	63.9245	68.6069	62.4613	66.7238	64.2642	67.1897	67.1613	58.058	71.8521	65.0394	59.2615	60.5178	105.564	64.3201	64.4831	64.1363	64.1677	chr1	195097382	195131586	-1	195131586
ENSMUSG00000016487	Ppfibp1	1.12151	8.97845e-07	1.81756	2.37627e-09	0.696049	4.85788e-05	6.44497	4.70583	5.07275	12.6225	12.728	13.0929	11.9318	10.6667	14.4014	29.77	22.3871	27.0236	27.6267	21.2733	30.966	31.7165	5.40785	12.8145	12.3333	26.3936	27.8956	chr6	146888487	147032025	1	146888487
ENSMUSG00000016495	Plgrkt	0.417733	0.00168329	0.44488	0.000647368	0.027147	0.810902	32.3665	38.5023	44.0657	41.9424	52.6186	39.8025	44.5636	36.0853	32.6741	45.1331	36.7149	40.6998	49.4551	46.4083	50.5683	53.7824	38.3115	44.7878	37.7743	40.8492	50.0536	chr19	29348599	29367390	-1	29367390
ENSMUSG00000016496	Cd274	1.3	4.42291e-08	1.36463	1.67138e-08	0.0646355	0.571936	17.8476	27.5016	21.1466	60.0314	71.1063	57.0851	47.9985	50.0807	43.9784	35.316	29.9643	30.1796	60.3125	72.0854	79.4888	78.6128	22.1653	62.7409	47.3525	31.82	72.6249	chr19	29367455	29388095	1	29367455
ENSMUSG00000016503	Gtf3a	-0.697878	4.03016e-07	-0.0474135	0.517336	0.650465	7.93033e-07	37.0409	34.3465	39.1152	15.803	13.6524	13.0929	20.4287	19.9717	24.2346	27.1564	30.3776	27.2866	29.1615	30.1485	29.716	28.6002	36.8342	14.1828	21.545	28.2735	29.4065	chr5	146948657	146955614	1	146948657
ENSMUSG00000016510	Mtif3	-1.12416	0.0237033	-0.713229	0.0860343	0.410928	0.373509	7.93228	12.5896	12.9569	4.57192	0.639956	3.45653	1.89825	4.53903	10.3752	7.39469	10.2636	7.8901	7.21931	2.64223	3.63637	4.82534	11.1596	2.88947	5.60415	8.51614	4.58081	chr5	146951573	146963800	-1	146963800
ENSMUSG00000016520	Lnx2	-0.133802	0.521439	0.503592	0.0134266	0.637394	0.0042771	9.20711	11.184	16.3795	6.95728	6.39956	11.6265	6.86984	7.71636	8.20723	11.2833	12.9501	10.5201	13.2449	13.7531	18.4091	22.468	12.2569	8.32778	7.59781	11.5845	16.9688	chr5	147016655	147076586	-1	147076586
ENSMUSG00000016526	Dyrk3	-2.80204	2.75259e-05	-3.19197	2.48603e-06	-0.389931	0.4457	31.1625	18.5789	14.6682	0.496948	1.70655	0.62846	0.903926	0.680855	0.696841	0.70122	3.03087	0.526007	0.625295	0.338747	0.909093	0.955015	21.4699	0.943986	0.760541	1.41937	0.707037	chr1	131127455	131138340	-1	131138340
ENSMUSG00000016528	Mapkapk2	-0.0228748	0.80003	-0.0672565	0.40825	-0.0443816	0.596262	594.425	582.301	662.147	460.274	447.329	482.553	423.851	558.982	530.141	347.805	373.968	338.617	411.956	509.408	485.853	510.48	612.958	463.385	504.325	353.463	479.424	chr1	131053700	131097826	-1	131097826
ENSMUSG00000016529	Il10	4.99502	1.45821e-08	5.26092	6.05006e-09	0.265898	0.273565	0.0708239	0.122229	0.305587	13.517	23.7495	23.5672	42.6653	29.655	25.7057	16.0643	8.3349	8.1531	24.6707	19.2408	30.966	40.3619	0.166214	20.2779	32.6753	10.8508	28.8099	chr1	131019845	131024974	1	131019845
ENSMUSG00000016534	Lamp2	0.579984	2.10269e-07	0.718415	1.13286e-08	0.138431	0.0282042	407.096	489.04	467.121	609.855	632.703	638.515	531.78	557.998	521.546	519.987	484.526	581.829	760.643	739.824	813.468	806.636	454.419	627.025	537.108	528.781	780.142	chrX	38401357	38456454	-1	38456454
ENSMUSG00000016541	Atxn10	0.0592021	0.369795	0.372248	1.97298e-05	0.313046	0.000126532	73.2319	67.654	69.6739	62.0192	55.9606	54.8855	79.4551	74.3645	75.5685	138.14	133.289	124.401	95.5564	82.722	81.4207	81.6286	70.1866	57.6218	76.4627	131.943	85.3319	chr15	85336245	85463212	1	85336245
ENSMUSG00000016552	Foxred2	-1.75051	4.54193e-08	-1.25571	3.63509e-07	0.494804	0.00547864	62.75	47.8528	52.011	8.14995	6.54178	7.22729	11.2087	13.2388	12.3108	18.1042	19.2185	16.635	15.6324	16.7341	9.3182	10.1533	54.2046	7.30634	12.2528	17.9859	12.9595	chr15	77940522	77956722	-1	77956722
ENSMUSG00000016554	Eif3d	0.124334	0.0699558	-0.0945968	0.134375	-0.218931	0.00263367	142.852	141.786	142.343	130.101	127.991	115.741	150.594	162.195	154.466	144.834	161.738	141.43	106.528	118.629	102.273	106.107	142.327	124.611	155.752	149.334	108.384	chr15	77958998	77970813	-1	77970813
ENSMUSG00000016559	H3f3b	0.607292	2.79668e-05	0.0858861	0.382969	-0.521406	7.21737e-05	909.591	741.505	772.097	1158.88	1167.92	1114.47	1276.25	1057.9	1038.45	636.134	641.718	589.39	649.795	603.173	867.275	831.918	807.731	1147.09	1124.2	622.414	738.04	chr11	116021912	116027962	-1	116027962
ENSMUSG00000016619	Nup50	0.4759	5.4655e-06	0.5018	1.80074e-06	0.0258998	0.704197	49.2934	57.4478	57.5727	66.1935	69.1864	68.9211	68.4272	75.4992	71.6197	97.3421	107.32	99.6782	70.3741	71.6111	81.5343	79.417	54.7713	68.1003	71.8487	101.447	75.7341	chr15	84923411	84942963	1	84923411
ENSMUSG00000016637	Ift27	-0.467092	0.0160645	0.489009	0.00605921	0.956101	5.50039e-05	7.08239	6.6615	6.6618	2.98169	3.19978	3.66602	4.79081	5.44684	5.03274	11.9845	14.19	10.5201	7.27616	13.1434	8.29547	8.39408	6.8019	3.2825	5.09013	12.2315	9.27727	chr15	78159463	78174107	-1	78174107
ENSMUSG00000016664	Pacsin2	0.508194	5.30789e-07	0.136672	0.0226522	-0.371522	9.15481e-06	154.679	157.065	146.315	215.377	184.094	190.214	215.767	217.722	212.923	207.752	203.344	210.863	162.122	149.929	138.353	135.964	152.686	196.562	215.471	207.32	146.592	chr15	83375607	83464606	-1	83464606
ENSMUSG00000016756	Cmah	-3.01026	5.26473e-06	-0.264071	0.385322	2.74619	1.44653e-05	5.0285	13.1397	7.51745	0.298169	0.213319	0.523717	0.542356	0.302602	0.309707	0.127495	0.413301	0.526007	5.17289	7.92668	4.14774	4.77507	8.56187	0.345068	0.384888	0.355601	5.5056	chr13	24327404	24477377	1	24327404
ENSMUSG00000016757	Ttll12	0.42388	0.00130329	0.821146	1.2285e-06	0.397266	0.00134971	8.92381	10.2062	8.37309	11.0323	10.6659	10.7886	16.7226	16.7944	18.0404	28.75	35.1306	30.1139	19.8389	19.7828	15.7387	14.3755	9.16769	10.8289	17.1858	31.3315	17.434	chr15	83575090	83595157	-1	83595157
ENSMUSG00000016831	Tox4	0.340365	0.00306639	0.323054	0.00299484	-0.0173107	0.865527	94.5499	100.717	93.5097	93.5257	95.0691	125.483	94.5507	125.807	119.315	108.498	134.116	116.247	118.01	115.58	104.83	106.811	96.2589	104.692	113.224	119.62	111.308	chr14	52279146	52296401	1	52279146
ENSMUSG00000016833	Mrps18c	-0.394953	0.000816833	-0.651619	3.357e-06	-0.256666	0.012468	40.2988	38.4411	43.5156	20.2755	19.9809	23.4625	33.9876	23.8299	27.7962	19.3154	21.836	23.9333	16.6556	17.0729	18.5228	18.849	40.7519	21.2396	28.5379	21.6949	17.775	chr5	100798627	100804471	1	100798627
ENSMUSG00000016921	Srsf6	0.306707	0.0151287	-0.403536	0.00163614	-0.710242	1.18511e-05	216.509	218.668	207.494	235.255	217.301	223.313	197.779	155.311	158.415	145.981	112.211	107.108	117.101	90.039	129.375	143.202	214.224	225.29	170.502	121.767	119.929	chr2	162931528	162937121	1	162931528
ENSMUSG00000016933	Plcg1	-0.185911	0.217548	0.149367	0.278306	0.335278	0.0273003	13.1024	15.9509	16.9907	8.6469	13.1547	7.43678	9.49123	9.91022	8.05238	14.8531	17.4964	13.8077	15.2345	15.1081	13.9205	15.431	15.348	9.74611	9.15128	15.3857	14.9235	chr2	160731300	160775760	1	160731300
ENSMUSG00000016940	Kctd2	-0.987319	6.67491e-07	-0.392042	0.00156487	0.595277	9.26027e-05	38.1033	41.558	46.1437	14.9085	9.81266	11.7313	17.717	15.7353	13.7045	15.3631	13.3634	18.476	27.0582	23.6445	22.6137	21.6135	41.935	12.1508	15.7189	15.7342	23.7325	chr11	115420128	115431274	1	115420128
ENSMUSG00000016946	Kctd5	0.113981	0.115755	-0.0568973	0.393785	-0.170878	0.0187096	30.4543	32.7575	31.7811	28.5248	26.6648	27.2333	27.5698	31.395	30.8158	27.5388	31.1353	26.7606	23.0222	24.593	25.6819	26.8912	31.6643	27.4743	29.9269	28.4782	25.0471	chr17	24047734	24073485	-1	24073485
ENSMUSG00000016984	Etaa1	-1.96107	4.10199e-08	-0.554137	0.00139477	1.40693	1.61649e-06	12.5358	10.9395	11.979	1.19268	1.42213	1.25692	2.71178	3.10167	3.1745	5.35477	4.27077	7.16684	5.96872	6.43619	5.05683	5.27771	11.8181	1.29057	2.99598	5.59746	5.68487	chr11	17938756	17953875	-1	17953875
ENSMUSG00000017002	Slpi	1.18119	3.13876e-06	-3.07536	1.60887e-10	-4.25656	2.24598e-11	71.3197	76.6378	59.8951	147.792	212.963	160.886	59.7495	57.1918	51.4113	18.7417	19.2874	12.2297	3.29701	1.49049	3.01137	2.81478	69.2842	173.88	56.1176	16.7529	2.65341	chr2	164354070	164389095	-1	164389095
ENSMUSG00000017009	Sdc4	4.30617	1.02234e-12	4.17723	7.54082e-13	-0.128944	0.24016	2.40801	3.54465	2.07799	136.363	165.82	158.581	84.0652	94.1849	85.4017	126.985	115.862	107.042	157.12	168.493	129.773	130.184	2.67689	153.588	87.8839	116.63	146.392	chr2	164424247	164443887	-1	164443887
ENSMUSG00000017057	Il13ra1	-0.807956	3.90019e-09	-1.02057	9.12175e-11	-0.212618	0.00173631	205.46	220.013	214.583	75.9337	67.5509	77.5101	71.0486	69.2203	70.4583	25.8814	21.285	23.9991	65.0307	66.5299	63.807	62.076	213.352	73.6649	70.2424	23.7218	64.3609	chrX	36112110	36171259	1	36112110
ENSMUSG00000017119	Nbr1	-0.570689	0.000672889	0.104446	0.419508	0.675135	0.000122263	147.526	123.757	108.545	44.3278	47.5701	74.4725	71.8622	73.0028	55.9021	72.3532	64.5438	73.7724	106.357	111.787	125.114	127.771	126.609	55.4568	66.9223	70.2231	117.757	chr11	101552149	101581951	1	101552149
ENSMUSG00000017132	Cyth1	2.25756	2.88626e-11	1.09886	3.008e-08	-1.15871	1.62858e-08	100.782	87.8829	76.5802	618.502	614.358	729.328	451.873	562.311	498.086	232.933	216.225	208.101	198.616	203.316	221.023	266.148	88.4152	654.063	504.09	219.086	222.276	chr11	118132019	118248592	-1	118248592
ENSMUSG00000017144	Rnd3	-1.59396	4.94262e-08	-1.41927	4.90135e-08	0.174689	0.228462	125.642	128.219	126.88	20.3749	18.2032	21.3676	44.1116	29.5794	27.1768	12.3032	9.29926	9.40237	28.1383	17.6826	28.8637	28.1981	126.913	19.9819	33.6226	10.335	25.7207	chr2	51130438	51149111	-1	51149111
ENSMUSG00000017146	Brca1	-0.371399	0.434638	1.496	0.00136683	1.8674	0.000558483	0.354119	3.23908	1.77241	1.29207	0.995488	0.62846	3.43492	1.51301	1.1614	8.03216	8.19713	11.0461	6.65086	4.67471	8.80684	7.08721	1.78854	0.972004	2.03644	9.09181	6.80491	chr11	101488764	101551955	-1	101551955
ENSMUSG00000017176	Nt5c3b	0.134629	0.531862	0.5458	0.0101402	0.411171	0.0495155	3.2579	5.62255	5.98951	6.06277	4.05306	3.1423	5.96591	7.1868	8.90407	9.4346	11.1591	9.46812	7.16247	8.40093	5.90911	7.13748	4.95665	4.41938	7.35226	10.0206	7.15249	chr11	100422321	100441808	-1	100441808
ENSMUSG00000017188	Coa3	-0.0873848	0.624646	0.438873	0.0120106	0.526258	0.00506698	22.8761	24.9959	24.6303	16.4987	15.7856	19.2728	23.2309	21.3335	33.2161	40.9258	49.3894	49.6419	22.4538	44.9179	27.8978	30.1584	24.1675	17.1857	25.9268	46.6524	31.3569	chr11	101277968	101279114	-1	101279114
ENSMUSG00000017210	Med24	0.19886	0.136211	0.00187738	0.989181	-0.196983	0.121321	39.4489	45.5305	51.1553	35.7803	44.157	48.1819	48.0889	57.3431	51.9533	36.5272	36.9215	51.4171	42.1221	43.9016	30.1137	36.0895	45.3782	42.7064	52.4618	41.622	38.0567	chr11	98704591	98729435	-1	98729435
ENSMUSG00000017221	Psmd3	0.657417	3.03179e-08	0.154443	0.0116429	-0.502974	3.85391e-07	83.9263	89.9608	85.9312	139.543	131.902	116.265	141.284	147.216	150.053	156.308	160.361	146.361	85.3812	81.2315	84.3752	87.5598	86.6061	129.237	146.184	154.343	84.6369	chr11	98682554	98695979	1	98682554
ENSMUSG00000017264	Exosc10	-0.255725	0.000655622	-0.252039	0.000396246	0.00368645	0.954533	60.4128	66.2483	73.4632	38.6626	41.7394	39.174	48.2697	48.1894	48.3143	56.7351	56.8288	58.1895	44.6802	40.5141	44.2615	44.182	66.7081	39.8587	48.2578	57.2511	43.4094	chr4	148558429	148582401	1	148558429
ENSMUSG00000017286	Glod4	0.270405	0.0550083	0.49787	0.00105667	0.227465	0.0864292	30.95	30.0684	34.5314	36.0784	35.5531	24.9289	34.6204	48.0381	28.6479	60.4962	58.9642	52.4692	48.3751	46.2051	40.4546	40.5127	31.8499	32.1868	37.1021	57.3099	43.8869	chr11	76120987	76243725	-1	76243725
ENSMUSG00000017288	Vps53	0.0723767	0.302961	-0.0487592	0.45704	-0.121136	0.0763236	49.7892	45.7138	46.3882	35.5815	38.8951	43.4685	47.6369	47.4329	50.4822	47.5555	46.4963	46.8803	36.324	39.9722	38.8637	35.7377	47.2971	39.315	48.5173	46.9774	37.7244	chr11	76046226	76179647	-1	76179647
ENSMUSG00000017291	Taok1	0.558018	1.42626e-05	-0.0956426	0.257031	-0.653661	1.75114e-06	120.826	126.446	124.374	161.011	157.571	183.72	105.669	119.679	107.004	84.4014	69.7789	96.851	87.4276	82.2478	103.012	104.398	123.882	167.434	110.784	83.6771	94.2713	chr11	77529162	77607815	-1	77607815
ENSMUSG00000017299	Dnttip1	0.124111	0.506996	0.270907	0.12014	0.146796	0.40931	29.4627	29.4573	29.7031	23.0584	31.429	22.5198	34.7108	31.0167	32.5967	24.0965	21.1472	24.5908	24.1023	20.5281	45.3978	39.6582	29.541	25.6691	32.7747	23.2782	32.4216	chr2	164745983	164768607	1	164745983
ENSMUSG00000017300	Tnnc2	3.48863	0.0154506	7.0795	1.79588e-06	3.59087	3.13979e-05	0	0	0	0.496948	0.0711063	0.209487	0.180785	0.0756505	0.154853	0.127495	0.137767	0.131502	13.8133	16.3954	3.23864	6.18246	0	0.25918	0.137096	0.132254	9.90745	chr2	164777161	164779967	-1	164779967
ENSMUSG00000017307	Acot8	-0.531238	0.000706333	-0.42709	0.00189614	0.104148	0.412066	24.3634	23.8347	29.153	13.8152	8.17722	13.5119	11.9318	13.8441	13.782	11.1558	10.1259	10.1256	14.5523	11.8561	15.9659	13.9734	25.7837	11.8348	13.1859	10.4691	14.0869	chr2	164792765	164804882	-1	164804882
ENSMUSG00000017309	Cd300lg	-2.4281	4.68093e-10	-2.66583	3.66279e-11	-0.237732	0.118273	94.4083	77.3101	80.6139	6.95728	4.76412	5.65614	7.86416	9.15372	12.5431	10.6458	14.9477	12.2297	4.20653	5.55545	5.11365	4.77507	84.1108	5.79251	9.85367	12.6077	4.91268	chr11	102041509	102055620	1	102041509
ENSMUSG00000017376	Nlk	-0.674978	2.14329e-05	-0.636926	1.52501e-05	0.0380515	0.735561	26.7714	31.0463	39.0541	14.0139	13.5813	10.4743	16.1803	15.8866	14.7885	17.913	19.9073	18.8705	15.9166	14.4984	12.7273	14.0739	32.2906	12.6899	15.6185	18.8969	14.304	chr11	78567168	78697373	-1	78697373
ENSMUSG00000017404	Rpl19	-0.123198	0.162474	-0.18823	0.0289088	-0.0650319	0.439171	884.449	929.677	1038.32	636.988	676.292	634.954	896.966	860.525	893.659	683.499	813.376	727.796	692.145	770.717	584.263	587.585	950.817	649.411	883.717	741.557	658.678	chr11	98026710	98030492	1	98026710
ENSMUSG00000017417	Plxdc1	-1.52207	2.53022e-09	0.148654	0.11815	1.67072	1.47179e-09	38.7407	30.9852	36.4871	6.65911	5.83071	5.44665	8.40652	10.5911	9.83319	28.4313	32.0308	27.0236	38.0861	37.1944	32.3864	30.0076	35.4043	5.97882	9.61026	29.1619	34.4186	chr11	97923238	97986444	-1	97986444
ENSMUSG00000017418	Arl5b	1.81974	4.50965e-07	0.727503	0.00148151	-1.09223	3.22143e-05	27.8338	34.4076	43.699	168.465	164.753	172.512	101.149	119.982	70.3809	40.862	27.8978	47.9981	48.5456	43.6984	86.3638	66.3986	35.3135	168.577	97.1707	38.9193	61.2516	chr2	15049395	15082456	1	15049395
ENSMUSG00000017421	Zfp207	-0.166808	0.00630527	-0.630333	7.86012e-09	-0.463525	4.14113e-07	214.667	212.19	199.854	142.127	127.636	140.985	135.77	141.088	133.793	116.275	111.316	122.56	89.2466	86.7192	99.0912	97.6125	208.904	136.916	136.884	116.717	93.1674	chr11	80383279	80405733	1	80383279
ENSMUSG00000017428	Psmd11	0.542435	8.39661e-07	-0.323165	9.15906e-05	-0.8656	4.38493e-09	77.2689	80.1825	70.5296	110.223	99.3354	93.9548	98.7992	92.5963	98.1771	84.5927	88.2397	96.9167	51.0468	44.1726	43.5797	45.4889	75.9936	101.171	96.5242	89.9164	46.072	chr11	80428615	80473248	1	80428615
ENSMUSG00000017446	C1qtnf1	-0.253395	0.806176	4.47599	8.10901e-07	4.72938	2.19718e-06	0.212472	0	0.122235	0.198779	0.0711063	0	0.361571	0.226952	0.154853	0.382484	0.137767	0.657508	11.3122	15.5146	5.45456	6.53431	0.111569	0.0899619	0.247792	0.392586	9.70391	chr11	118428203	118449963	1	118428203
ENSMUSG00000017466	Timp2	0.984759	4.59835e-09	3.58988	1.50357e-14	2.60512	7.09178e-13	35.8369	32.9408	27.5029	72.952	65.56	60.9606	172.108	171.424	158.338	703.898	764.262	745.483	997.573	992.393	940.116	965.118	32.0935	66.4909	167.29	737.881	973.8	chr11	118301069	118355740	-1	118355740
ENSMUSG00000017478	Zc3h18	0.311898	0.000486012	-0.0979798	0.155138	-0.409877	2.51934e-05	63.8123	69.4263	74.7467	78.1203	72.5284	69.1306	68.3368	70.8846	74.4845	59.0938	59.9286	57.8607	52.5248	44.2404	57.0456	56.6977	69.3284	73.2598	71.2353	58.961	52.6271	chr8	122376609	122417360	1	122376609
ENSMUSG00000017485	Top2b	-0.701902	2.03639e-05	-0.677703	1.31265e-05	0.0241987	0.836606	168.703	203.756	176.691	65.1996	65.2044	80.1286	79.8167	66.5725	57.9926	62.1536	57.931	75.0217	65.656	73.4404	77.9547	94.0438	183.05	70.1776	68.1273	65.0354	77.7737	chr14	16365179	16435462	1	16365179
ENSMUSG00000017493	Igfbp4	0.30164	0.200182	2.87534	5.99029e-09	2.5737	3.6514e-08	11.5443	7.94491	6.6618	13.517	7.9639	5.97037	23.5925	16.7944	21.7569	97.9159	118.686	107.7	152.401	162.124	92.6707	109.425	8.717	9.15042	20.7146	108.101	129.155	chr11	99041244	99054392	1	99041244
ENSMUSG00000017548	Suz12	0.342397	0.0176868	0.13602	0.283083	-0.206377	0.112192	41.432	43.5137	53.05	57.1491	48.2811	45.0396	54.5972	52.0476	36.7777	35.3798	33.4773	50.3651	46.4992	39.4979	39.8296	50.7163	45.9985	50.1566	47.8075	39.7407	44.1358	chr11	79993106	80034123	1	79993106
ENSMUSG00000017561	Crlf3	-0.675906	4.61425e-05	-0.545093	0.000165225	0.130813	0.265722	153.546	146.247	127.185	58.2423	56.9561	52.7906	56.6762	65.589	60.238	37.4197	36.7838	47.3406	77.7071	84.619	53.5797	60.367	142.326	55.9964	60.8344	40.5147	69.0682	chr11	80046493	80080991	-1	80080991
ENSMUSG00000017607	Tns4	-1.74645	6.35161e-05	-0.634766	0.0265731	1.11169	0.00246623	23.7968	17.6621	26.1583	2.78291	3.98195	2.19961	4.24845	10.0615	8.67179	9.88083	12.399	11.1776	14.1544	13.6176	7.78411	4.52375	22.5391	2.98816	7.66059	11.1525	10.02	chr11	99065678	99089306	-1	99089306
ENSMUSG00000017615	Tnfaip1	0.848892	3.00514e-09	0.402637	6.09805e-06	-0.446255	2.11216e-06	30.4543	30.5574	25.6082	54.9625	49.2766	52.4764	45.5579	45.0121	46.6109	50.5516	51.3182	50.1679	37.1198	35.0264	34.2046	38.2508	28.8733	52.2385	45.727	50.6792	36.1504	chr11	78522850	78536332	-1	78536332
ENSMUSG00000017631	Abr	0.497068	4.21492e-05	0.5521	9.35949e-06	0.0550323	0.521986	230.603	210.601	196.432	260.5	254.276	296.424	268.105	306.914	329.296	223.753	254.938	252.943	333.055	340.78	297.16	265.293	212.545	270.4	301.438	243.878	309.072	chr11	76416734	76623558	-1	76623558
ENSMUSG00000017639	Rab11fip4	-1.83456	0.000770458	-0.8041	0.0397348	1.03046	0.0274327	10.6944	14.4231	16.0128	3.08108	1.06659	1.04743	1.80785	1.21041	3.09707	4.14357	5.16626	2.36703	10.7437	4.33596	2.27273	3.21689	13.7101	1.7317	2.03844	3.89229	5.14232	chr11	79591212	79698023	1	79591212
ENSMUSG00000017652	Cd40	-0.837576	6.31164e-05	0.499455	0.00206933	1.33703	5.34627e-07	34.8454	31.5352	41.1932	13.1194	10.026	13.0929	24.3156	29.3524	28.6479	31.1724	34.5106	24.3936	52.2406	64.7007	40.5115	40.2614	35.8579	12.0794	27.4386	30.0255	49.4285	chr2	165055627	165072948	1	165055627
ENSMUSG00000017664	Slc35c2	-0.733913	3.72703e-07	-0.534452	4.72076e-06	0.199462	0.0197444	141.364	141.908	163.734	54.2668	54.894	56.6661	80.9014	87.1494	95.9317	87.3338	92.2349	82.5173	80.2083	80.2831	66.0797	65.7452	149.002	55.2756	87.9942	87.362	73.0791	chr2	165276554	165287869	-1	165287869
ENSMUSG00000017670	Elmo2	-1.34643	2.71974e-08	-1.41035	5.26301e-09	-0.0639146	0.58119	400.013	375.183	395.124	78.816	80.4212	76.0437	110.369	125.504	154.544	98.6171	103.256	119.338	99.1945	87.5322	64.1479	68.1076	390.107	78.4269	130.139	107.07	79.7456	chr2	165288031	165326479	-1	165326479
ENSMUSG00000017677	Wsb1	0.372035	0.0135542	-0.256918	0.0566424	-0.628954	0.000188718	253.762	268.905	283.952	273.719	319.978	309.517	209.078	173.24	165.925	127.367	100.019	95.4702	153.823	122.626	212.16	208.495	268.873	301.071	182.748	107.619	174.276	chr11	79239372	79254671	-1	79254671
ENSMUSG00000017679	Ttpal	1.64682	6.62382e-09	0.773021	1.27298e-05	-0.873798	2.66199e-06	22.3804	29.824	27.1362	99.8866	112.063	106.105	61.5574	78.7522	93.0669	32.9574	38.1614	39.9765	45.9308	54.9448	38.5228	52.4253	26.4468	106.018	77.7922	37.0318	47.9559	chr2	163602314	163619013	1	163602314
ENSMUSG00000017686	Rhot1	-0.0712716	0.421863	-0.13655	0.0997201	-0.0652783	0.442225	45.3981	55.6755	49.6274	37.6687	36.5486	34.1463	39.6824	35.6314	35.384	42.7107	35.4061	40.897	38.2567	29.6742	38.1819	40.7138	50.2337	36.1212	36.8993	39.6713	36.7067	chr11	80209019	80267907	1	80209019
ENSMUSG00000017697	Ada	1.19224	1.00948e-05	1.96398	2.2517e-08	0.771745	0.000202443	1.62895	1.10006	1.71129	4.07498	2.77314	4.50396	6.96023	7.3381	7.58782	11.6658	11.5035	9.33662	9.66365	9.62042	8.01138	8.04223	1.4801	3.78403	7.29539	10.8353	8.83442	chr2	163726584	163750239	-1	163750239
ENSMUSG00000017707	Serinc3	-0.482825	0.00043931	0.523218	0.000144426	1.00604	3.07132e-07	1360.6	1221.44	1241.78	582.125	561.739	682.508	729.017	805.451	895.905	515.461	560.78	651.591	1962.4	2188.44	1482.5	1564.41	1274.61	608.791	810.124	575.944	1799.44	chr2	163623272	163645131	-1	163645131
ENSMUSG00000017713	Tha1	0.0680865	0.726131	1.16116	6.09348e-06	1.09308	1.81647e-05	2.83296	4.46137	3.78928	3.37925	3.12868	2.61858	4.24845	2.87472	3.87134	7.39469	7.02611	5.12856	11.5964	9.21392	8.63638	10.3544	3.69454	3.04217	3.66484	6.51645	9.95026	chr11	117867952	117873481	-1	117873481
ENSMUSG00000017715	Pgs1	0.330609	0.000470905	-0.401699	4.48135e-05	-0.732309	1.11103e-07	115.868	117.279	101.822	127.716	116.685	116.475	105.669	105.154	105.765	77.7717	77.8383	64.5673	60.3125	59.2807	59.3183	71.3748	111.656	120.292	105.529	73.3924	62.5716	chr11	117986292	118024011	1	117986292
ENSMUSG00000017716	Birc5	-3.29417	3.77589e-05	1.00255	0.00916941	4.29673	2.10527e-06	2.33719	4.27803	13.6292	0	0.284425	0.209487	0.271178	0.378253	0.154853	5.99225	9.78145	9.66537	14.6092	13.2789	18.1819	15.8331	6.74814	0.164637	0.268095	8.47969	15.4758	chr11	117849251	117855743	1	117849251
ENSMUSG00000017718	Afmid	-2.02637	2.37923e-06	-0.195259	0.366025	1.83111	6.8499e-06	6.86992	9.53389	10.94	1.29207	0.711063	0.733203	2.07903	2.04256	2.63251	2.99612	2.61757	1.64377	8.58359	6.43619	5.34092	4.82534	9.11461	0.912111	2.25137	2.41915	6.29651	chr11	117825924	117839908	1	117825924
ENSMUSG00000017721	Pigt	-0.1381	0.0263167	0.08482	0.127701	0.22292	0.000926864	130.387	129.319	119.79	87.5623	80.99	87.2512	119.589	118.015	127.909	150.826	141.004	132.882	113.178	112.125	112.728	123.197	126.499	85.2678	121.838	141.571	115.307	chr2	164497520	164508301	1	164497520
ENSMUSG00000017734	Dbndd2	-1.51455	0.000311176	-0.202346	0.478433	1.31221	0.00088519	13.0316	16.6843	16.0128	1.8884	3.34199	2.4091	4.15806	3.63123	3.94876	1.78492	6.61281	5.32582	10.6869	16.5986	7.84093	6.58457	15.2429	2.5465	3.91268	4.57452	10.4277	chr2	164486106	164493319	1	164486106
ENSMUSG00000017737	Mmp9	1.44726	0.0201618	0.2779	0.61876	-1.16936	0.0368316	1.4873	21.6957	0.672292	22.0645	31.0734	25.0337	14.1013	16.2649	10.3752	32.7661	28.5866	23.0785	8.12883	5.7587	8.92048	12.3649	7.95177	26.0572	13.5804	28.1438	8.79323	chr2	164940780	164955850	1	164940780
ENSMUSG00000017747	Ghdc	0.729952	0.00277822	0.794057	0.000936794	0.0641057	0.754943	9.91535	8.18937	11.7346	19.2816	14.6479	14.1403	14.0109	17.2483	25.2411	28.3038	38.5747	38.004	27.4561	18.5633	14.0341	13.7723	9.94642	16.0233	18.8334	34.9608	18.4565	chr11	100766032	100770957	-1	100770957
ENSMUSG00000017754	Pltp	-0.186307	0.0615519	3.70497	9.51176e-14	3.89128	7.04447e-13	55.5259	58.7923	50.1163	33.5937	38.3263	33.3084	118.957	123.991	147.343	200.804	246.672	234.862	1943.59	2089.66	1660.91	1763.81	54.8115	35.0761	130.097	227.446	1864.49	chr2	164839518	164857711	-1	164857711
ENSMUSG00000017756	Slc12a7	0.977394	3.70848e-08	1.41274	3.48192e-10	0.435348	9.75605e-05	20.1848	25.9737	22.6135	54.8631	41.0994	45.9823	66.8906	74.5158	79.1301	104.673	105.461	105.07	87.4844	81.367	69.8297	76.9541	22.924	47.3149	73.5122	105.068	78.9088	chr13	73733094	73816754	1	73733094
ENSMUSG00000017760	Ctsa	0.215073	0.00486581	0.845003	4.96908e-09	0.62993	1.96546e-07	931.972	853.1	865.362	833.581	866.999	840.461	1239.92	1147.85	1205.3	1837.07	1888.71	1767.51	1877.82	1864.94	1613.36	1531.94	883.478	847.013	1197.69	1831.1	1722.01	chr2	164832873	164841032	1	164832873
ENSMUSG00000017765	Slc12a4	1.63182	1.0301e-09	0.816416	1.1672e-06	-0.815403	9.03134e-07	24.7884	18.7011	23.1024	86.7672	82.4122	94.4785	72.0429	78.9792	83.9306	48.1292	42.1567	40.6998	37.404	36.1104	43.6933	50.9676	22.1973	87.8859	78.3176	43.6619	42.0438	chr8	105943590	105966097	-1	105966097
ENSMUSG00000017774	Myo1c	0.766969	5.28796e-08	0.155626	0.0317446	-0.611342	4.09826e-07	176.706	174.666	162.022	306.021	252.712	297.89	220.468	249.42	257.831	195.322	186.33	181.275	156.21	151.284	176.591	185.775	171.131	285.541	242.573	187.642	167.465	chr11	75650504	75673910	1	75650504
ENSMUSG00000017776	Crk	0.0981573	0.366052	-0.280887	0.0104191	-0.379044	0.00152581	192.57	199.112	189.77	173.534	161.767	160.991	135.047	135.49	135.574	121.63	114.346	135.052	105.618	91.8005	148.637	144.408	193.817	165.431	135.37	123.676	122.616	chr11	75679259	75706908	1	75679259
ENSMUSG00000017778	Cox7c	0.228124	0.0460964	0.273073	0.0143503	0.0449482	0.677359	63.4582	61.9703	73.5243	60.1307	70.253	62.5318	79.6359	79.7357	65.503	59.3487	82.1779	81.3995	64.8601	68.0882	83.0684	75.798	66.3176	64.3052	74.9582	74.3087	72.9537	chr13	86044816	86046904	-1	86046904
ENSMUSG00000017781	Pitpna	0.553916	8.50705e-07	-0.294289	0.000251811	-0.848205	6.59605e-09	570.416	562.683	529.766	731.011	760.766	744.935	697.108	661.488	699.473	415.569	396.562	410.745	322.084	300.265	380.683	380.95	554.288	745.57	686.023	407.625	345.996	chr11	75588097	75628804	1	75588097
ENSMUSG00000017801	Mlx	0.226841	0.0748205	-0.328218	0.00967181	-0.555059	0.000221509	37.7491	44.6748	43.2712	48.3034	41.8816	31.7372	48.0889	65.5134	63.1802	51.9541	59.7908	43.1983	26.2055	26.8965	23.8069	24.1267	41.8984	40.6407	58.9275	51.6477	25.2589	chr11	101087277	101092207	1	101087277
ENSMUSG00000017802	Retreg3	-0.356439	0.00179439	-0.173246	0.0652975	0.183193	0.0594316	145.685	136.897	142.832	75.0392	79.1413	75.9389	84.2459	89.1163	99.8805	99.5733	110.42	106.714	109.086	119.51	83.0684	87.5095	141.804	76.7065	91.0809	105.569	99.7933	chr11	101096322	101119893	-1	101119893
ENSMUSG00000017830	Dhx58	-0.519812	3.96126e-06	-0.298736	0.000408485	0.221076	0.0051911	183.576	166.721	163.367	86.5684	71.3907	78.767	97.9856	100.842	116.45	53.0378	53.0402	51.0884	104.311	116.732	104.716	99.5728	171.221	78.9087	105.093	52.3888	106.333	chr11	100694884	100704271	-1	100704271
ENSMUSG00000017831	Rab5a	0.267855	0.0226261	0.0651384	0.535345	-0.202717	0.0610991	84.068	91.3665	87.398	88.258	87.3896	90.0793	75.2971	67.4046	68.9098	72.2894	68.7457	78.1777	64.6896	60.839	92.9548	94.7475	87.6108	88.5756	70.5372	73.0709	78.3077	chr17	53479234	53507680	1	53479234
ENSMUSG00000017837	Nkiras2	-0.623232	3.15876e-07	-0.541485	6.27714e-07	0.0817473	0.226567	148.305	143.436	151.51	57.2484	60.7247	65.6741	80.4495	84.8043	95.622	90.3937	89.4107	87.3828	70.7152	78.1828	68.4093	70.47	147.751	61.2158	86.9586	89.0624	71.9443	chr11	100619244	100627607	1	100619244
ENSMUSG00000017843	Ppp2r5c	-0.617985	1.02665e-08	-0.391332	7.25694e-07	0.226653	0.000249805	239.314	234.558	251.132	99.986	99.4777	102.753	114.799	112.265	111.417	114.299	110.765	122.757	134.609	130.282	145.909	136.517	241.668	100.739	112.827	115.94	136.829	chr12	110447120	110583062	1	110447120
ENSMUSG00000017858	Ift52	-0.206932	0.0251736	0.295852	0.001673	0.502784	2.31497e-05	33.1456	34.5909	34.9592	25.6425	19.3409	19.7965	28.7449	28.369	26.7122	37.9296	39.1947	35.5712	36.7787	43.7661	34.5455	38.854	34.2319	21.5933	27.942	37.5652	38.4861	chr2	163017354	163046141	1	163017354
ENSMUSG00000017861	Mybl2	-2.49799	1.73144e-05	0.228037	0.409447	2.72603	6.94478e-06	3.18708	3.48354	5.07275	0.496948	0.0711063	0.209487	0.903926	0.680855	0.696841	5.801	6.95723	11.2434	2.95594	3.59072	5.90911	4.02111	3.91445	0.25918	0.760541	8.00054	4.11922	chr2	163054687	163084688	1	163054687
ENSMUSG00000017929	B4galt5	1.24066	5.39749e-07	0.481943	0.0022473	-0.758719	4.15747e-05	277.984	262.488	257.427	690.858	715.756	726.709	539.644	640.155	651.778	283.357	260.655	262.28	232.041	320.793	421.819	467.455	265.966	711.107	610.526	268.764	360.527	chr2	167298444	167349183	-1	167349183
ENSMUSG00000017999	Ddx27	0.156363	0.0551911	-0.273363	0.00152347	-0.429726	3.5352e-05	39.803	48.464	39.9097	38.265	35.8376	42.0021	44.5636	41.3808	44.7526	46.8543	43.1899	43.1325	28.1383	23.1025	29.5455	28.0975	42.7256	38.7016	43.5657	44.3922	27.221	chr2	167015193	167034947	1	167015193
ENSMUSG00000018001	Cyth3	0.092884	0.391929	-0.111256	0.268369	-0.20414	0.0541126	42.9193	46.1416	56.0447	31.8047	44.2281	46.6108	40.3151	44.4825	43.7461	34.4873	37.0593	37.8067	35.1302	39.7012	34.0342	36.0392	48.3685	40.8812	42.8479	36.4511	36.2262	chr5	143622447	143710250	1	143622447
ENSMUSG00000018008	Cyth4	0.20793	0.00624025	0.308564	0.000198034	0.100634	0.129476	458.372	493.073	507.275	495.954	434.033	460.137	457.477	459.728	456.585	394.15	383.336	338.156	592.893	594.027	495.569	533.451	486.24	463.375	457.93	371.881	553.985	chr15	78597047	78622019	1	78597047
ENSMUSG00000018012	Rac3	0.573538	0.0547814	1.25828	0.000186162	0.684745	0.0157745	1.84142	1.28341	1.22235	3.37925	0.995488	1.78064	2.62139	2.64777	3.40678	8.98837	10.3325	8.87636	4.26337	5.3522	4.31819	3.26716	1.44906	2.05179	2.89198	9.39908	4.30023	chr11	120721470	120723969	1	120721470
ENSMUSG00000018040	Rrp7a	0.567426	6.26946e-06	0.487817	1.76244e-05	-0.0796092	0.320958	55.5968	57.02	48.5273	73.1508	68.4042	78.5575	72.2237	90.4024	86.4857	91.4774	98.0211	92.8402	64.2348	76.9633	78.4093	73.2345	53.7147	73.3708	83.0373	94.1129	73.2105	chr15	83113433	83122801	-1	83122801
ENSMUSG00000018042	Cyb5r3	1.25369	5.25155e-10	1.32037	1.56057e-10	0.0666834	0.367222	45.6814	40.3968	37.8317	109.627	114.054	111.866	85.0595	101.296	112.966	142.284	150.855	150.569	127.333	127.64	129.148	134.054	41.3033	111.849	99.7737	147.903	129.544	chr15	83153494	83172592	-1	83172592
ENSMUSG00000018068	Ints2	1.63053	1.15995e-06	0.98696	0.000114389	-0.643566	0.00234642	5.45344	6.53927	6.84516	28.9224	14.2924	32.2609	13.1973	14.071	13.0077	17.403	15.8432	20.1198	9.32258	16.3954	16.3637	14.476	6.27929	25.1586	13.4253	17.7887	14.1394	chr11	86210681	86257575	-1	86257575
ENSMUSG00000018076	Med13l	0.996724	2.56614e-08	0.154182	0.0727765	-0.842542	1.02462e-07	77.5522	74.3766	68.3904	158.825	138.799	164.971	116.697	142.677	122.489	79.4291	59.9286	81.794	74.2964	74.7953	67.5002	70.4198	73.4397	154.198	127.288	73.7173	71.7529	chr5	118560679	118765438	1	118560679
ENSMUSG00000018102	H2bc4	0.427113	0.100474	2.70216	1.91613e-08	2.27504	1.8276e-07	2.9746	4.40026	2.8114	2.38535	5.26186	4.29448	6.50827	5.52249	2.47766	12.622	12.6057	11.0461	41.8379	37.3977	49.0342	42.272	3.39542	3.98056	4.83614	12.0913	42.6354	chr13	23684199	23692908	1	23684199
ENSMUSG00000018143	Mafk	1.03515	5.5744e-05	1.18063	1.11983e-05	0.145481	0.418839	70.0448	58.1201	51.7665	136.064	132.471	123.388	122.844	115.821	110.875	88.9912	79.2159	72.1944	103.685	115.038	224.091	211.963	59.9771	130.641	116.513	80.1339	163.695	chr5	139791513	139802653	1	139791513
ENSMUSG00000018160	Med1	0.282242	0.0416132	-0.371091	0.00691078	-0.653332	9.02709e-05	69.6199	79.2047	76.7635	88.5562	63.3557	80.3381	51.4334	87.9816	54.0439	61.1974	49.1828	57.6635	41.1558	46.0696	41.591	44.8354	75.196	77.4167	64.4863	56.0146	43.413	chr11	98152154	98193293	-1	98193293
ENSMUSG00000018167	Stard3	-0.595316	7.24956e-07	-0.336497	0.000116184	0.258819	0.00145722	194.553	163.176	171.312	83.1892	68.7598	74.1583	92.1101	106.365	109.404	75.6043	79.767	78.4407	109.768	109.348	102.216	100.679	176.347	75.3691	102.626	77.9373	105.503	chr11	98358368	98381112	1	98358368
ENSMUSG00000018168	Ikzf3	-2.67605	0.00051932	-3.50419	2.73361e-05	-0.828135	0.256305	6.2325	13.6286	13.6292	0	1.49323	0.104743	0.361571	0.453903	0.309707	0.764968	0.344417	0.328754	0.170535	0.270998	0.568183	0.100528	11.1634	0.532658	0.37506	0.47938	0.277561	chr11	98464902	98546031	-1	98546031
ENSMUSG00000018169	Mfng	-1.92604	2.13863e-09	-0.692536	2.09217e-05	1.23351	2.96621e-07	49.2934	40.8246	49.0162	5.56582	5.26186	4.81819	11.751	9.30502	9.05893	6.56597	6.54393	6.11483	22.9654	22.6961	16.4773	15.6321	46.3781	5.21529	10.0383	6.40824	19.4427	chr15	78755882	78773475	-1	78773475
ENSMUSG00000018171	Vmp1	0.207495	0.201732	-0.227456	0.135744	-0.434951	0.00940095	117.355	136.408	142.098	122.846	123.227	130.51	142.368	81.5513	70.0712	82.6803	76.1162	85.1473	74.0122	75.2696	96.0798	106.56	131.954	125.528	97.997	81.3146	87.9803	chr11	86583865	86683836	-1	86683836
ENSMUSG00000018189	Uchl5	0.34316	0.0436069	0.283911	0.0703529	-0.0592482	0.710933	20.6098	20.3512	27.3195	22.2633	28.3003	23.4625	29.016	32.908	23.4603	36.8459	42.5011	38.1355	18.5315	20.3248	32.3296	29.9573	22.7602	24.6754	28.4614	39.1608	25.2858	chr1	143777272	143807466	1	143777272
ENSMUSG00000018196	Glrx2	-0.12292	0.176907	-0.257742	0.00550692	-0.134822	0.124952	21.1763	23.4069	23.8969	17.8901	14.1501	14.9783	20.248	18.2318	16.7242	21.4828	23.0071	24.8538	14.2681	13.4144	17.0455	14.3252	22.8267	15.6729	18.4013	23.1146	14.7633	chr1	143716338	143749676	1	143716338
ENSMUSG00000018199	Ro60	0.0542995	0.752438	0.88674	2.66428e-05	0.83244	7.39358e-05	5.24097	6.53927	5.50057	6.46033	3.76863	3.98025	5.51395	5.52249	6.27156	7.90467	7.85271	10.3886	11.1985	9.68817	13.5228	12.4655	5.76027	4.7364	5.76934	8.71534	11.7187	chr1	143750790	143777068	-1	143777068
ENSMUSG00000018209	Stk4	-0.284572	0.0599793	-0.764616	4.30312e-05	-0.480044	0.00264424	280.179	274.161	267.878	180.492	128.489	171.151	145.351	185.949	170.029	112.641	126.677	101.914	104.424	148.913	84.6593	88.4645	274.073	160.044	167.11	113.744	106.615	chr2	164070322	164155524	1	164070322
ENSMUSG00000018217	Pmp22	4.65302	1.2179e-11	6.10854	4.75651e-13	1.45552	5.30908e-08	0.991535	0.427803	0.183352	46.6138	46.2191	35.089	53.5124	66.5725	48.1594	171.353	163.392	161.813	193.216	199.319	191.364	209.4	0.53423	42.6406	56.0815	165.519	198.325	chr11	63128982	63159547	1	63128982
ENSMUSG00000018286	Psmb6	0.722052	4.88497e-08	0.88159	2.95251e-09	0.159538	0.0212285	85.6969	85.4384	92.7763	139.245	143.564	137.214	170.661	169.382	169.874	244.407	293.237	253.667	161.895	174.726	186.819	187.937	87.9705	140.007	169.972	263.77	177.844	chr11	70525367	70527858	1	70525367
ENSMUSG00000018287	Spag7	-0.109839	0.225598	0.354898	0.000513128	0.464737	6.53062e-05	33.783	30.0684	33.8591	21.5676	24.3894	21.4724	27.5698	27.5368	31.0481	44.2406	41.95	43.6585	37.9725	31.91	45.0569	40.6133	32.5702	22.4765	28.7182	43.2831	38.8882	chr11	70663771	70669416	-1	70669416
ENSMUSG00000018293	Pfn1	0.44035	1.14666e-05	0.104144	0.115847	-0.336206	9.85844e-05	865.114	791.069	855.156	1033.06	1024.64	959.239	1274.9	1199.89	1243.16	1233.45	1398.06	1217.77	746.147	683.998	856.82	826.892	837.113	1005.65	1239.32	1283.09	778.464	chr11	70651850	70654644	-1	70654644
ENSMUSG00000018322	Tomm34	-0.441469	4.82423e-06	-0.559287	1.57046e-07	-0.117818	0.0620755	80.5268	78.349	77.3136	40.9485	39.464	37.0791	38.1457	34.7236	35.4614	37.6747	33.4085	35.4397	39.0525	33.0617	39.716	38.9043	78.7298	39.1639	36.1102	35.5076	37.6836	chr2	164053540	164071169	-1	164071169
ENSMUSG00000018326	Ywhab	0.0473263	0.350744	-0.286089	1.87018e-05	-0.333415	4.79778e-06	395.764	408.613	410.343	327.39	325.311	332.036	338.792	338.007	320.934	363.105	337.804	362.879	253.813	234.345	263.864	267.002	404.907	328.246	332.577	354.596	254.756	chr2	163994960	164018588	1	163994960
ENSMUSG00000018334	Ksr1	-1.05108	3.04683e-05	-0.794847	0.000150919	0.256234	0.151049	18.0601	24.8126	23.3469	7.05667	6.11514	4.71345	4.79081	4.46338	5.41987	8.28715	8.19713	6.83809	11.2553	9.48492	6.02274	6.63484	22.0732	5.96175	4.89135	7.77412	8.34945	chr11	79013440	79146407	-1	79146407
ENSMUSG00000018339	Gpx3	-0.622684	0.00093605	1.66435	1.35699e-08	2.28703	2.41366e-09	11.3318	16.2565	15.4016	5.7646	6.25735	5.76088	12.4742	11.7258	13.782	32.0011	31.2731	31.2316	71.8521	81.367	47.5569	52.8777	14.33	5.92761	12.6607	31.502	63.4134	chr11	54902453	54910377	1	54902453
ENSMUSG00000018340	Anxa6	-0.667623	6.09552e-07	-0.220783	0.00693425	0.44684	2.95735e-05	353.057	349.637	371.839	159.819	130.836	136.376	171.113	182.242	193.489	225.984	245.638	228.484	255.291	272.42	213.126	220.458	358.178	142.343	182.282	233.369	240.324	chr11	54979108	55033445	-1	55033445
ENSMUSG00000018341	Il12rb2	-2.23718	1.43149e-07	-0.684155	0.00165302	1.55302	6.60968e-06	16.9269	16.1343	17.6018	1.68962	1.42213	1.04743	1.98864	0.983457	1.1614	1.0837	1.79097	1.77527	6.87824	9.28167	5.90911	6.48405	16.8877	1.38639	1.37783	1.54998	7.13827	chr6	67291318	67376188	-1	67376188
ENSMUSG00000018347	Zkscan6	0.337064	0.00086889	-0.0267337	0.740636	-0.363798	0.000301798	20.3973	21.329	21.2078	20.1761	23.1806	24.7194	22.0558	17.7022	21.6021	14.5344	14.0522	14.3994	16.144	16.3954	17.8978	17.9442	20.978	22.6921	20.4534	14.3287	17.0953	chr11	65807175	65829239	1	65807175
ENSMUSG00000018362	Kpna2	0.716308	1.72542e-06	-0.321607	0.00171028	-1.03791	2.26149e-08	90.3005	115.079	120.035	168.565	166.46	179.844	127.815	132.237	132.632	91.5411	99.5366	112.171	60.3125	56.5708	68.182	78.2107	108.471	171.623	130.895	101.083	65.819	chr11	106988629	106999541	-1	106999541
ENSMUSG00000018363	Smurf2	0.485352	3.7747e-05	0.131363	0.109484	-0.353989	0.000416202	59.6337	55.0032	59.7118	67.6844	73.6661	77.6148	63.3652	76.7853	60.3154	47.8105	50.0094	61.0825	57.0724	55.2158	57.9547	51.7216	58.1162	72.9884	66.822	52.9675	55.4911	chr11	106820066	106920715	-1	106920715
ENSMUSG00000018372	Cep95	-0.281676	0.15518	-0.231166	0.199665	0.0505105	0.798465	15.5104	17.1121	15.1571	7.35484	6.68399	14.1403	6.96023	6.20334	5.65215	8.28715	4.89072	5.26007	11.8806	9.41717	10.3978	10.656	15.9266	9.39306	6.27191	6.14598	10.5879	chr11	106789252	106819930	1	106789252
ENSMUSG00000018377	Vezf1	-0.355427	0.000148568	-0.881384	3.98863e-09	-0.525956	2.23766e-06	85.2011	77.7379	77.9248	41.9424	42.2371	46.4013	40.3151	40.7	36.468	28.6863	26.4512	28.9304	26.6603	24.1865	29.6592	30.8621	80.2879	43.527	39.161	28.0226	27.842	chr11	88068279	88084729	1	88068279
ENSMUSG00000018379	Srsf1	-0.209243	0.052011	-0.719626	2.31997e-06	-0.510382	9.22477e-05	188.958	205.101	205.171	132.586	117.752	125.901	114.166	82.3078	86.0985	108.817	91.1328	123.809	91.5773	71.0691	89.7729	73.5361	199.743	125.413	94.1907	107.919	81.4889	chr11	88047373	88053755	1	88047373
ENSMUSG00000018381	Abi3	-1.97542	1.30873e-08	-0.530316	0.00153483	1.44511	3.65595e-07	166.224	227.897	211.283	17.3932	21.1186	26.2906	35.4339	40.5487	40.107	55.9064	73.6364	74.6929	116.987	122.152	76.8184	81.1762	201.801	21.6008	38.6966	68.0786	99.2835	chr11	95830074	95842476	-1	95842476
ENSMUSG00000018395	Kif3a	1.60146	2.33436e-06	2.40613	1.80852e-08	0.804664	0.000469558	2.33719	5.31698	2.01688	16.7969	10.026	10.998	12.7454	13.5414	13.24	38.2484	31.4108	39.9765	28.9909	26.8965	30.5114	34.8832	3.22368	12.607	13.1756	36.5452	30.3205	chr11	53567379	53601967	1	53567379
ENSMUSG00000018398	Septin8	1.35758	1.21315e-08	2.03914	9.18925e-11	0.681561	9.95627e-06	15.3688	14.7898	12.9569	55.0619	33.6333	41.7926	45.4675	49.2485	51.8759	117.423	119.168	107.042	104.254	92.2069	80.6252	93.0888	14.3718	43.4959	48.864	114.544	92.5437	chr11	53519257	53549565	1	53519257
ENSMUSG00000018401	Mtmr4	-0.889703	0.000109444	-0.346941	0.0352181	0.542762	0.00463729	33.783	43.0247	37.1594	11.6286	13.2258	11.1028	19.344	20.9552	26.0154	29.9612	22.8004	27.9441	26.2624	30.0807	18.75	14.8781	37.9891	11.9857	22.1049	26.9019	22.4928	chr11	87592162	87616302	1	87592162
ENSMUSG00000018405	Mrm1	0.538524	0.301242	0.870685	0.0824082	0.332162	0.50208	8.71134	9.10609	21.4522	20.8718	25.5983	4.92294	34.6204	17.324	16.8016	5.29103	21.4227	4.66831	36.4376	38.3462	16.0796	14.1242	13.0899	17.131	22.9153	10.4607	26.2469	chr11	84813061	84819515	-1	84819515
ENSMUSG00000018412	Kansl1	0.099055	0.294222	-0.00586459	0.949366	-0.10492	0.243245	105.173	88.1274	92.9597	80.9032	87.674	75.5199	96.3586	106.062	93.6863	107.478	86.2421	85.0816	88.5077	82.451	70.1706	76.753	95.4202	81.3657	98.7023	92.9339	79.4706	chr11	104333229	104468861	-1	104468861
ENSMUSG00000018415	Gid4	-0.274888	0.0284033	0.118962	0.27521	0.393851	0.00270457	20.2556	18.9456	19.1909	10.5353	11.1637	12.5692	13.7397	14.298	13.782	15.1081	13.57	18.213	21.0326	21.4766	15.4546	15.4813	19.464	11.4227	13.9399	15.6304	18.3613	chr11	60417145	60450927	1	60417145
ENSMUSG00000018425	Dhx40	-0.620857	0.00010428	-0.41962	0.00146288	0.201237	0.0929869	113.106	100.228	94.182	42.4394	37.7574	47.9724	41.9422	42.0617	45.2172	23.969	19.1496	25.2483	43.8275	48.9151	68.5797	64.3378	102.505	42.7231	43.0737	22.789	56.415	chr11	86768846	86807746	-1	86807746
ENSMUSG00000018427	Ypel2	-2.56704	4.13232e-09	-0.84973	4.3902e-05	1.71731	3.65595e-07	41.432	29.8851	35.9982	1.39146	2.55983	2.4091	3.52531	2.42082	2.16795	4.52606	4.68407	4.60256	15.6324	13.7531	11.3068	10.6057	35.7718	2.12013	2.70469	4.60423	12.8245	chr11	86936425	86993707	-1	86993707
ENSMUSG00000018428	Akap1	0.258009	0.0746685	0.619127	0.00019317	0.361118	0.0124894	5.09932	4.21691	4.76716	4.87009	4.26638	5.02768	7.50259	9.30502	8.51694	8.86088	10.9525	9.53387	8.52675	7.79118	6.8182	6.1322	4.69447	4.72138	8.44152	9.7824	7.31708	chr11	88830792	88864586	-1	88864586
ENSMUSG00000018433	Nol11	0.0906364	0.635717	-0.240085	0.170458	-0.330721	0.0717306	25.4258	39.1134	23.5913	30.1151	22.114	22.6246	39.6824	29.655	24.4668	28.3038	26.0379	29.9166	16.7693	15.3791	27.841	17.4416	29.3768	24.9512	31.2681	28.0861	19.3577	chr11	107166663	107189381	-1	107189381
ENSMUSG00000018442	Derl2	0.193532	0.0746884	0.393754	0.000917501	0.200222	0.0552215	43.415	45.6527	40.8265	40.6504	38.2552	43.0495	45.5579	41.8348	46.2238	54.1852	70.2611	69.0384	47.693	45.1889	67.4433	54.6369	43.2981	40.6517	44.5388	64.4949	53.7405	chr11	71007164	71019841	-1	71019841
ENSMUSG00000018446	C1qbp	0.584074	3.70388e-06	0.415754	6.5831e-05	-0.16832	0.0380488	31.4458	30.0684	25.1804	42.2406	41.8105	36.0317	67.6137	61.2769	61.7865	66.9347	75.2896	67.0001	38.6546	37.2622	36.9319	33.8276	28.8982	40.0276	63.5591	69.7414	36.6691	chr11	70977836	70983026	-1	70983026
ENSMUSG00000018449	Rpain	-0.43529	0.0384015	-0.227539	0.216073	0.207751	0.287151	21.1763	24.507	19.0687	8.94507	14.5768	8.37947	9.76241	14.1467	9.21378	15.2356	19.0118	10.3229	14.2112	13.0079	17.3296	12.9681	21.584	10.6338	11.0409	14.8568	14.3792	chr11	70970213	70977833	1	70970213
ENSMUSG00000018459	Slc13a3	0.153405	0.333869	2.14725	2.06642e-10	1.99385	1.744e-09	2.69131	2.87239	2.8114	2.28596	2.34651	2.93281	7.95455	8.92676	8.28466	7.77717	6.19951	7.56134	23.477	19.3086	16.1364	21.3622	2.7917	2.52176	8.38866	7.17934	20.071	chr2	165405028	165473230	-1	165473230
ENSMUSG00000018474	Chd3	-0.0724009	0.453379	0.687223	1.8185e-06	0.759624	9.72509e-07	70.2573	69.4263	74.0133	52.9747	47.5701	53.4191	46.5522	49.4755	51.8759	59.3487	63.0972	49.3131	103.742	104.199	125.909	140.588	71.2323	51.3213	49.3012	57.253	118.61	chr11	69343273	69369406	-1	69369406
ENSMUSG00000018476	Kdm6b	1.941	3.6529e-10	1.18562	3.98291e-08	-0.755381	3.74635e-06	148.518	124.368	121.013	679.428	692.646	751.01	546.333	532.05	530.838	188.182	159.258	141.562	293.206	314.967	411.706	420.558	131.3	707.695	536.407	163.001	360.109	chr11	69398508	69413675	-1	69413675
ENSMUSG00000018481	Appbp2	0.379121	2.60642e-05	-0.344432	3.67485e-05	-0.723553	2.06072e-08	75.0733	72.9098	71.6908	82.0959	80.6345	85.4706	65.7155	67.2533	70.6906	50.6154	45.6008	48.5899	39.223	41.3271	45.1706	48.0021	73.2247	82.7336	67.8865	48.2687	43.4307	chr11	85187262	85235130	-1	85235130
ENSMUSG00000018500	Adora2b	2.01657	3.77686e-10	0.0988571	0.381937	-1.91771	4.81265e-10	30.3835	28.3572	25.486	147.594	158.14	183.196	110.55	112.417	113.12	35.4435	30.6531	29.8509	19.1568	24.4575	29.716	30.3594	28.0756	162.977	112.029	31.9825	25.9224	chr11	62248984	62266453	1	62248984
ENSMUSG00000018501	Ncor1	0.0120673	0.925716	-0.263408	0.0237626	-0.275476	0.0205402	227.132	243.787	197.226	192.915	155.865	175.34	105.85	151.301	157.409	117.423	130.534	147.611	155.016	112.058	149.034	157.778	222.715	174.707	138.186	131.856	143.472	chr11	62316426	62458541	-1	62458541
ENSMUSG00000018507	Trpv2	0.338698	0.00097795	0.376863	0.000254136	0.0381652	0.650875	91.0087	94.5444	96.3211	103.862	99.5488	102.544	109.737	121.192	120.786	129.598	150.648	136.433	125.684	132.45	100.853	99.4723	93.9581	101.985	117.238	138.893	114.615	chr11	62574486	62600515	1	62574486
ENSMUSG00000018541	Cwc25	1.08764	3.45684e-07	0.777964	7.40044e-06	-0.309676	0.0121588	34.2788	32.6964	29.642	77.7227	69.613	74.7867	56.6762	58.4022	53.6567	39.6508	43.6721	39.9107	46.3855	45.9341	73.3525	69.2637	32.2057	74.0408	56.245	41.0779	58.7339	chr11	97745481	97766556	-1	97766556
ENSMUSG00000018547	Pip4k2b	-0.462817	0.00627156	-0.142432	0.311467	0.320385	0.0371898	66.8578	70.0986	66.0069	37.0723	28.0159	34.1463	36.6994	49.7781	50.7145	47.2368	53.0402	57.3347	60.881	60.9745	38.6933	35.989	67.6544	33.0782	45.7307	52.5372	49.1344	chr11	97715157	97744704	-1	97744704
ENSMUSG00000018548	Trim37	0.117425	0.514548	1.00366	1.76703e-05	0.886238	8.35789e-05	9.20711	10.634	11.1845	10.0384	8.46164	8.58895	13.0165	12.0284	8.51694	25.0527	20.8028	37.741	28.7067	19.4441	19.375	27.1928	10.3419	9.02965	11.1873	27.8655	23.6797	chr11	87127077	87220683	1	87127077
ENSMUSG00000018559	Ctdnep1	0.0142261	0.910785	-0.102524	0.351475	-0.11675	0.299331	121.463	110.373	121.379	116.187	76.8659	85.2611	103.048	113.022	88.9633	133.678	89.6862	111.316	89.0761	95.5267	82.7275	88.5148	117.738	92.7712	101.678	111.56	88.9613	chr11	69981156	69990601	1	69981156
ENSMUSG00000018565	Elp5	0.565923	9.17092e-06	0.134495	0.106118	-0.431427	8.08212e-05	25.0008	25.5459	26.6472	32.0035	35.9087	37.1839	38.0553	34.5723	33.5258	35.571	42.7766	39.5162	21.6579	27.032	23.6364	26.2378	25.7313	35.032	35.3845	39.288	24.641	chr11	69968222	69982517	-1	69982517
ENSMUSG00000018567	Gabarap	0.667771	5.10739e-08	0.532092	3.78038e-07	-0.135679	0.0320971	337.263	373.166	376.422	530.045	582.076	524.345	600.93	577.97	595.721	625.744	694.276	652.906	503.192	554.258	506.592	499.774	362.284	545.489	591.541	657.642	515.954	chr11	69991143	69994951	1	69991143
ENSMUSG00000018572	Phf23	0.487661	1.00334e-06	0.261258	0.000293237	-0.226404	0.000981958	74.0818	70.0374	71.263	89.4507	93.4336	88.1939	97.5337	98.724	105.223	95.621	103.187	98.429	75.1491	72.2209	81.1934	83.79	71.7941	90.3594	100.494	99.0791	78.0883	chr11	69995777	70000009	1	69995777
ENSMUSG00000018574	Acadvl	0.224787	0.00256015	0.15102	0.0202242	-0.0737673	0.236126	61.4043	60.5647	61.1175	57.7454	56.3162	63.3697	64.0884	72.2463	72.4714	64.6398	75.3585	67.9864	60.4831	58.4677	61.8752	56.949	61.0288	59.1438	69.602	69.3282	59.4437	chr11	70010183	70015411	-1	70015411
ENSMUSG00000018583	G3bp1	0.785364	3.39478e-07	0.176234	0.0426299	-0.60913	3.04102e-06	98.3036	117.585	120.035	177.808	179.472	212.315	188.197	170.895	184.818	138.523	142.175	133.014	102.492	96.6784	130.512	117.517	111.974	189.865	181.303	137.904	111.8	chr11	55469685	55504838	1	55469685
ENSMUSG00000018585	Atox1	0.291918	0.00704075	0.0362642	0.698527	-0.255654	0.0114206	125.5	112.207	106.222	108.136	129.769	117.732	148.154	126.79	133.329	84.9752	98.1589	88.6979	108.517	112.871	89.3184	87.4592	114.643	118.545	136.091	90.6106	99.5413	chr11	55446641	55461239	-1	55461239
ENSMUSG00000018593	Sparc	2.80932	3.98568e-05	3.92576	9.9266e-07	1.11644	0.00669909	0.637415	0.244459	0.672292	7.75239	5.40408	7.33203	8.49691	7.71636	7.27811	2.86863	4.27077	2.76153	30.5258	40.1754	7.38638	11.7115	0.518055	6.8295	7.83046	3.30031	22.4498	chr11	55394500	55423183	-1	55423183
ENSMUSG00000018599	Mief2	-0.166829	0.434162	-0.358881	0.071801	-0.192052	0.348868	12.9608	11.184	10.5733	11.8274	5.26186	5.86563	7.14102	7.56505	11.3817	13.0682	8.40378	11.7694	7.56038	6.97819	6.02274	6.53431	11.5727	7.65162	8.69593	11.0805	6.77391	chr11	60728398	60732951	1	60728398
ENSMUSG00000018654	Ikzf1	-1.26235	9.53931e-08	-0.974977	5.65919e-07	0.287374	0.023975	331.952	376.039	359.248	83.1892	70.0397	80.6524	94.6411	133.901	133.019	84.2102	87.4131	91.3936	139.157	126.556	92.1025	91.4301	355.746	77.9604	120.521	87.6723	112.311	chr11	11685003	11772926	1	11685003
ENSMUSG00000018659	Pnpo	-0.564825	1.26445e-06	-0.144511	0.0355538	0.420315	2.13075e-05	34.6329	35.9966	37.0372	17.095	15.2167	15.083	20.9711	18.5344	21.2149	24.9889	24.3847	22.158	24.3865	27.032	26.5342	25.9865	35.8889	15.7983	20.2401	23.8439	25.9848	chr11	96937825	96943986	-1	96943986
ENSMUSG00000018661	Cog1	-0.483203	9.06014e-05	-0.390108	0.000300036	0.0930949	0.305247	70.2573	54.7588	59.2839	29.2206	28.9402	29.7471	43.0269	43.8773	40.3393	39.6508	34.9239	31.0344	34.107	31.639	40.341	33.325	61.4333	29.3026	42.4145	35.203	34.853	chr11	113649169	113667054	1	113649169
ENSMUSG00000018666	Cbx1	-0.278995	0.00251233	-0.0541529	0.468455	0.224843	0.00823848	37.7491	37.0966	37.2205	23.8535	20.3364	21.4724	20.8807	19.7448	19.6664	24.9252	23.1448	27.4838	31.0942	23.9833	32.5001	30.9626	37.3554	21.8874	20.0973	25.1846	29.635	chr11	96789127	96808640	1	96789127
ENSMUSG00000018669	Cdk5rap3	-0.654329	5.73708e-06	-0.726344	7.66498e-07	-0.0720151	0.442081	63.5999	71.8709	74.3188	26.8352	29.1536	28.0712	36.1571	35.1019	42.275	38.0571	42.8455	33.5329	30.2984	31.0292	27.7273	24.1769	69.9299	28.02	37.8446	38.1452	28.308	chr11	96907426	96916496	-1	96916496
ENSMUSG00000018677	Slc25a39	0.190005	0.00639625	0.640002	3.88507e-08	0.449997	2.52203e-06	65.7246	66.3095	72.4853	64.5039	63.569	63.1602	85.6018	82.913	82.3046	119.207	121.235	111.448	100.729	104.334	108.182	119.678	68.1731	63.7444	83.6065	117.297	108.231	chr11	102402985	102407946	-1	102407946
ENSMUSG00000018678	Sp2	-0.288895	0.0025938	-0.404075	8.25048e-05	-0.11518	0.155836	48.7977	48.4028	50.2997	26.2389	28.9402	30.1661	37.5129	37.8253	43.2815	28.1763	26.4512	28.7331	30.81	29.6742	23.466	25.9362	49.1667	28.4484	39.5399	27.7869	27.4716	chr11	96953341	96982959	-1	96982959
ENSMUSG00000018697	Aatf	0.000887921	0.994159	-0.325934	0.00358557	-0.326822	0.00441276	17.7768	20.5345	22.7357	19.0828	14.719	13.6166	21.2423	20.0474	19.5115	16.5106	17.7719	15.1884	14.2112	12.3304	11.7614	10.9575	20.349	15.8061	20.2671	16.4903	12.3151	chr11	84422855	84513522	-1	84513522
ENSMUSG00000018707	Dync1h1	-0.352287	0.0550083	-0.135608	0.41658	0.216679	0.205571	699.811	682.468	563.503	406.802	317.845	336.017	496.165	317.278	350.743	403.329	362.534	265.173	363.865	356.362	571.195	607.54	648.594	353.554	388.062	343.679	474.74	chr12	110601452	110666945	1	110601452
ENSMUSG00000018733	Pex12	-0.433632	0.0318401	-0.0280837	0.875493	0.405548	0.0369374	7.01157	8.49494	10.0844	4.96948	3.34199	4.60871	3.43492	6.05204	4.10362	5.99225	5.64844	6.04908	6.59402	7.18144	8.57957	5.4285	8.5303	4.30673	4.53019	5.89659	6.94588	chr11	83294642	83302586	-1	83302586
ENSMUSG00000018736	Ndel1	1.72035	2.56067e-09	0.883326	1.92654e-06	-0.837027	2.70101e-06	102.836	96.0112	99.5604	422.804	429.837	436.57	281.483	302.905	264.954	151.591	153.403	162.931	145.694	171.88	241.478	246.947	99.4693	429.737	283.114	155.975	201.5	chr11	68821434	68871858	-1	68871858
ENSMUSG00000018750	Zbtb4	0.427596	0.0457475	1.6585	5.73213e-07	1.23091	1.46067e-05	10.2695	10.2062	10.94	9.93897	9.59934	17.9111	10.7567	17.1727	16.2596	26.3914	24.9358	28.3386	55.6513	56.774	31.6478	39.9096	10.4719	12.4831	14.7297	26.5553	45.9957	chr11	69765912	69784023	1	69765912
ENSMUSG00000018752	Tnfsfm13	0.108089	0.246778	0.889847	8.22412e-08	0.781758	5.22654e-07	61.2627	54.5143	53.1722	46.6138	51.4098	47.344	66.7098	66.8751	72.5488	92.8161	121.786	100.467	103.685	105.621	124.205	125.811	56.3164	48.4559	68.7112	105.023	114.831	chr11	69682577	69696098	-1	69696098
ENSMUSG00000018761	Mpdu1	-0.0174038	0.809781	0.275475	0.000486493	0.292879	0.00034858	71.603	70.2208	68.8794	55.7576	50.9832	53.5238	67.6137	62.563	63.9545	93.0711	95.2658	81.2023	73.6143	78.6571	84.3752	73.134	70.2344	53.4215	64.7104	89.8464	77.4451	chr11	69656697	69662642	-1	69662642
ENSMUSG00000018765	Fxr2	-0.0563429	0.600027	-0.128603	0.192264	-0.0722598	0.477684	79.1811	86.5384	79.4527	57.7454	66.3421	54.676	64.5403	64.6056	66.587	58.775	51.387	47.4721	51.3879	50.7443	67.557	70.9727	81.7241	59.5879	65.2443	52.5447	60.1655	chr11	69632990	69653297	1	69632990
ENSMUSG00000018770	Atp5g3	0.431885	2.42292e-06	0.149519	0.012435	-0.282366	0.000105823	136.619	127.546	123.702	152.762	156.007	153.135	176.085	170.441	172.429	203.354	234.893	206.655	126.935	122.626	126.705	126.715	129.289	153.968	172.985	214.967	125.745	chr2	73908447	73911326	-1	73911326
ENSMUSG00000018774	Cd68	1.05423	4.73656e-10	1.31634	2.33693e-11	0.262115	0.000568332	486.135	439.354	391.702	1005.23	992.43	926.769	1429.92	1295.06	1328.8	2234.73	2105.97	2007.24	1404.01	1318.34	1405.23	1361	439.064	974.809	1351.26	2115.98	1372.14	chr11	69664213	69666153	-1	69666153
ENSMUSG00000018796	Acsl1	-0.698286	1.29738e-07	-0.227327	0.00264342	0.470959	7.14041e-06	66.8578	63.2537	63.6844	29.2206	23.1806	22.3103	28.0217	28.8985	28.7253	43.8581	41.1234	46.1571	46.3287	43.0886	39.3183	43.6794	64.5986	24.9038	28.5485	43.7129	43.1037	chr8	46471037	46536051	1	46471037
ENSMUSG00000018819	Lsp1	-1.28576	4.8409e-11	-2.09447	9.51176e-14	-0.808711	6.15556e-09	1506.85	1350.7	1544.44	300.157	317.774	322.819	497.792	490.745	536.954	182.636	211.748	188.179	149.73	153.046	152.728	149.686	1467.33	313.583	508.497	194.188	151.297	chr7	142460809	142494867	1	142460809
ENSMUSG00000018820	Zfyve27	-0.161797	0.0425601	-0.169402	0.0242256	-0.00760445	0.923506	51.9847	50.9085	45.8992	32.5004	32.78	32.5752	28.3833	29.7307	27.951	27.4751	25.6935	21.1718	35.6418	33.4005	36.9319	34.28	49.5975	32.6185	28.6883	24.7801	35.0635	chr19	42163951	42194590	1	42163951
ENSMUSG00000018821	Avpi1	1.77374	5.20452e-09	1.01299	1.51738e-06	-0.760749	1.47398e-05	4.17861	4.52249	4.52269	18.1883	19.412	22.7293	23.3213	21.6361	23.9249	5.35477	5.23514	4.33955	8.52675	9.01067	9.48866	13.6215	4.40793	20.1099	22.9607	4.97649	10.1619	chr19	42123273	42129059	-1	42129059
ENSMUSG00000018841	Rad51d	-0.541718	0.00610886	0.225495	0.158206	0.767213	0.000351022	12.1109	9.53389	10.2066	5.46643	4.5508	4.29448	5.96591	7.4894	7.89753	11.4108	16.3254	11.1776	14.5523	11.9239	9.54548	8.59513	10.6171	4.77057	7.11761	12.9713	11.1542	chr11	82876434	82890614	-1	82890614
ENSMUSG00000018846	Pank3	0.389033	0.00116205	-0.121365	0.202911	-0.510398	7.04982e-05	81.3767	81.4659	81.2862	89.7489	89.4517	99.5062	67.2521	78.6766	65.2707	63.1098	51.2493	72.9177	58.8914	48.5763	67.6138	66.4992	81.3763	92.9022	70.3998	62.4256	60.3952	chr11	35769484	35791285	1	35769484
ENSMUSG00000018848	Rars	1.03328	1.26327e-06	0.348589	0.0098262	-0.684691	4.39313e-05	49.5767	61.3592	57.8782	115.888	123.156	127.682	115.431	104.549	104.991	96.2584	84.2444	99.6782	49.1709	54.606	80.6252	82.5334	56.2714	122.242	108.324	93.3937	66.7339	chr11	35808381	35834506	-1	35834506
ENSMUSG00000018849	Wwc1	5.41729	1.11151e-07	4.4154	1.29501e-06	-1.00189	0.00423907	0	0	0.122235	6.16216	11.9459	8.79844	7.95455	7.0355	5.807	3.12362	3.23752	2.82729	1.76219	2.37123	5.68183	4.57402	0.040745	8.96882	6.93235	3.06281	3.59732	chr11	35838400	35980527	-1	35980527
ENSMUSG00000018858	Mrpl58	-0.666125	0.000290462	-0.0749158	0.575378	0.59121	0.00062285	31.3042	33.7353	28.0529	14.6103	11.4481	10.998	20.6999	24.9647	23.5377	25.8177	39.2636	25.3141	18.702	25.5415	27.1592	24.8806	31.0308	12.3521	23.0674	30.1318	24.0708	chr11	115403752	115412674	1	115403752
ENSMUSG00000018861	Fdxr	-0.98478	9.81074e-05	-0.959709	4.7023e-05	0.0250707	0.900709	20.2556	19.8623	20.3521	8.14995	4.40859	5.02768	8.49691	6.20334	7.04583	6.88471	6.95723	5.12856	8.41306	6.0297	4.37501	7.08721	20.1567	5.86207	7.2487	6.3235	6.47625	chr11	115268024	115277050	-1	115277050
ENSMUSG00000018882	Mrpl45	-0.0345402	0.721602	0.328802	0.00125266	0.363342	0.00074019	20.1848	25.057	22.4912	15.4054	16.71	18.4348	19.5248	20.0474	19.047	24.1602	25.4869	30.7056	24.8413	24.9318	25.1705	30.1584	22.5777	16.8501	19.5397	26.7842	26.2755	chr11	97315716	97329920	1	97315716
ENSMUSG00000018899	Irf1	-1.56984	4.45611e-09	-0.644455	1.98991e-05	0.92538	1.17073e-06	254.187	298.118	274.845	45.3217	44.3703	43.3637	69.9639	59.31	65.1159	39.8421	35.1306	32.9412	147.399	138.819	104.375	93.9433	275.717	44.3519	64.7966	35.9713	121.134	chr11	53770014	53778374	1	53770014
ENSMUSG00000018900	Slc22a5	-0.522622	0.0008506	-0.125249	0.290894	0.397373	0.00502443	19.9015	17.7844	19.7409	8.6469	8.60386	9.11267	9.40084	13.3901	8.20723	13.5144	13.019	11.6379	16.9398	13.6854	12.5568	13.4205	19.1423	8.78781	10.3327	12.7238	14.1506	chr11	53864542	53891660	-1	53891660
ENSMUSG00000018909	Arrb1	-0.144171	0.318849	-0.240863	0.0795634	-0.0966916	0.486672	191.508	191.533	183.597	124.038	127.138	128.101	91.1158	149.107	111.882	132.722	102.361	100.599	144.159	149.049	98.0684	105.655	188.879	126.426	117.368	111.894	124.233	chr7	99535466	99606771	1	99535466
ENSMUSG00000018920	Cxcl16	2.52928	6.47181e-13	4.57596	3.77019e-15	2.04668	4.98043e-12	6.09086	6.72262	8.12862	67.3862	68.4753	68.2927	87.4097	91.4615	83.0015	149.296	169.384	151.358	530.25	597.753	576.933	576.879	6.9807	68.0514	87.2909	156.68	570.454	chr11	70453983	70459984	-1	70459984
ENSMUSG00000018921	Pelp1	-0.249289	0.0063335	0.31896	0.000527162	0.568248	3.76216e-06	19.9015	22.3069	23.0413	14.6103	12.5858	12.1502	20.6999	20.9552	21.7569	39.0133	46.1519	41.8833	27.6267	25.3383	22.216	24.9812	21.7499	13.1154	21.1373	42.3495	25.0405	chr11	70392883	70410031	-1	70410031
ENSMUSG00000018923	Med11	0.0283052	0.776348	-0.0650298	0.46354	-0.093335	0.30654	28.8253	29.7017	28.9697	24.1517	21.3319	24.3005	32.6317	25.2673	29.7319	20.2716	25.3491	20.2513	25.5234	23.8478	21.2501	21.0103	29.1656	23.2613	29.2103	21.9573	22.9079	chr11	70451919	70453727	1	70451919
ENSMUSG00000018924	Alox15	-2.63575	0.0577837	-1.62684	0.112049	1.00891	0.486944	0	15.462	0.366705	0.298169	0.213319	0.418973	1.62707	0.680855	2.55508	9.05212	2.13539	0.723259	1.93273	1.28724	0.170455	0.100528	5.27624	0.310154	1.621	3.97025	0.872738	chr11	70344152	70352031	-1	70352031
ENSMUSG00000018927	Ccl6	1.27402	2.94936e-09	-1.46797	1.94464e-10	-2.74199	2.24564e-12	1157.69	1149.87	1133.06	3203.43	3525.16	2772.35	2010.87	1919.18	2115.84	802.706	738.017	748.376	243.467	254.196	187.5	199.296	1146.87	3166.98	2015.3	763.033	221.115	chr11	83587882	83593087	-1	83593087
ENSMUSG00000018930	Ccl4	2.44864	2.2162e-09	3.17797	1.10152e-10	0.729327	0.000152007	4.60355	5.98924	6.41733	57.5466	52.8319	42.6305	111.002	76.2558	68.5227	73.4369	64.406	53.1924	133.927	125.743	105.682	92.938	5.67004	51.003	85.2602	63.6784	114.572	chr11	83662584	83664683	1	83662584
ENSMUSG00000018931	Natd1	-0.316149	0.00329226	0.863196	9.87114e-08	1.17934	9.69173e-09	25.5674	21.6346	22.7968	11.9268	12.728	14.8736	19.7056	18.5344	18.3501	19.8254	21.0094	19.4622	48.6593	51.0153	46.4774	39.2561	23.3329	13.1761	18.8634	20.099	46.352	chr11	60902246	60914750	-1	60914750
ENSMUSG00000018932	Map2k3	1.79746	9.13568e-10	1.01042	2.7147e-07	-0.787048	2.89422e-06	64.8747	64.9038	61.0564	281.67	304.121	304.384	233.936	237.316	229.88	147.957	145.757	133.606	111.075	123.507	169.66	181.151	63.6116	296.725	233.711	142.44	146.348	chr11	60932033	60952811	1	60932033
ENSMUSG00000018965	Ywhah	0.433906	0.00017351	0.50728	2.52726e-05	0.0733744	0.397672	175.006	177.538	158.905	204.146	203.151	202.993	186.39	182.393	187.528	214.51	212.092	210.14	210.668	190.308	268.069	279.97	170.483	203.43	185.437	212.247	237.254	chr5	33018816	33027966	1	33018816
ENSMUSG00000018974	Sart3	0.205527	0.046475	-0.0964904	0.299299	-0.302018	0.00443251	48.1603	56.7144	44.8602	49.1979	46.4324	46.6108	48.3601	41.2295	47.3852	41.1808	49.3205	35.6369	39.3936	40.3786	33.1819	38.7535	49.9116	47.4137	45.6583	42.0461	37.9269	chr5	113742446	113772510	-1	113772510
ENSMUSG00000018983	E2f2	-2.60312	2.8347e-12	-2.42209	8.50777e-13	0.181026	0.0611685	224.016	240.364	278.268	16.2005	12.8702	13.6166	23.7733	20.4256	26.7896	17.5943	17.5653	15.9775	19.6684	19.5796	18.0114	16.2855	247.549	14.2291	23.6629	17.0457	18.3862	chr4	136172394	136196057	1	136172394
ENSMUSG00000018995	Nars2	1.15887	0.000196455	0.755157	0.00390718	-0.403712	0.0767619	4.7452	4.03357	2.75029	6.65911	13.7235	7.64626	9.76241	8.85111	10.1429	11.6658	12.8123	9.73112	6.87824	8.53643	4.31819	7.69038	3.84302	9.34296	9.58547	11.4031	6.85581	chr7	96951505	97064758	1	96951505
ENSMUSG00000018999	Slc35b4	0.278695	0.0071494	0.756099	5.02319e-07	0.477404	6.98327e-05	31.4458	29.5795	26.3416	32.6992	26.4515	30.3756	35.2531	36.0853	36.2357	65.0222	67.2302	75.3504	59.1188	57.858	45.2842	45.6396	29.1223	29.8421	35.8581	69.201	51.9752	chr6	34153380	34177111	-1	34177111
ENSMUSG00000019039	Dalrd3	-1.39114	6.27353e-09	-0.635897	7.86167e-06	0.755247	4.1261e-06	59.2796	59.4035	52.1943	11.9268	10.9504	9.95062	14.6436	11.7258	12.0786	14.1519	13.9833	14.9254	28.252	19.1731	24.7728	28.8515	56.9591	10.9426	12.816	14.3536	25.2623	chr9	108569886	108572774	1	108569886
ENSMUSG00000019054	Fis1	-0.437478	3.42092e-05	-0.570074	1.02365e-06	-0.132596	0.0774013	150.501	163.726	158.967	76.3313	84.1187	75.3105	90.1215	92.7476	98.9514	82.8077	98.9855	85.1473	76.6839	81.5703	68.4093	71.8774	157.731	78.5868	93.9401	88.9802	74.6352	chr5	136953275	136966234	1	136953275
ENSMUSG00000019055	Plod1	1.17675	3.61316e-08	1.84839	1.77104e-10	0.671634	9.29336e-06	50.7099	42.4747	38.1984	129.207	90.3761	111.447	134.866	145.552	143.317	251.292	293.581	263.99	242.728	265.849	220.114	202.312	43.7943	110.343	141.245	269.621	232.751	chr4	147909753	147936767	-1	147936767
ENSMUSG00000019066	Rab3d	-0.964999	1.5455e-05	-0.58465	0.00063225	0.380348	0.0180789	89.3798	79.9991	81.4696	24.5492	24.2472	25.1384	33.5357	53.4093	41.3459	56.6076	72.3965	65.8166	38.0293	35.7039	53.8638	28.6002	83.6162	24.645	42.7636	64.9402	39.0493	chr9	21907491	21918192	-1	21918192
ENSMUSG00000019082	Slc25a22	-0.680767	0.222934	-1.47276	0.00987235	-0.791988	0.139376	193.42	159.143	170.762	117.28	72.3151	15.921	171.927	101.826	31.745	18.1042	19.494	54.2444	17.7925	69.1044	14.6023	32.1187	174.442	68.5053	101.832	30.6142	33.4045	chr7	141429744	141437892	-1	141437892
ENSMUSG00000019087	Atp6ap1	0.478887	7.06362e-06	0.306085	0.000320742	-0.172802	0.0178239	375.579	357.46	345.558	492.973	431.757	423.477	454.946	500.882	515.585	511.062	495.065	472.42	399.393	463.203	386.365	385.223	359.532	449.402	490.471	492.849	408.546	chrX	74297097	74304721	1	74297097
ENSMUSG00000019088	Dnase1l1	0.16179	0.0262201	0.642354	1.08031e-07	0.480564	3.31467e-06	108.006	100.289	107.445	96.7061	90.2338	100.344	102.957	96.0762	100.268	135.591	143.553	132.619	151.606	153.249	185.625	179.744	105.247	95.7614	99.767	137.254	167.556	chrX	74273217	74282337	-1	74282337
ENSMUSG00000019122	Ccl9	1.5456	2.81609e-11	-0.90599	2.86618e-09	-2.45159	7.04447e-13	602.074	601.43	587.767	2112.33	2332.21	2046.37	1367.28	1278.19	1397.71	422.453	453.804	449.012	204.869	225.673	175.966	201.257	597.09	2163.64	1347.73	441.757	201.941	chr11	83572919	83578636	-1	83578636
ENSMUSG00000019132	BC005537	0.468466	1.71424e-06	-0.269384	0.000223621	-0.73785	9.72847e-09	718.296	708.625	756.084	906.633	858.964	932.844	986.093	945.027	851.926	583.479	494.996	548.099	492.96	464.693	470.967	433.124	727.668	899.48	927.682	542.191	465.436	chr13	24801657	24816197	1	24801657
ENSMUSG00000019139	Isyna1	0.486539	1.80432e-05	0.204636	0.0122263	-0.281904	0.00148586	55.2426	49.8085	51.1553	72.8526	61.3647	62.6365	88.0424	90.6294	90.899	75.5406	80.1114	67.0658	51.1037	47.8311	61.4206	53.7824	52.0688	65.6179	89.8569	74.2393	53.5344	chr8	70594373	70597290	1	70594373
ENSMUSG00000019143	Hars2	-1.40969	3.92876e-06	-0.968261	4.96323e-05	0.441427	0.0293599	54.0386	52.6809	59.1617	11.5292	9.74156	10.1601	13.0165	16.4918	9.91062	17.5305	11.0213	11.8351	24.6707	19.2408	15	11.5607	55.2937	10.477	13.1397	13.4623	17.6181	chr18	36783008	36792562	1	36783008
ENSMUSG00000019158	Tmem160	0.00334093	0.975192	0.188981	0.0429397	0.18564	0.0520558	36.4743	32.2686	38.1373	25.9407	30.4335	26.2906	37.3322	34.2697	38.4037	35.826	48.3562	43.79	33.8228	37.0589	39.2615	33.9784	35.6267	27.5549	36.6685	42.6574	36.0304	chr7	16452779	16455494	1	16452779
ENSMUSG00000019173	Rab5c	0.894383	1.65736e-08	0.621558	5.58421e-07	-0.272825	0.00135545	276.072	259.31	265.555	511.36	505.565	498.264	580.954	636.448	656.424	532.035	639.789	559.211	446.176	457.647	391.081	369.339	266.979	505.063	624.608	577.012	416.061	chr11	100715009	100738215	-1	100738215
ENSMUSG00000019179	Mdh2	0.725943	1.30873e-08	-0.059054	0.305941	-0.784997	4.78416e-09	130.316	142.153	132.075	236.249	214.599	196.08	224.174	202.668	220.976	233.825	246.327	231.969	107.323	109.754	106.25	102.337	134.848	215.642	215.939	237.374	106.416	chr5	135778480	135790398	1	135778480
ENSMUSG00000019188	H13	0.255449	0.00296499	-0.542538	1.56677e-06	-0.797987	3.63987e-08	266.51	267.927	242.086	239.827	283.856	250.127	266.839	248.966	281.524	199.657	217.258	191.861	128.356	134.279	120.398	120.684	258.841	257.937	265.776	202.925	125.929	chr2	152669461	152708670	1	152669461
ENSMUSG00000019189	Rnf145	-0.812835	3.37006e-07	0.133086	0.118992	0.945921	6.70105e-08	98.4452	108.662	91.1261	29.4193	33.6333	39.0693	41.8518	40.6243	44.2107	40.862	36.3016	33.0727	98.8534	98.5076	86.2502	96.6575	99.4111	34.0406	42.2289	36.7454	95.0672	chr11	44518964	44565520	1	44518964
ENSMUSG00000019194	Scn1b	-0.454328	0.0268654	1.53118	3.41875e-07	1.98551	7.34139e-08	4.10779	4.03357	3.8504	2.18657	1.70655	2.09487	2.80217	2.11822	2.47766	1.78492	2.8931	2.16978	16.6556	19.9183	13.0114	12.6665	3.99725	1.996	2.46601	2.2826	15.563	chr7	31116524	31127003	-1	31127003
ENSMUSG00000019210	Atp6v1e1	0.423725	3.87635e-06	0.130449	0.0286745	-0.293276	9.33727e-05	149.438	162.321	157.377	182.181	188.787	182.777	180.966	158.261	159.576	198.19	186.054	182.064	150.81	152.775	140.853	152.048	156.379	184.582	166.268	188.77	149.121	chr6	120794305	120822793	-1	120822793
ENSMUSG00000019214	Chtf18	-0.592028	0.176611	1.86189	6.14702e-05	2.45391	1.87362e-05	0.637415	0.916721	2.13911	0.397559	0.426638	0.733203	0.723141	1.21041	1.70339	7.33094	7.57718	6.37783	5.40027	10.9754	5.5682	5.07666	1.23108	0.519133	1.21231	7.09532	6.75513	chr17	25718926	25727419	-1	25727419
ENSMUSG00000019254	Ppp1r12c	-0.292806	0.0365657	-0.353485	0.0094877	-0.0606796	0.642476	318.07	321.341	335.29	196.593	184.165	181.834	201.033	173.694	167.784	169.313	124.128	114.012	207.882	138.141	175.682	243.629	324.901	187.531	180.837	135.818	191.334	chr7	4481520	4501680	-1	4501680
ENSMUSG00000019256	Ahr	0.337912	0.0497085	-0.787697	0.000113039	-1.12561	4.14522e-06	107.157	102.184	92.104	101.775	106.802	118.255	69.06	84.1991	82.7692	19.2517	12.4679	20.317	23.477	38.2784	42.3296	48.756	100.481	108.944	78.6761	17.3455	38.2103	chr12	35497974	35535038	-1	35535038
ENSMUSG00000019261	Map1s	-0.0757311	0.264166	0.125888	0.0528791	0.201619	0.00522377	55.7384	52.6809	50.8497	38.265	39.3218	36.4507	49.6256	47.1303	55.2053	50.9978	49.4583	47.5378	54.7417	47.1536	47.7274	52.1237	53.0897	38.0125	50.6537	49.3313	50.4366	chr8	70905932	70917529	1	70905932
ENSMUSG00000019295	Tmem129	-0.599495	0.00173564	-0.0625799	0.676602	0.536915	0.00312108	17.4935	15.7065	17.2351	7.95117	5.97293	7.64626	6.23709	9.83457	6.50384	13.5144	13.9833	14.8597	16.5987	15.1081	11.6478	9.65067	16.8117	7.19012	7.52517	14.1192	13.2513	chr5	33653216	33658416	-1	33658416
ENSMUSG00000019297	Nop9	0.255308	0.00137075	-0.234449	0.00161061	-0.489757	2.12057e-06	45.9647	46.5694	46.816	50.2912	46.148	42.7353	48.812	50.3833	52.805	44.4956	51.1115	44.7106	32.4016	32.2487	28.5796	29.8568	46.45	46.3915	50.6668	46.7726	30.7717	chr14	55745693	55755500	1	55745693
ENSMUSG00000019302	Atp6v0a1	1.42196	2.34679e-09	1.61995	3.50554e-10	0.197987	0.0447578	49.0101	53.1698	47.9161	202.159	128.418	152.925	172.831	199.339	204.484	342.068	305.222	305.15	226.868	211.243	185.228	223.725	50.032	161.167	192.218	317.48	211.766	chr11	101009452	101063719	1	101009452
ENSMUSG00000019338	Zfp687	0.238356	0.170195	0.293857	0.0737984	0.0555011	0.742665	16.6436	15.8898	16.6851	14.2127	13.5102	20.7392	12.2934	17.7779	15.3305	17.658	19.0807	18.213	21.6579	23.1025	12.1023	16.8384	16.4062	16.154	15.1339	18.3172	18.4253	chr3	95006590	95015448	-1	95015448
ENSMUSG00000019362	D8Ertd738e	0.227446	0.0113557	-0.121622	0.121222	-0.349068	0.000348494	114.522	104.567	113.067	107.44	103.602	111.552	124.923	105.003	104.371	79.8754	86.862	81.9913	72.4774	74.2534	87.0457	94.5967	110.719	107.531	111.432	82.9096	82.0933	chr8	84246238	84249719	-1	84249719
ENSMUSG00000019370	Calm3	0.447474	0.000131441	0.290007	0.00295084	-0.157466	0.0732841	125.5	172.71	126.819	199.674	147.83	168.008	192.808	202.97	180.946	264.679	278.151	260.834	163.373	159.821	152.841	157.778	141.676	171.837	192.241	267.888	158.453	chr7	16915379	16924114	-1	16924114
ENSMUSG00000019373	Cops3	-0.544734	3.87199e-05	-0.390725	0.000364794	0.154009	0.105194	36.4743	34.8354	38.9929	17.2938	14.9323	17.3874	21.0615	17.324	20.2858	24.734	21.1472	23.9991	25.4666	20.2571	18.5228	19.1003	36.7675	16.5378	19.5571	23.2934	20.8367	chr11	59817795	59839838	-1	59839838
ENSMUSG00000019428	Fkbp8	-0.0473458	0.490894	0.0609472	0.340356	0.108293	0.101357	211.197	207.79	224.423	160.614	168.664	144.86	152.492	167.263	174.752	212.087	229.933	199.619	187.134	192.747	196.307	187.082	214.47	158.046	164.836	213.88	190.818	chr8	70527724	70535328	1	70527724
ENSMUSG00000019432	Ddx39b	0.23897	0.0154244	-0.149319	0.0886197	-0.388289	0.000335507	188.462	188.844	187.447	194.207	176.344	184.558	204.378	183.982	184.585	182.509	148.926	133.211	131.085	112.938	146.421	152.853	188.251	185.036	190.982	154.882	135.824	chr17	35241746	35253707	1	35241746
ENSMUSG00000019433	Gipc1	0.0820407	0.264432	0.472381	4.72386e-06	0.39034	4.4626e-05	29.8877	27.8072	27.9918	26.537	23.5362	21.8914	33.8068	32.5297	37.1648	59.6037	68.3324	64.9618	37.9156	40.2431	39.4887	35.6874	28.5622	23.9882	34.5005	64.2993	38.3337	chr8	83652677	83664694	1	83652677
ENSMUSG00000019461	Plscr3	-0.877865	7.42161e-08	-0.27433	0.00225454	0.603535	3.63476e-06	56.305	50.4807	48.5884	17.2938	14.8612	18.0159	28.4737	34.648	31.5901	33.0211	36.1638	30.1139	34.0502	34.6877	30.341	32.7721	51.7914	16.7236	31.5706	33.0996	32.9627	chr11	69846376	69852058	1	69846376
ENSMUSG00000019464	Ptger1	-0.523181	1.48872e-06	-0.114649	0.0751585	0.408532	1.48572e-05	130.953	115.751	120.524	55.2607	57.2405	55.7235	60.3823	67.0264	73.3231	71.9707	79.2159	77.06	95.8975	84.8223	92.1025	92.8877	122.409	56.0749	66.9106	76.0822	91.4275	chr8	83666678	83672753	1	83666678
ENSMUSG00000019470	Xab2	-0.286705	0.000199614	-0.370469	8.16707e-06	-0.0837637	0.152889	87.255	85.6217	84.6477	50.6887	47.2857	51.6385	58.484	59.9909	58.9992	47.4917	51.5248	43.527	50.4215	46.9503	48.6933	52.375	85.8415	49.871	59.158	47.5145	49.61	chr8	3608421	3621316	-1	3621316
ENSMUSG00000019471	Cdc37	-0.0801999	0.178403	0.119895	0.0386415	0.200095	0.00220104	181.734	182.916	184.514	134.872	129.413	127.682	171.023	183.831	183.888	174.731	202.242	183.511	161.156	178.858	176.137	174.717	183.055	130.656	179.581	186.828	172.717	chr9	21133222	21149982	-1	21149982
ENSMUSG00000019487	Trip10	0.635332	7.1375e-06	0.564302	1.33568e-05	-0.0710308	0.432695	12.2525	13.2619	11.429	18.2877	16.2833	19.4823	19.9768	20.5769	18.6598	23.5228	21.9049	18.2787	16.144	19.1053	19.0341	18.2458	12.3145	18.0178	19.7379	21.2355	18.1323	chr17	57249455	57263665	1	57249455
ENSMUSG00000019494	Cops6	0.303296	0.000557739	0.2996	0.000379723	-0.00369546	0.96064	55.3843	58.3034	65.8846	65.9947	62.5024	59.599	73.1276	80.4165	77.659	105.119	110.696	100.467	64.8033	61.8552	75.7956	68.2584	59.8574	62.6987	77.0677	105.427	67.6781	chr5	138161071	138164646	1	138161071
ENSMUSG00000019505	Ubb	0.570865	1.83381e-07	0.648413	2.63224e-08	0.0775487	0.186111	1045.36	934.505	882.231	1256.88	1339.14	1320.6	1504.77	1413.98	1458.49	1312.11	1418.65	1298.25	1502.02	1550.99	1558.7	1500.98	954.032	1305.54	1459.08	1343.01	1528.17	chr11	62551171	62553213	1	62551171
ENSMUSG00000019518	Ap4m1	-0.920948	2.41983e-08	-0.387186	8.09915e-05	0.533762	7.36499e-06	56.305	53.2309	51.6443	18.3871	15.0745	16.2352	18.6209	19.1396	19.9761	16.8293	12.8812	15.7144	31.6058	31.2325	27.3864	31.9176	53.7267	16.5656	19.2455	15.1416	30.5356	chr5	138172002	138180429	1	138172002
ENSMUSG00000019528	Gyg	-1.52091	3.06933e-11	0.114531	0.089284	1.63544	2.66013e-11	183.009	183.589	182.008	33.7925	29.2247	29.8518	44.5636	42.7426	41.8104	117.869	115.242	123.283	186.963	186.988	165.569	147.123	182.868	30.9563	43.0389	118.798	171.661	chr3	20122084	20155317	-1	20155317
ENSMUSG00000019539	Rcn3	-1.01731	0.0110379	1.3621	0.000269369	2.37941	7.63646e-06	1.98307	1.83344	2.75029	0.695728	0.497744	0.62846	1.08471	0.605204	1.00655	2.99612	2.4798	3.09029	10.5163	9.89141	4.31819	4.02111	2.18893	0.60731	0.898821	2.85541	7.18676	chr7	45082913	45092221	-1	45092221
ENSMUSG00000019558	Slc6a8	5.45518	6.74677e-11	5.62525	3.67458e-11	0.170067	0.350977	1.84142	0.183344	0.855645	183.175	175.561	146.117	116.968	131.556	107.933	293.301	275.603	243.212	194.921	155.891	255.512	258.759	0.960137	168.284	118.819	270.705	216.271	chrX	73673150	73682502	1	73673150
ENSMUSG00000019564	Arid3a	-0.624256	0.000659238	-0.968111	5.02493e-06	-0.343854	0.0248724	99.7909	103.101	110.806	43.9302	41.6683	44.4112	28.1121	37.5227	54.2761	43.5394	45.1186	50.6939	40.3599	37.4654	25.6819	29.5552	104.566	43.3366	39.9703	46.4506	33.2656	chr10	79927043	79955018	1	79927043
ENSMUSG00000019578	Ubxn6	0.219954	0.0673228	0.439531	0.000870535	0.219576	0.0568315	55.3135	44.1859	55.7391	49.5954	57.8094	41.5831	44.2924	57.797	45.6818	61.5161	73.5675	74.8244	66.9634	68.5624	74.2047	59.3114	51.7462	49.6626	49.2571	69.9694	67.2605	chr17	56067045	56075028	-1	56075028
ENSMUSG00000019579	Mydgf	0.821474	7.3854e-07	0.334582	0.00211607	-0.486891	8.50362e-05	47.6645	53.1698	46.8771	84.8788	88.0295	86.6227	90.8446	95.0171	90.357	84.5289	120.684	94.8784	52.1837	65.6492	58.5229	53.8327	49.2371	86.5104	92.0729	100.03	57.5471	chr17	56175744	56183920	-1	56183920
ENSMUSG00000019659	Ccdc12	-0.758694	1.11897e-06	-0.902032	6.77918e-08	-0.143338	0.121124	173.306	170.877	177.974	63.7088	66.911	58.2373	79.8167	66.3455	69.6841	49.1492	55.3134	48.7871	62.1884	69.7141	52.6138	51.8724	174.052	62.9524	71.9488	51.0832	59.0972	chr9	110656503	110711606	1	110656503
ENSMUSG00000019699	Akt3	-0.360827	0.00471555	-0.559798	7.03406e-05	-0.198971	0.0762653	54.9593	50.603	57.756	29.1212	28.2292	30.6898	24.0444	36.4636	32.4418	21.6741	24.0403	26.1031	27.9109	30.4195	23.2387	22.6188	54.4394	29.3467	30.9833	23.9392	26.047	chr1	177020073	177258203	-1	177258203
ENSMUSG00000019710	Mrpl24	-0.30474	0.00584216	-0.153131	0.102056	0.151608	0.117493	80.7392	69.1207	80.9195	37.8675	42.2371	51.5337	52.9701	43.5747	51.1791	45.0056	47.5985	39.2532	54.287	51.2186	60.8524	54.8379	76.9265	43.8794	49.2413	43.9524	55.299	chr3	87919506	87923672	1	87919506
ENSMUSG00000019715	Gle1	-0.243503	0.0850846	-0.303415	0.0246209	-0.0599129	0.66136	34.4912	38.1967	32.1478	24.4499	15.0745	24.5099	18.3497	17.2483	17.5759	23.5228	21.0094	32.2837	23.1359	24.5253	19.7728	18.9495	34.9452	21.3448	17.7246	25.6053	21.5959	chr2	29935426	29960371	1	29935426
ENSMUSG00000019726	Lyst	0.553632	0.000324782	0.226462	0.0593517	-0.32717	0.010137	87.9633	91.2442	78.7193	114.398	109.006	123.807	82.3477	116.048	107.701	105.821	92.6482	135.184	103.572	100.472	83.9207	73.1843	85.9756	115.737	102.032	111.217	90.2872	chr13	13590397	13778803	1	13590397
ENSMUSG00000019731	Slc35e1	-0.0568017	0.627154	-0.405185	0.00127909	-0.348384	0.00442151	99.9325	102	98.1547	71.66	69.6841	78.0338	59.2072	75.3479	71.5423	60.7512	65.7148	64.8303	61.9042	69.4431	47.6138	44.3328	100.029	73.126	68.6991	63.7654	55.8235	chr8	72480641	72492614	-1	72492614
ENSMUSG00000019734	Tmc4	-1.92009	0.000246442	-1.39138	0.000906518	0.528711	0.197986	14.2356	10.3895	7.51745	1.68962	1.35102	0.523717	1.71746	0.378253	0.46456	1.40244	0.413301	0.854761	3.01278	1.69374	2.04546	2.16135	10.7142	1.18812	0.853424	0.890167	2.22833	chr7	3665790	3677553	-1	3677553
ENSMUSG00000019738	Polr2i	-0.034294	0.77827	-0.0492082	0.650996	-0.0149142	0.900709	15.5104	17.6621	16.9295	14.5109	11.0926	11.9407	16.6322	11.8771	15.7176	16.5106	18.9429	15.9775	12.2785	15.3791	12.8409	12.767	16.7007	12.5147	14.7423	17.1436	13.3164	chr7	30231948	30233390	1	30231948
ENSMUSG00000019763	Rmnd1	-0.736319	2.05423e-05	-0.188836	0.0921015	0.547483	0.000261421	26.134	26.4627	30.681	11.4298	9.67045	9.74113	15.2764	13.7684	13.3174	25.1164	16.1187	18.739	22.5675	17.0729	17.3296	20.0553	27.7592	10.2805	14.1207	19.9914	19.2563	chr10	4401915	4432388	-1	4432388
ENSMUSG00000019768	Esr1	-0.623622	0.00614823	0.108541	0.558103	0.732163	0.00163776	9.7737	8.06714	7.82304	2.48474	3.76863	4.29448	5.87552	4.61468	6.6587	2.61364	3.16864	3.48479	10.9142	7.85893	6.36365	6.83589	8.55462	3.51595	5.7163	3.08902	7.99318	chr10	4611593	5005614	1	4611593
ENSMUSG00000019774	Mtrf1l	-1.53745	6.99868e-05	-1.00262	0.000824418	0.534835	0.0659927	15.2271	14.7286	15.5238	1.98779	3.83974	1.46641	5.06199	3.02602	4.56818	6.82096	6.47504	5.72032	6.08241	2.23573	6.02274	4.22217	15.1599	2.43131	4.21873	6.33878	4.64076	chr10	5811887	5823910	-1	5823910
ENSMUSG00000019777	Hdac2	-0.271045	0.0154506	-0.539844	4.24171e-05	-0.2688	0.0128179	50.3558	56.3478	66.9236	33.9913	30.5757	38.0218	38.4169	34.421	29.2673	37.4834	30.7909	36.163	24.7844	27.5063	28.7501	31.8673	57.8757	34.1963	34.0351	34.8124	28.227	chr10	36974544	37001889	1	36974544
ENSMUSG00000019782	Rwdd1	-0.372382	0.00312041	-0.445431	0.000410842	-0.073049	0.498381	52.1972	51.5808	57.6949	33.4943	26.5226	26.1858	38.6881	35.0262	32.5967	35.6347	33.9595	36.2287	25.0118	22.7638	33.1819	34.4811	53.8243	28.7343	35.437	35.2743	28.8596	chr10	33996555	34019624	-1	34019624
ENSMUSG00000019790	Stxbp5	0.980773	2.31991e-06	1.28015	8.12105e-08	0.299381	0.0218654	15.9354	16.8677	21.0855	44.626	33.2777	33.6226	37.7841	39.5652	37.01	55.1414	49.4583	51.5486	74.0122	46.0696	45.6251	51.3195	17.9629	37.1754	38.1198	52.0495	54.2566	chr10	9755547	9901079	-1	9901079
ENSMUSG00000019792	Trmt11	-0.404509	0.0462249	-0.961506	7.3478e-05	-0.556997	0.00789797	9.56123	10.6951	11.8568	7.75239	5.47518	3.24704	7.23141	5.74944	4.95531	4.65355	4.20189	4.53681	3.4107	3.65847	3.57955	3.0661	10.7044	5.49154	5.97872	4.46408	3.42871	chr10	30534225	30600749	-1	30600749
ENSMUSG00000019794	Katna1	-0.1866	0.0686363	-0.424327	0.00026838	-0.237727	0.0194214	60.2711	60.4424	65.579	40.8492	39.7484	38.9645	38.7784	32.0002	29.9641	24.224	21.6983	22.0265	28.9341	29.3355	37.2728	40.4625	62.0975	39.854	33.5809	22.6496	34.0012	chr10	7726000	7763150	1	7726000
ENSMUSG00000019795	Pcmt1	0.509009	9.0124e-05	0.318673	0.00275659	-0.190336	0.0491131	36.8284	40.8246	39.4208	49.5954	52.5475	48.2867	44.7444	50.1563	43.5138	52.7828	56.8288	57.7292	35.1871	41.9369	52.3865	50.2137	39.0246	50.1432	46.1382	55.7803	44.931	chr10	7629373	7681136	-1	7681136
ENSMUSG00000019797	Mtres1	-0.629655	0.00224212	-0.351018	0.0367853	0.278637	0.113727	9.27793	11.2451	11.429	3.37925	5.40408	4.29448	6.50827	4.31208	7.27811	8.54214	8.3349	8.61336	7.61723	5.7587	5.34092	6.38352	10.6507	4.35927	6.03282	8.4968	6.27509	chr10	43525133	43540994	-1	43540994
ENSMUSG00000019802	Sec63	0.439392	0.000426772	-0.0853282	0.371141	-0.524721	5.32754e-05	81.0934	94.3	84.3421	99.7872	105.593	106	86.6865	73.2297	80.6012	86.5688	86.3109	91.5251	59.7441	51.896	76.5911	78.1101	86.5785	103.793	80.1725	88.135	66.5853	chr10	42761496	42832514	1	42761496
ENSMUSG00000019804	Snx3	0.783131	5.12813e-09	0.708334	8.75245e-09	-0.0747963	0.196403	134.07	125.468	121.257	216.868	220.927	206.449	289.256	255.169	257.134	345.128	348.963	330.661	225.845	200.809	217.444	219.754	126.932	214.748	267.187	341.584	215.963	chr10	42502030	42535381	1	42502030
ENSMUSG00000019806	Aig1	0.791545	3.40005e-05	1.29347	1.06234e-07	0.501928	0.00103311	6.16168	6.84485	5.62281	11.0323	9.38603	11.5218	9.40084	6.50595	11.3817	14.7894	12.7434	12.4927	21.4874	18.4956	17.3296	18.5977	6.20978	10.6467	9.09617	13.3418	18.9776	chr10	13647054	13868980	-1	13868980
ENSMUSG00000019809	Pex3	-0.595968	7.82152e-05	-0.279703	0.0120357	0.316265	0.00888981	19.9015	20.779	23.3469	9.74019	7.39505	10.2648	13.2877	11.3476	11.072	15.2994	14.19	14.5309	15.6324	12.9401	14.3182	11.1586	21.3425	9.13336	11.9024	14.6734	13.5123	chr10	13523842	13553142	-1	13553142
ENSMUSG00000019810	Fuca2	0.0712498	0.241796	0.6634	1.72002e-08	0.59215	1.00792e-07	128.12	132.069	129.63	113.702	104.668	105.581	151.046	133.221	137.587	203.673	177.581	194.622	208.451	213.275	225.966	196.984	129.94	107.984	140.618	191.959	211.169	chr10	13499540	13519035	1	13499540
ENSMUSG00000019814	Ltv1	0.0377248	0.714714	-0.515735	4.51363e-05	-0.55346	2.97308e-05	40.5113	43.5748	45.288	36.973	32.14	35.089	39.6824	34.421	31.3578	31.8737	30.0332	32.4809	18.8725	18.2246	22.2728	26.7907	43.1247	34.734	35.1537	31.4626	21.5401	chr10	13178140	13193168	-1	13193168
ENSMUSG00000019818	Cd164	0.91537	7.9035e-09	0.519796	2.30029e-06	-0.395574	3.48324e-05	88.7423	89.1052	93.2041	188.84	168.166	167.066	161.26	149.561	159.344	118.06	104.221	133.606	113.235	122.22	137.216	136.165	90.3506	174.691	156.722	118.629	127.209	chr10	41519414	41531048	1	41519414
ENSMUSG00000019820	Utrn	-0.299599	0.0126456	-0.308953	0.00661636	-0.00935348	0.935478	72.8778	71.5042	66.3125	37.8675	37.7574	45.2491	28.2929	37.5983	37.3197	29.8337	31.8241	43.9873	46.2718	46.3406	39.9433	40.1609	70.2315	40.2913	34.4036	35.2151	43.1791	chr10	12382188	12869365	-1	12869365
ENSMUSG00000019822	Smpd2	-1.27422	2.37081e-08	-0.699011	4.11993e-06	0.575214	8.43375e-05	38.0324	37.5855	36.3038	10.1377	6.61288	7.64626	12.655	11.9528	10.3752	14.0244	16.6698	15.4514	13.8133	15.4469	18.0114	14.8279	37.3073	8.1323	11.661	15.3819	15.5249	chr10	41485642	41490369	-1	41490369
ENSMUSG00000019823	Mical1	-1.39962	1.87806e-06	-0.513242	0.00525686	0.886381	0.000128558	170.686	157.615	185.247	31.0096	33.0644	33.7274	60.7439	36.8418	39.2554	47.3005	34.4417	30.5741	74.2964	58.8742	105.398	104.901	171.182	32.6004	45.6137	37.4388	85.8674	chr10	41476314	41487032	1	41476314
ENSMUSG00000019826	Zbtb24	-0.776065	2.98433e-06	-0.337464	0.00232302	0.438601	0.000547875	18.5559	19.4345	19.252	5.86399	7.25284	7.22729	8.49691	7.56505	8.67179	6.94846	7.57718	7.29834	11.5964	9.55267	11.7614	12.767	19.0808	6.78137	8.24459	7.27466	11.4194	chr10	41450383	41465574	1	41450383
ENSMUSG00000019832	Rab32	-0.106702	0.107694	-0.585804	1.2954e-07	-0.479102	1.71246e-06	189.312	184.872	181.641	126.324	127.494	132.5	152.221	132.162	137.897	115.128	116.344	122.823	97.7165	85.2288	84.7161	77.9594	185.275	128.773	140.76	118.098	86.4052	chr10	10545002	10558265	-1	10558265
ENSMUSG00000019837	Gtf3c6	0.316173	0.0116745	0.0039219	0.972832	-0.312252	0.00941059	13.4565	15.0953	14.546	15.5048	15.2878	14.8736	17.265	15.7353	16.1048	16.7655	18.5985	18.0157	9.49311	10.9077	15.6819	12.2141	14.3659	15.2221	16.3684	17.7933	12.0742	chr10	40247703	40258108	-1	40258108
ENSMUSG00000019838	Slc16a10	0.662042	1.65957e-07	0.0864826	0.191546	-0.57556	4.97322e-07	94.0541	101.634	93.143	131.095	145.697	155.753	160.266	172.105	159.809	126.411	125.574	132.356	84.4148	78.7926	98.0684	90.3243	96.277	144.182	164.06	128.114	87.9	chr10	40033532	40142258	-1	40142258
ENSMUSG00000019841	Rev3l	-0.324009	0.242946	-0.382521	0.136473	-0.0585119	0.834046	54.1095	48.7084	49.9941	23.7541	27.9448	33.7274	24.1348	16.8701	31.745	31.1724	15.4988	18.6075	15.0071	19.9183	41.2501	40.0101	50.9373	28.4754	24.25	21.7596	29.0464	chr10	39732118	39875211	1	39732118
ENSMUSG00000019842	Traf3ip2	-1.43742	0.00730861	-0.995714	0.024541	0.44171	0.355885	8.92381	10.0839	11.6123	2.8823	1.27991	1.57115	0.542356	3.32862	2.70994	7.45843	1.44655	3.6163	4.09284	3.11647	1.42046	3.97085	10.2067	1.91112	2.19364	4.17376	3.15016	chr10	39612934	39655307	1	39612934
ENSMUSG00000019843	Fyn	0.355907	0.00940282	-0.587439	0.000126238	-0.943345	1.42236e-06	53.6137	62.8259	69.9795	59.3356	69.6841	76.3579	62.0094	69.2959	60.7026	20.6541	19.0118	23.1443	25.9213	21.5443	35.966	32.1187	62.1397	68.4592	64.0026	20.9367	28.8876	chr10	39368855	39565381	1	39368855
ENSMUSG00000019849	Prep	0.393542	8.49276e-06	-0.169185	0.00674492	-0.562726	1.31914e-07	49.2934	55.2477	55.8002	63.6094	56.0317	64.4171	65.1731	69.9011	75.1814	71.652	74.463	74.2327	38.7114	37.3977	36.4774	38.5022	53.4471	61.3528	70.0852	73.4492	37.7722	chr10	45067203	45167198	1	45067203
ENSMUSG00000019850	Tnfaip3	2.19062	6.496e-08	2.40581	2.06003e-08	0.215193	0.254473	45.5398	45.8971	44.5546	280.875	320.263	338.426	388.236	246.999	227.402	389.177	247.292	253.009	313.216	307.921	513.467	550.742	45.3305	313.188	287.546	296.493	421.337	chr10	19000910	19015657	-1	19015657
ENSMUSG00000019854	Reps1	0.341507	0.000427348	-0.122218	0.103111	-0.463725	1.58525e-05	51.4181	46.7527	52.0721	54.4655	54.6807	54.3618	53.874	51.4424	57.2184	44.0494	42.8455	36.2945	42.8611	33.1295	36.1365	36.5419	50.081	54.5027	54.1782	41.0631	37.1672	chr10	18055861	18125155	1	18055861
ENSMUSG00000019861	Gopc	-0.100161	0.170393	-0.32921	0.000147573	-0.229049	0.00355194	34.3496	38.6856	38.2595	25.5431	26.2382	25.9763	22.6886	22.3926	22.8409	27.2838	26.3135	33.2699	23.9886	20.2571	22.3864	22.7193	37.0982	25.9192	22.6407	28.9557	22.3378	chr10	52335850	52382124	-1	52382124
ENSMUSG00000019863	Qrsl1	-0.416061	0.00960333	-0.782042	3.16472e-05	-0.365981	0.0169057	13.9523	12.4063	14.546	7.35484	6.04403	7.54152	8.76809	8.32156	7.35554	9.17961	9.09261	7.69285	6.70771	3.59072	5.11365	5.47877	13.6348	6.98013	8.1484	8.65502	5.22271	chr10	43874188	43901745	-1	43901745
ENSMUSG00000019864	Rtn4ip1	-0.814508	5.12788e-05	-0.464607	0.00233096	0.349901	0.0229047	12.0401	13.2619	11.7957	4.96948	4.40859	3.24704	7.3218	6.4303	6.89098	10.7733	12.8123	9.86262	5.85503	5.28445	7.21593	7.64012	12.3659	4.20837	6.88103	11.1494	6.49888	chr10	43901807	43957201	1	43901807
ENSMUSG00000019866	Crybg1	0.00393964	0.961808	-0.42744	1.71241e-05	-0.43138	1.94853e-05	131.095	135.002	142.954	106.645	92.2959	119.303	118.143	135.868	141.149	70.2495	68.9523	74.4299	72.4774	80.9605	70.7388	73.4356	136.35	106.081	131.72	71.2106	74.4031	chr10	43950636	44148853	-1	44148853
ENSMUSG00000019868	Vta1	0.163483	0.227119	0.0604293	0.634988	-0.103053	0.425839	34.3496	35.2021	36.8538	30.3138	28.8691	37.9171	32.1798	26.8559	25.3185	28.2401	28.38	24.6566	26.2624	23.8478	36.2501	39.809	35.4685	32.3667	28.1181	27.0922	31.5423	chr10	14654755	14705560	-1	14705560
ENSMUSG00000019872	Smpdl3a	-1.04855	2.40996e-10	-0.808443	1.36512e-09	0.240112	0.000682716	806.33	838.738	873.858	217.564	236.286	228.026	219.383	201.911	204.561	268.759	241.643	290.553	322.823	308.26	323.808	297.965	839.642	227.292	208.619	266.985	313.214	chr10	57794335	57811830	1	57794335
ENSMUSG00000019873	Reep3	0.267358	0.000891826	-0.127159	0.0519938	-0.394516	1.65389e-05	148.659	137.141	140.57	146.997	139.653	144.336	128.448	139.273	137.278	107.924	96.7812	116.905	116.305	108.602	95.4548	98.9194	142.124	143.662	134.999	107.203	104.82	chr10	67009189	67096945	-1	67096945
ENSMUSG00000019876	Pkib	0.0138072	0.96137	0.670801	0.0100955	0.656994	0.0139859	19.1225	25.3015	13.0791	24.4499	8.03501	13.3024	20.6999	16.6431	13.5497	30.6625	27.8289	28.1414	38.5409	38.0074	24.8296	24.2272	19.1677	15.2624	16.9642	28.8776	31.4013	chr10	57631981	57741112	1	57631981
ENSMUSG00000019877	Serinc1	0.471743	8.25244e-06	0.489057	3.48308e-06	0.0173136	0.809291	174.439	177.477	178.891	226.708	208.981	222.789	185.666	195.178	193.644	211.45	192.116	247.42	221.752	218.966	261.08	264.941	176.936	219.493	191.496	216.995	241.685	chr10	57515774	57532530	-1	57532530
ENSMUSG00000019878	Hsf2	-0.645381	0.000177191	-0.818314	7.41163e-06	-0.172933	0.189103	25.355	22.1846	24.5692	7.653	10.0971	11.417	12.7454	10.4398	9.52349	12.877	10.2636	12.1639	9.6068	7.31694	8.23866	10.3041	24.0363	9.72237	10.9029	11.7682	8.86663	chr10	57486385	57513135	1	57486385
ENSMUSG00000019897	Ccdc59	0.461224	0.00536012	0.191666	0.171647	-0.269559	0.0622791	24.8592	28.9684	27.6862	26.0401	42.5215	30.5851	37.9649	23.9812	36.1583	34.1048	28.4489	34.2562	29.3889	23.7123	26.9887	30.0578	27.1713	33.0489	32.7015	32.2699	27.5369	chr10	105841067	105847833	1	105841067
ENSMUSG00000019907	Ppp1r12a	0.230243	0.00716225	-0.0695226	0.340054	-0.299766	0.000727804	79.8185	81.8937	75.3578	76.9276	71.2485	82.852	64.5403	65.8916	63.4899	52.974	42.3633	53.8499	58.5503	54.9448	65.9661	67.5045	79.0234	77.0093	64.6406	49.7291	61.7414	chr10	108162193	108284475	1	108162193
ENSMUSG00000019916	P4ha1	1.35833	3.57683e-10	0.477615	1.61112e-05	-0.880713	2.47483e-08	66.0079	68.5096	58.9784	170.255	217.443	192.728	143.634	145.93	155.163	104.036	89.4107	101.914	92.4868	80.3508	90.2843	85.2979	64.4986	193.475	148.242	98.4534	87.105	chr10	59323296	59373304	1	59323296
ENSMUSG00000019917	Septin10	-1.32963	6.46997e-07	-0.449485	0.00380435	0.88015	3.94317e-05	12.6775	16.0732	18.1519	3.47864	2.77314	3.35179	3.88688	3.70688	2.70994	5.35477	5.37291	5.19432	10.0047	8.67192	7.89775	6.88616	15.6342	3.20119	3.43457	5.30733	8.36514	chr10	59141627	59221847	-1	59221847
ENSMUSG00000019920	Lims1	-0.576889	1.05892e-05	-0.765125	2.33224e-07	-0.188236	0.0356852	282.658	288.034	318.422	144.413	114.908	127.682	126.007	156.824	129.303	106.012	98.9166	126.307	103.969	106.367	127.671	123.7	296.371	129.001	137.378	110.412	115.427	chr10	58323466	58424691	1	58323466
ENSMUSG00000019923	Zwint	0.450323	4.61851e-05	0.273898	0.00203031	-0.176425	0.0296748	35.1995	37.5855	35.5704	44.5266	40.9572	46.0871	50.2583	42.6669	36.6228	59.3487	58.6198	61.9373	37.8588	36.0427	41.7615	43.428	36.1185	43.8569	43.1827	59.9686	39.7727	chr10	72654845	72674964	1	72654845
ENSMUSG00000019927	Ube2d1	-0.626197	3.45507e-07	-0.808029	7.14169e-09	-0.181832	0.0138305	55.5259	48.8918	51.9498	22.5615	20.9763	21.2629	23.6829	25.4942	23.3054	19.0604	19.0807	19.8567	20.5779	17.0051	18.75	21.4627	52.1225	21.6002	24.1609	19.3326	19.4489	chr10	71254980	71285262	-1	71285262
ENSMUSG00000019942	Cdk1	-1.01859	0.0184744	1.39667	0.00059403	2.41526	1.90879e-05	1.7706	4.27803	11.3067	1.09329	1.27991	2.61858	1.98864	1.66431	1.62596	10.5821	14.8788	13.8734	16.485	17.3438	20.7955	24.0764	5.78512	1.66393	1.75964	13.1114	19.6752	chr10	69335146	69352938	-1	69352938
ENSMUSG00000019943	Atp2b1	0.825425	4.03435e-06	0.448307	0.000777351	-0.377117	0.00273972	380.254	349.943	371.9	657.264	612.083	678.108	522.741	529.327	521.159	325.111	267.612	350.912	370.97	401.619	565.456	589.345	367.365	649.152	524.409	314.545	481.847	chr10	98914406	99026143	1	98914406
ENSMUSG00000019944	Rhobtb1	3.15203	8.51654e-06	4.13185	2.60564e-07	0.979813	0.00623606	0.141648	0.305574	0.0611175	4.27376	3.55531	2.82807	7.4122	11.6502	10.6849	4.46231	5.51067	14.6624	12.0511	9.62042	5.73865	13.4205	0.169446	3.55238	9.91576	8.21181	10.2077	chr10	69151434	69291791	1	69151434
ENSMUSG00000019947	Arid5b	1.8026	1.09587e-10	1.64863	1.45729e-10	-0.153968	0.0824764	7.36569	7.21153	7.02851	39.6565	30.1491	31.842	29.7392	30.1846	26.5574	28.8138	23.9714	32.8097	31.1511	34.0102	30.5114	29.706	7.20191	33.8825	28.827	28.5316	31.3447	chr10	68092520	68278740	-1	68278740
ENSMUSG00000019948	Actr6	-1.42906	2.60786e-07	-0.481677	0.0019719	0.947382	1.76385e-05	11.1194	13.1397	14.1793	2.48474	2.41761	2.30435	3.52531	3.78253	2.86479	5.41852	4.95961	6.77233	7.27616	5.2167	6.93184	7.08721	12.8128	2.40224	3.39088	5.71682	6.62798	chr10	89711971	89732295	-1	89732295
ENSMUSG00000019951	Uhrf1bp1l	0.332475	0.0014124	0.282292	0.00309925	-0.0501826	0.559781	75.0025	77.799	69.6128	78.2197	77.2925	84.3184	66.529	69.5229	59.696	88.035	79.0093	95.7332	78.5029	67.0719	90.057	93.893	74.1381	79.9435	65.2493	87.5925	82.3812	chr10	89744991	89819871	1	89744991
ENSMUSG00000019952	Poc1b	0.0130389	0.925779	0.73019	1.54258e-05	0.717151	2.76095e-05	16.9269	14.1786	15.2182	15.306	11.0215	10.0554	12.203	14.8275	16.9565	22.694	22.1805	24.1306	23.5907	23.509	29.091	31.1636	15.4413	12.1276	14.6623	23.0017	26.8386	chr10	99107036	99198074	1	99107036
ENSMUSG00000019960	Dusp6	-1.86653	3.45747e-08	-1.36714	2.83194e-07	0.499389	0.00504769	462.409	443.815	459.481	52.1796	54.2541	56.8756	91.0254	67.7072	85.5565	114.49	96.919	102.374	146.376	98.5076	71.5911	72.6314	455.235	54.4364	81.4297	104.594	97.2765	chr10	99263231	99267489	1	99263231
ENSMUSG00000019961	Tmpo	-2.52643	1.0282e-12	-1.9193	2.51397e-12	0.607133	2.49567e-06	492.58	524.181	560.875	37.3705	29.5802	30.7945	50.9815	50.1563	49.166	54.9502	59.6531	61.5428	60.4262	55.148	75.6252	67.2029	525.879	32.5818	50.1012	58.7153	64.6006	chr10	91147571	91181315	-1	91181315
[truncated: 8,074 more rows]
