# Supplementary material for: A growth factor–expressing macrophage subpopulation orchestrates regenerative inflammation via GDF-15
Source: J Exp Med. 2021 Nov 30;219(1):e20210420. doi: 10.1084/jem.20210420 (PMC8635277; doi:10.1084/jem.20210420)
Supplement: Table S2 — shows gene lists with cluster indication of the k-means clustering analysis and membership score (indicates how closely they correlate/match with the cluster core) that revealed the dynamically changing transcriptomic profile of immune cell subsets after CTX injury (related to Fig. 1 E). [file JEM_20210420_TableS2.xlsx]

## Sheet: Sheet1
Gene	Score	Cluster ID		Gene	Score	Cluster ID		Gene	Score	Cluster ID		Gene	Score	Cluster ID		Gene	Score	Cluster ID		Gene	Score	Cluster ID		Gene	Score	Cluster ID
Def6	0.999454	1		Grk2	0.998509	2		Btaf1	0.999216	3		Mrtfb	0.998878	4		Plekha8	0.999379	5		Actr2	0.99906	6		Rtraf	0.998005	7
Zfp958	0.999286	1		Preb	0.997906	2		Errfi1	0.998932	3		Galnt6	0.998699	4		C1ra	0.99891	5		Ppp1r2	0.998072	6		Ndrg3	0.997305	7
Csf3r	0.999005	1		Vezf1	0.99741	2		Nf1	0.998619	3		Mfsd1	0.99859	4		Gdpd5	0.998901	5		Ccl9	0.997385	6		Ralbp1	0.99691	7
Hars2	0.998994	1		Zfp971	0.996666	2		Cpsf6	0.998439	3		Plxna1	0.998232	4		Map3k12	0.997606	5		Itgb2	0.996864	6		Ezh1	0.996844	7
Kbtbd11	0.998933	1		Magohb	0.996518	2		Chd7	0.998324	3		Nfe2l1	0.998048	4		Hexb	0.997558	5		Cdca4	0.996455	6		Bmyc	0.996033	7
Rad52	0.998911	1		Sfswap	0.996484	2		Smad7	0.997457	3		Npc1	0.997842	4		Tmem135	0.997393	5		Tmem248	0.996407	6		Cenpo	0.99578	7
Ccm2	0.998643	1		Ifitm6	0.995219	2		D10Wsu102e	0.996285	3		Arhgap10	0.997548	4		Rapsn	0.99733	5		Wdr82	0.996108	6		Nub1	0.99564	7
Usp21	0.998585	1		Hopx	0.995194	2		Cemip2	0.996246	3		Cln8	0.997512	4		B3galnt1	0.99663	5		Tpm4	0.995978	6		Ascc1	0.99557	7
Spn	0.998496	1		Dffb	0.99486	2		Ndel1	0.996019	3		Cd93	0.997258	4		Adi1	0.996523	5		Egln1	0.995437	6		2310061I04Rik	0.994576	7
Adprm	0.998406	1		Med21	0.994289	2		Mmp19	0.995912	3		Naa50	0.997185	4		Poc1b	0.996507	5		Hnrnpa2b1	0.995236	6		Ift140	0.994264	7
Nelfcd	0.998075	1		Svil	0.994089	2		Rbm15	0.995581	3		Mfhas1	0.997123	4		Npl	0.99615	5		Actg1	0.994535	6		Zfand1	0.993639	7
Sirt7	0.998054	1		Ankrd49	0.993652	2		Itsn2	0.995452	3		Trip10	0.997094	4		Tbl1x	0.995623	5		Dcaf13	0.994017	6		Mob2	0.993521	7
C2cd3	0.997585	1		Gsr	0.993294	2		Lcor	0.995019	3		Cndp2	0.996602	4		Glb1	0.995451	5		Magoh	0.993138	6		Lpar5	0.993464	7
Map11	0.997489	1		Rara	0.993163	2		Slc25a3	0.994716	3		Metap2	0.996323	4		Slc16a7	0.994757	5		Ddit4	0.992824	6		Arsk	0.993145	7
BC028528	0.997403	1		Pi16	0.992645	2		Phlda1	0.994657	3		Cipc	0.996243	4		Cnrip1	0.994627	5		Piezo1	0.991817	6		Rbbp9	0.992988	7
Borcs6	0.997341	1		Sell	0.992561	2		Mdm2	0.994614	3		Nasp	0.996158	4		Slc25a10	0.994301	5		Pfkp	0.991521	6		Lyz1	0.992684	7
Egfl8	0.997066	1		Stat6	0.992395	2		Mxi1	0.994518	3		Vps33a	0.995916	4		Nenf	0.994194	5		Slc7a6	0.990584	6		Smim19	0.992038	7
Gnal	0.997024	1		Map3k15	0.992285	2		Arih1	0.994339	3		Snx24	0.995693	4		Cd5l	0.99347	5		Osbp	0.989664	6		Ldhb	0.991481	7
Apba1	0.997012	1		Stx11	0.992183	2		Cd164	0.994162	3		Dusp4	0.995638	4		Lamb2	0.993418	5		Aen	0.989513	6		Pex6	0.991462	7
Ppp1r21	0.996675	1		Birc6	0.991572	2		Pou2f1	0.994154	3		Selenon	0.99557	4		Tbc1d19	0.993375	5		Ube2n	0.989263	6		Lrrc61	0.991204	7
Trip6	0.996542	1		B3galnt2	0.991255	2		Snx18	0.994035	3		Pwwp2b	0.994969	4		Scamp5	0.993131	5		Ptges3	0.988815	6		Lrrc57	0.990699	7
B3gntl1	0.996436	1		N4bp1	0.991128	2		Wdtc1	0.993843	3		Slc37a2	0.994813	4		Tmem106b	0.993034	5		Tbc1d1	0.988749	6		Hacl1	0.990677	7
Klhl20	0.996382	1		Prr14	0.990539	2		Antxr2	0.993796	3		Fam177a2	0.994736	4		Ano10	0.992952	5		Kpna2	0.988018	6		Tcta	0.989841	7
Cluap1	0.996377	1		Glipr2	0.990419	2		Gab1	0.99373	3		Mon2	0.994515	4		Hexa	0.99282	5		Wdr43	0.987389	6		Pck2	0.989826	7
Adamts10	0.9962	1		Rpia	0.989986	2		1810049J17Rik	0.993679	3		Plin2	0.994344	4		Mrpl48	0.992717	5		Srsf7	0.986294	6		Abcc10	0.989702	7
Dusp22	0.996126	1		Gramd4	0.989883	2		Wdr26	0.993397	3		Cpne2	0.994059	4		Acadl	0.992263	5		Tarm1	0.985907	6		Nsl1	0.989429	7
Kif21b	0.995899	1		Slc22a15	0.989438	2		Fosl2	0.993208	3		Mgat5	0.993962	4		Colgalt1	0.992095	5		Diaph2	0.985783	6		Tigd2	0.989019	7
Ppm1k	0.995706	1		Elovl5	0.98834	2		Dcaf10	0.993026	3		Enpp1	0.993651	4		Fuca2	0.99208	5		Dynll1	0.985562	6		Rab5b	0.988525	7
Rasal3	0.995705	1		Impa2	0.98818	2		Zswim8	0.99302	3		Kcnn4	0.993587	4		Dynlt3	0.991369	5		Usp42	0.985289	6		Ift172	0.988376	7
Thy1	0.99566	1		Inafm2	0.988119	2		Ubr5	0.992964	3		Nrp2	0.993065	4		Sgcb	0.990881	5		Ccl6	0.985069	6		Scmh1	0.987473	7
Rras	0.995649	1		Ythdc2	0.988095	2		Klhl21	0.992891	3		Snx9	0.992982	4		Pianp	0.990819	5		Eif3j2	0.984794	6		Stoml1	0.986964	7
Prr13	0.995632	1		Tppp3	0.988053	2		Npepps	0.992821	3		Sel1l3	0.992779	4		Kank2	0.99073	5		Ptbp3	0.984632	6		Rbl2	0.986839	7
Myo18a	0.99562	1		Ppp1r15b	0.988024	2		Spag9	0.992594	3		Slc43a2	0.992762	4		Ctss	0.99052	5		Sgms2	0.983762	6		Cnnm3	0.986502	7
Tyk2	0.995539	1		Ceacam1	0.987735	2		Pogk	0.992553	3		Trp53bp1	0.99276	4		Igfbp4	0.990457	5		Nop56	0.982164	6		B4galt4	0.986328	7
Cerkl	0.995517	1		Dgkg	0.987376	2		Alas1	0.992502	3		Ctsl	0.992107	4		Arhgap19	0.990377	5		Nfyc	0.982149	6		Scarf1	0.986133	7
Cks2	0.995341	1		Hsd11b1	0.98723	2		Tfip11	0.992364	3		Snrnp35	0.991923	4		Tmem106c	0.990185	5		Pitpna	0.981998	6		Zfp282	0.985886	7
Parp4	0.995219	1		Lbr	0.98696	2		Tiparp	0.992183	3		Tcf12	0.991917	4		Galnt7	0.990159	5		U2af1	0.981896	6		Armc10	0.985852	7
Casp1	0.995214	1		Gng10	0.986578	2		Hivep2	0.991925	3		Soat1	0.991857	4		Ro60	0.990133	5		Zfp146	0.981778	6		Calcoco1	0.985778	7
Zfp961	0.994988	1		Stat4	0.986498	2		Kcna3	0.991795	3		Bsg	0.991537	4		Mmp12	0.989752	5		Mdn1	0.981513	6		Espl1	0.985319	7
Itgb3	0.994836	1		Mcemp1	0.986248	2		Sipa1l1	0.991613	3		B3gnt2	0.991466	4		Slc2a8	0.989181	5		Ubtf	0.980111	6		Sass6	0.984688	7
Elac1	0.994822	1		Sgk3	0.986186	2		Nt5dc3	0.991583	3		1700017B05Rik	0.991342	4		Cadm1	0.988623	5		S100a11	0.979948	6		Cd99l2	0.984519	7
G430095P16Rik	0.994814	1		Fam49b	0.985741	2		Ago3	0.99132	3		Gabarap	0.99096	4		Itm2c	0.988486	5		Scaf4	0.979848	6		St3gal3	0.983828	7
Terf1	0.994648	1		Cdc42ep2	0.985697	2		Chka	0.991288	3		Igf2r	0.990945	4		Serpinb6a	0.988439	5		Rbm27	0.979652	6		Ap3m2	0.983554	7
Mtus1	0.994646	1		Tbp	0.985368	2		Bend4	0.991068	3		Vat1	0.990905	4		Pccb	0.988402	5		Polr2d	0.979527	6		Tubgcp5	0.983461	7
Serpinb6b	0.994593	1		Siglecg	0.985249	2		Dusp5	0.991048	3		Slc5a6	0.990881	4		Adcy3	0.988062	5		Cox17	0.978549	6		Strada	0.983362	7
Slc44a2	0.994362	1		Cebpz	0.985068	2		Map2k3	0.991043	3		Fabp5	0.990812	4		Creg1	0.987795	5		Ift20	0.977826	6		Sppl2b	0.983316	7
Mrps9	0.994143	1		Pstpip1	0.98458	2		Cyth1	0.990981	3		Nek6	0.990702	4		Maged1	0.987643	5		Jmjd6	0.977203	6		Ino80b	0.98324	7
Pik3r6	0.994004	1		Ap4s1	0.98437	2		Mbd5	0.990702	3		Tmem119	0.990564	4		Glul	0.987412	5		S100a10	0.976475	6		Malsu1	0.983024	7
Ip6k3	0.993948	1		Cers6	0.983658	2		Ptgs2	0.990546	3		Stab1	0.990563	4		Tnfsfm13	0.987088	5		St3gal5	0.975438	6		Atm	0.982744	7
Rubcnl	0.993896	1		Akt3	0.9835	2		Zfp516	0.990225	3		Lmna	0.989897	4		Ly9	0.987038	5		Lrrfip2	0.97489	6		Gyg	0.982486	7
Sdccag8	0.993759	1		Klf3	0.983425	2		Pde8a	0.990205	3		Spp1	0.989593	4		Sorbs3	0.986697	5		Apoc2	0.974527	6		Wbp1	0.982265	7
Nemp2	0.993714	1		Apobr	0.983272	2		Pkn2	0.990181	3		Btbd19	0.989495	4		Man2b2	0.986473	5		2310022B05Rik	0.973354	6		Prkra	0.981777	7
Sap25	0.993606	1		Sipa1l3	0.983098	2		Srcap	0.990117	3		Parvg	0.989364	4		Lair1	0.986308	5		Larp1b	0.973303	6		Poll	0.981496	7
B9d2	0.993591	1		Taf5	0.982709	2		Bnip3	0.989709	3		Lhfpl2	0.988945	4		Bst2	0.986018	5		Cnih4	0.973287	6		Fbxo25	0.981312	7
Mon1a	0.993533	1		Setd1b	0.982223	2		Klhl11	0.989689	3		Dmxl1	0.988921	4		Rab13	0.986004	5		Dhx15	0.973286	6		Cyb561a3	0.981254	7
Adamts14	0.993444	1		Casc3	0.982136	2		Acod1	0.989638	3		Dtnbp1	0.988674	4		Tfpi	0.985921	5		Gmeb2	0.973077	6		Stx17	0.981228	7
Rinl	0.993399	1		Unc119b	0.982013	2		Trp53bp2	0.989575	3		Glg1	0.988659	4		Hebp1	0.985862	5		Tex30	0.972557	6		Abhd17a	0.980664	7
Mocs1	0.993348	1		Pigm	0.981926	2		Rev1	0.98952	3		Ftl1	0.988597	4		Prkacb	0.985582	5		Uspl1	0.972042	6		Slc41a3	0.980254	7
Gpr18	0.993195	1		Fmnl1	0.981922	2		Ppig	0.989517	3		Cerk	0.988435	4		Pkib	0.985262	5		Ssr1	0.972022	6		Mast3	0.979541	7
Nat2	0.993176	1		Bcr	0.981641	2		Eif5	0.989439	3		Aopep	0.988267	4		Agpat3	0.984962	5		Gtpbp4	0.971369	6		Zmym3	0.979358	7
Zfp386	0.993167	1		Agap2	0.981622	2		Pim3	0.989333	3		Mitf	0.987932	4		Ptgr2	0.984876	5		2610002M06Rik	0.970263	6		Nek7	0.979281	7
Stox2	0.9928	1		Il18rap	0.981361	2		Jdp2	0.989254	3		Dap	0.987772	4		Fer	0.984862	5		Ssr3	0.970243	6		Uqcc3	0.979159	7
C2cd5	0.992798	1		Elf4	0.9812	2		Anxa11	0.989221	3		Pf4	0.987621	4		Ttyh2	0.98474	5		Rab6a	0.969879	6		Fbxl20	0.978578	7
2010315B03Rik	0.992762	1		Kdm5c	0.980167	2		Tent4b	0.989199	3		Hdac9	0.987593	4		Anapc15	0.984652	5		8030462N17Rik	0.96884	6		Plaat3	0.978558	7
Cd3g	0.992545	1		Ints8	0.979759	2		Btbd7	0.988929	3		Kcnk13	0.987572	4		Wls	0.984326	5		Etv6	0.968657	6		Slc46a3	0.978448	7
Lrwd1	0.992526	1		Lilra6	0.979475	2		Arnt	0.988893	3		Lgmn	0.987566	4		Rasgrp3	0.98375	5		Rhou	0.968605	6		Ypel3	0.978327	7
Trim65	0.992338	1		Sema4a	0.979421	2		Ifnar1	0.988873	3		Anxa5	0.987543	4		Nudt18	0.983428	5		Gm49339	0.96826	6		Pbx2	0.97801	7
Tfeb	0.992226	1		Leng9	0.979005	2		Slc7a11	0.98846	3		Coprs	0.987228	4		Mras	0.983131	5		Rest	0.968227	6		Fbxl8	0.97793	7
Zfp53	0.992219	1		Trim30b	0.978944	2		Ube2d3	0.988331	3		Cd109	0.987121	4		Ulk2	0.983067	5		Atp11a	0.967976	6		Nfkbil1	0.977702	7
Ppp2r5c	0.991919	1		Zfp180	0.978856	2		P4ha1	0.988004	3		Atp6v1c1	0.987079	4		Cryz	0.983067	5		Camk2g	0.967432	6		E2f8	0.977555	7
Hhex	0.991818	1		Serpinb2	0.978772	2		Socs7	0.987932	3		Aak1	0.986923	4		Siae	0.983048	5		Pgs1	0.967287	6		Crot	0.977512	7
Stk38	0.991733	1		Cybc1	0.978605	2		Osm	0.987853	3		Rrp7a	0.986902	4		Tex264	0.982888	5		Thbd	0.96701	6		Cep70	0.977305	7
Pfkfb4	0.991601	1		Dclre1b	0.978597	2		Ttpal	0.987785	3		Zfp503	0.986883	4		Efemp2	0.982725	5		Ube2o	0.966626	6		Iqce	0.977199	7
Tgs1	0.991373	1		Rexo1	0.978505	2		Kpna4	0.987785	3		Als2	0.986865	4		Btrc	0.982365	5		Higd1a	0.966164	6		Snx21	0.976852	7
Bloc1s2	0.9912	1		Lsm5	0.97841	2		Herc2	0.987561	3		Fmnl3	0.986768	4		Pdgfc	0.982346	5		Prrc2c	0.966133	6		Kdelr1	0.976645	7
Lck	0.991071	1		Napsa	0.978306	2		Pvr	0.987481	3		Bicd2	0.986743	4		Epb41l3	0.981879	5		Rbmxl1	0.96564	6		Grcc10	0.97622	7
Phf11c	0.990833	1		Trim16	0.978024	2		Sestd1	0.98741	3		Wdr12	0.986574	4		Tmem86a	0.981669	5		Utp18	0.965536	6		H2az2	0.976183	7
Hmgb2	0.990811	1		Prkce	0.977961	2		Irak2	0.987311	3		Cux1	0.986431	4		2900026A02Rik	0.981489	5		Gabpb1	0.964759	6		Btbd2	0.975634	7
Ccndbp1	0.990736	1		Stk4	0.97754	2		Flrt3	0.987244	3		Anxa4	0.986342	4		Abcb4	0.981115	5		BC005537	0.964531	6		Mlycd	0.975469	7
Naa60	0.990613	1		Taldo1	0.976981	2		Dyrk1a	0.987189	3		Sgk1	0.986334	4		Colec12	0.98103	5		Il1rap	0.963987	6		Orc5	0.97539	7
Tstd1	0.99058	1		Samsn1	0.976684	2		Nfkbia	0.986967	3		Grb2	0.986188	4		Tha1	0.980468	5		Atxn7l3	0.96381	6		Zfp385a	0.975231	7
Zfp472	0.990458	1		Gm9733	0.976633	2		Mbnl2	0.986878	3		Osbpl1a	0.985938	4		P3h3	0.980365	5		Camk2d	0.96379	6		Cntln	0.975059	7
Bmf	0.990386	1		Rarg	0.976051	2		Slc12a4	0.986807	3		Txnl4a	0.985376	4		Qpctl	0.979963	5		Ralgapa2	0.963665	6		Tmem18	0.974973	7
Ints6l	0.990345	1		Psma7	0.975771	2		Ell2	0.986801	3		Nceh1	0.985299	4		Lix1l	0.979941	5		Tut1	0.963465	6		Tsen34	0.974627	7
Mfap3	0.990302	1		Srp19	0.975331	2		Picalm	0.986741	3		Lonrf3	0.985158	4		Mgat4b	0.979863	5		Ppan	0.962931	6		Fbxo8	0.974461	7
Nat8l	0.990158	1		Mboat7	0.975328	2		Ric1	0.986654	3		Cacul1	0.985045	4		Vwa8	0.979618	5		Mrpl52	0.962929	6		Rfc2	0.974221	7
Hgsnat	0.990117	1		Smc3	0.975057	2		Camsap2	0.986593	3		Slc6a6	0.985008	4		Rcan1	0.979605	5		Soat2	0.962893	6		Mid1ip1	0.974035	7
Ccdc69	0.989833	1		Map3k6	0.975035	2		Atf4	0.985904	3		Dtx4	0.984894	4		Tbc1d9b	0.979594	5		Ezr	0.962709	6		Mmgt2	0.973993	7
4930453N24Rik	0.989774	1		Ear2	0.97492	2		Wac	0.985795	3		Igf1r	0.9848	4		Shtn1	0.979585	5		Txndc11	0.96197	6		2700049A03Rik	0.973845	7
Slc26a6	0.989678	1		Polr2k	0.974641	2		Plek	0.985773	3		Slc3a2	0.984651	4		Il11ra1	0.979367	5		F10	0.96185	6		Actr8	0.973049	7
Men1	0.989527	1		Myl12b	0.974502	2		Kansl1l	0.98576	3		Ano6	0.984542	4		Siglec1	0.979364	5		Rbm4	0.961395	6		Elmod3	0.972692	7
Thap11	0.98947	1		Siah1a	0.974389	2		Gpatch3	0.985528	3		B4galt6	0.984188	4		Tecpr1	0.978599	5		Slc35d1	0.961255	6		Acad8	0.97231	7
Hdhd5	0.989401	1		Myd88	0.974365	2		Sde2	0.985179	3		Rab3il1	0.984132	4		Scoc	0.978252	5		Ccdc115	0.960379	6		Tnfaip8l2	0.972243	7
B4galt3	0.989154	1		Ccdc88c	0.974188	2		Etf1	0.985172	3		Atf5	0.983841	4		Zbtb4	0.978071	5		Kdm5b	0.960332	6		Cant1	0.972043	7
Irf4	0.989017	1		Ly6c1	0.97417	2		Mxd1	0.984904	3		Gla	0.983491	4		Nckap1l	0.977612	5		Pknox1	0.960324	6		D2hgdh	0.97146	7
Mprip	0.989015	1		Fhod1	0.974122	2		Tbc1d9	0.984866	3		Wsb2	0.9834	4		Ncaph	0.977475	5		Brd1	0.960014	6		0610009B22Rik	0.971257	7
Adrb2	0.988977	1		Fam43a	0.973695	2		Zfp871	0.984788	3		Hmox1	0.98332	4		Igf1	0.977466	5		Appbp2	0.959872	6		Kxd1	0.971027	7
Eno3	0.988894	1		Ntng2	0.973441	2		Ranbp2	0.984384	3		Spire1	0.983118	4		Phactr2	0.977437	5		Vav3	0.959638	6		Atraid	0.970969	7
Ubac2	0.988855	1		Rab44	0.973264	2		Sphk1	0.984189	3		Fth1	0.983107	4		4931406C07Rik	0.977339	5		Slc16a3	0.959561	6		Emc9	0.970876	7
Tsc22d3	0.988771	1		Mllt10	0.972696	2		Slc16a1	0.983832	3		Mthfs	0.98269	4		Syne1	0.97731	5		Ankrd37	0.959521	6		Fam89b	0.97076	7
Cpsf4	0.988498	1		Nprl2	0.97249	2		Fyttd1	0.983722	3		Atp6v0d1	0.982614	4		Zdhhc14	0.977192	5		Smndc1	0.959455	6		Fkbp1b	0.970484	7
Tmpo	0.988448	1		Nsun4	0.972312	2		Fbxo34	0.983678	3		Tm4sf19	0.98259	4		Vipas39	0.977163	5		Agpat4	0.959025	6		Rdm1	0.970331	7
Gm20605	0.988257	1		Lmbr1l	0.972245	2		Fam50a	0.983608	3		Rab7b	0.982375	4		Hexdc	0.976909	5		Srsf2	0.957859	6		Dcp1b	0.970193	7
Gimap6	0.988236	1		Pram1	0.971637	2		Nup98	0.983347	3		Slc6a8	0.982235	4		Klc4	0.976553	5		Gorab	0.957848	6		Cog4	0.969826	7
Zfp825	0.988177	1		Ext1	0.971533	2		Aff4	0.983233	3		Ssx2ip	0.982167	4		Hmgn1	0.976206	5		Ero1l	0.957753	6		Fam210b	0.969681	7
BC147527	0.988059	1		Tbkbp1	0.971497	2		Btg3	0.983226	3		Pabpc4	0.982106	4		Atp6v0d2	0.976131	5		Cramp1l	0.956101	6		Nudt16	0.969514	7
Mitd1	0.988023	1		Rnf144a	0.971478	2		Ttc39b	0.982836	3		Ankrd50	0.981761	4		Mmp27	0.97607	5		Pxk	0.954974	6		Gatd1	0.969361	7
Hlcs	0.987865	1		Plcg2	0.971336	2		Socs3	0.982828	3		Ergic1	0.981722	4		Pafah1b3	0.975611	5		Ino80	0.954767	6		Ccdc6	0.969183	7
Cutc	0.987828	1		Ppip5k2	0.971146	2		Gm20604	0.982784	3		Atp6v0c	0.981493	4		Enox2	0.975217	5		Syvn1	0.954701	6		Tmem268	0.968893	7
H2bc21	0.98778	1		Map2k1	0.97094	2		Lin54	0.982741	3		Slc39a1	0.981043	4		Sec14l1	0.975081	5		Emilin2	0.954467	6		Pnpla7	0.968808	7
Zfp951	0.987747	1		Ptpre	0.970931	2		Per1	0.982678	3		Clip2	0.980984	4		Stxbp1	0.974945	5		Dnajc21	0.953958	6		Gtf3a	0.968668	7
Rem1	0.987741	1		Nectin1	0.970661	2		Prdm2	0.98266	3		Abhd5	0.980963	4		Cd22	0.974685	5		Itgam	0.95323	6		Coa6	0.968581	7
Gimap1	0.987714	1		Sptan1	0.970274	2		Midn	0.982653	3		Snx8	0.980948	4		Pla2g15	0.974665	5		Cry1	0.953213	6		Pigyl	0.96858	7
Sh2b1	0.987662	1		Vps9d1	0.970206	2		Bcl2l11	0.982618	3		Myof	0.980677	4		Timp2	0.974643	5		Atf2	0.953164	6		Pde8b	0.968366	7
Fut7	0.987619	1		Zfp809	0.969862	2		Spty2d1	0.982585	3		Washc5	0.980615	4		Slc46a1	0.974442	5		Slc2a3	0.953117	6		Ttc33	0.968168	7
Myo1g	0.987471	1		Taf4	0.969855	2		4930503L19Rik	0.982477	3		Arhgap21	0.980153	4		Ano8	0.974243	5		C1galt1	0.952952	6		Srek1ip1	0.968045	7
Traf3ip3	0.987439	1		Limd1	0.969699	2		Sik2	0.982458	3		Kif13b	0.980132	4		Akr1e1	0.974147	5		Flot1	0.952863	6		Bscl2	0.967938	7
Evi2	0.987358	1		Nelfb	0.969489	2		Tjp2	0.982382	3		Ankrd33b	0.979844	4		Vegfb	0.974145	5		Tra2b	0.95251	6		Dtx3	0.967224	7
Zfp760	0.987266	1		Cul3	0.96929	2		Wnk1	0.982337	3		Dab2	0.979715	4		Selenop	0.974065	5		Larp4	0.952321	6		Stard5	0.96712	7
Bin2	0.987117	1		Fas	0.969244	2		Cnnm2	0.98218	3		Tns3	0.97965	4		Fez2	0.973988	5		Med1	0.952153	6		Crocc	0.966591	7
Acrbp	0.987075	1		Trmt11	0.969008	2		Lpgat1	0.982128	3		Tpcn2	0.979573	4		Slc29a1	0.973923	5		Clcf1	0.952139	6		Rdh14	0.966425	7
BC035044	0.986964	1		Csgalnact2	0.968971	2		Itprid2	0.981886	3		Actn4	0.979557	4		Ppp1r16a	0.973904	5		Bst1	0.95194	6		Zfp637	0.965977	7
Col7a1	0.986891	1		Orai2	0.968938	2		Dpy19l3	0.981807	3		Sap130	0.979155	4		Ago1	0.973598	5		Pgp	0.951891	6		Leprot	0.965824	7
Skap1	0.98662	1		H3f3a	0.968879	2		Tnrc18	0.981747	3		Fem1b	0.979151	4		Entpd4	0.973545	5		Fam20a	0.950779	6		Ppp6r2	0.965607	7
Tpr	0.986577	1		Zzef1	0.968869	2		Nr4a2	0.981741	3		Gm20431	0.978848	4		Fam219a	0.973406	5		Chmp2a	0.950335	6		Eif2ak1	0.965207	7
Snrk	0.986351	1		Gdap2	0.968786	2		Smim3	0.981672	3		Exoc6b	0.978707	4		Exoc4	0.973235	5		Inf2	0.949939	6		Pdk2	0.96512	7
Fyco1	0.986249	1		Mdm1	0.968689	2		Slc25a30	0.981656	3		Cdt1	0.9787	4		Gltp	0.973168	5		Shoc2	0.949884	6		Aagab	0.964959	7
Nod1	0.986174	1		Unkl	0.968356	2		Fam214b	0.981654	3		Letm1	0.978684	4		Loxl3	0.972972	5		Sod2	0.949788	6		Ikbip	0.964492	7
Ndufa6	0.986124	1		Cib1	0.968349	2		Entpd7	0.981524	3		Ecm1	0.978677	4		Nacc2	0.972859	5		Pofut2	0.948761	6		Zfp945	0.964459	7
Gm8369	0.985832	1		Mark2	0.968173	2		Urgcp	0.981342	3		Uap1l1	0.978498	4		Mcoln3	0.972422	5		Pop1	0.948386	6		Dnal4	0.964253	7
S1pr4	0.985622	1		Mrpl33	0.967867	2		Il1r1	0.981072	3		Ctsk	0.978473	4		Nudt9	0.972264	5		Ralgapa1	0.948073	6		Apobec3	0.96406	7
Padi2	0.985539	1		Arhgap30	0.967629	2		Raph1	0.980995	3		Tmem65	0.978196	4		Tpcn1	0.972214	5		Kdm2a	0.947968	6		Pick1	0.964001	7
Mon1b	0.985521	1		Rnpc3	0.967599	2		Ramp3	0.980972	3		Pitrm1	0.978086	4		Aldh7a1	0.972056	5		Foxk2	0.947551	6		Triap1	0.963968	7
Fbxo9	0.985471	1		Cxcr2	0.967156	2		Ece1	0.980971	3		Atp6v0a1	0.977985	4		Cul7	0.971921	5		Pgm2	0.947416	6		Dnaaf2	0.963782	7
St8sia4	0.985467	1		Prkab1	0.967054	2		Mex3c	0.980952	3		Ccser2	0.977512	4		Rxra	0.971906	5		Gda	0.946526	6		Pnpo	0.96357	7
Setdb2	0.98522	1		Pank4	0.966998	2		Larp4b	0.980675	3		Gba	0.977425	4		Trmt2b	0.971185	5		Kif2a	0.946516	6		Trim23	0.963352	7
Ndor1	0.98521	1		Ubxn7	0.966632	2		Prkar1a	0.980578	3		St13	0.976863	4		Fads1	0.971111	5		Atp1a1	0.946365	6		Plxdc1	0.963333	7
Tagap1	0.985206	1		Sap30	0.966248	2		Ppp2ca	0.980331	3		Tmem241	0.97667	4		Dnase1l1	0.971	5		Zdhhc21	0.946347	6		Naga	0.963063	7
Ccl5	0.985181	1		D1Ertd622e	0.965708	2		Sertad1	0.980054	3		Pebp1	0.976497	4		Tmem82	0.970787	5		Ythdf1	0.946227	6		Cbx6	0.962794	7
Med30	0.985163	1		Rpl10-ps3	0.965404	2		Ube2j2	0.97997	3		Bri3	0.976208	4		Abcd3	0.970699	5		Ostc	0.946196	6		Sft2d2	0.96251	7
Dpy19l1	0.985118	1		Pus3	0.965346	2		Cep85l	0.979901	3		Cyb5r3	0.976037	4		Angptl4	0.970447	5		Pid1	0.945747	6		Wdr11	0.961972	7
Ankrd10	0.985027	1		Ppp2r5a	0.965175	2		Lnpep	0.979878	3		Rnf121	0.97582	4		Hvcn1	0.970279	5		Cd44	0.945516	6		Timeless	0.961891	7
Brat1	0.985007	1		Macroh2a1	0.965163	2		Tob1	0.979857	3		Ctsd	0.975569	4		Rabac1	0.970275	5		Adprh	0.945397	6		Pnpla6	0.961825	7
Prkcq	0.985003	1		Eno1b	0.96507	2		Usp9x	0.979687	3		Akr1a1	0.975426	4		Olfml3	0.970063	5		Fus	0.945375	6		Numa1	0.961455	7
Tlr11	0.984925	1		Slc35e3	0.964518	2		Rbpj	0.979639	3		Golga3	0.975416	4		Ddrgk1	0.969732	5		Gmeb1	0.94517	6		Tesk2	0.961292	7
Tmem81	0.984894	1		0610030E20Rik	0.964497	2		Morc2a	0.979286	3		Renbp	0.975379	4		Stra6l	0.969691	5		Trak2	0.945066	6		Kif3c	0.960829	7
Rassf5	0.984819	1		Arglu1	0.964424	2		Fem1c	0.979169	3		Arfgef2	0.97526	4		Cela1	0.969444	5		Pdpk1	0.944366	6		Slc22a5	0.960646	7
Ngrn	0.984804	1		Acap3	0.964266	2		Ago2	0.979045	3		Bhlhe40	0.975139	4		Rapgef6	0.969441	5		Rbm3	0.943748	6		Tk2	0.960633	7
Hltf	0.984716	1		Prdx5	0.964122	2		Srrd	0.978969	3		Sgpl1	0.975103	4		Pcp4l1	0.96924	5		Pdlim5	0.94321	6		Ehmt2	0.960572	7
Baiap3	0.984687	1		Ly6i	0.964121	2		Wwc1	0.978895	3		Cxcl1	0.974957	4		Atp13a2	0.969239	5		Rprd1b	0.943087	6		Selenbp1	0.960474	7
Il27	0.984681	1		Emb	0.963968	2		Nfil3	0.978888	3		Cpd	0.974723	4		Skp2	0.969074	5		Slpi	0.942687	6		Guf1	0.960467	7
Gps2	0.98462	1		Gm7694	0.963912	2		Ptpn23	0.978695	3		Ttl	0.974718	4		Speg	0.968966	5		Tagln2	0.942289	6		Hsd17b11	0.960412	7
Fam129c	0.984556	1		Acap1	0.963726	2		Zbtb2	0.978579	3		Emp1	0.974546	4		Cops7a	0.968449	5		Pcbp1	0.941936	6		Nme3	0.960343	7
Ncoa7	0.98453	1		Mcts1	0.963347	2		Sec24a	0.978192	3		Aars	0.974502	4		Retsat	0.96839	5		Abce1	0.941046	6		Ncapd3	0.959883	7
Cr2	0.984523	1		Esco1	0.96325	2		Tbc1d20	0.978139	3		Lamtor3	0.974303	4		Ndst1	0.96792	5		Rlf	0.940866	6		Igbp1	0.959875	7
Tmem71	0.984498	1		Cryzl1	0.963121	2		Uba6	0.978081	3		2510009E07Rik	0.974283	4		Reps2	0.967826	5		Tcerg1	0.939879	6		Aurkb	0.959657	7
Pheta1	0.984291	1		Mrpl38	0.963057	2		Rybp	0.977969	3		Fam20c	0.974118	4		Frmd4b	0.96775	5		Nle1	0.938899	6		Topbp1	0.959642	7
Pdcd4	0.983806	1		Lims1	0.963008	2		Gfod1	0.97779	3		C3ar1	0.9741	4		Ltc4s	0.967682	5		Igfbp6	0.938361	6		Rcbtb1	0.95941	7
Afdn	0.983775	1		Twistnb	0.962829	2		Fbxo28	0.977641	3		Lgals3	0.973897	4		Tmem242	0.967481	5		H13	0.938325	6		Accs	0.959037	7
Cyp4f16	0.983686	1		Ms4a8a	0.962806	2		Usp24	0.977628	3		Epb41l1	0.973821	4		Ccdc90b	0.967438	5		Urb1	0.938202	6		Akap10	0.958911	7
Gm42715	0.983645	1		Grk5	0.962775	2		Blcap	0.977214	3		Bag1	0.973819	4		Kifap3	0.967427	5		Cass4	0.93797	6		Dnajb14	0.95891	7
Tbc1d8	0.983603	1		Bbip1	0.962766	2		Slc30a9	0.977018	3		Mif	0.973727	4		Rab2b	0.967316	5		Mindy3	0.937657	6		1110012L19Rik	0.958739	7
Lsm14b	0.983361	1		Cdc40	0.96232	2		Pkd1l2	0.976963	3		Hyal2	0.973727	4		Fkbp9	0.966898	5		Zfp592	0.937005	6		Klhl22	0.958697	7
Rnf166	0.98336	1		Nmi	0.962014	2		Ube2z	0.976464	3		Lamc1	0.973448	4		Prkar1b	0.966483	5		Glrx	0.936832	6		Crbn	0.958501	7
Tmc4	0.983306	1		Hyls1	0.961833	2		Mef2d	0.976134	3		Ccdc93	0.973332	4		Stab2	0.965793	5		Cmip	0.936484	6		Ermard	0.957767	7
Clasrp	0.983277	1		Abracl	0.961688	2		Man2a1	0.976116	3		Prune2	0.973129	4		Tmem9b	0.965746	5		Atp8b4	0.935546	6		Mxd4	0.957465	7
AI467606	0.98309	1		Ace	0.961519	2		Gcsh	0.975892	3		Zfp993	0.972934	4		Arhgef40	0.965587	5		Rc3h1	0.935378	6		Ebag9	0.957238	7
Rwdd2a	0.983048	1		Senp1	0.961504	2		Smad6	0.975799	3		Pcna	0.972382	4		Clcn7	0.965451	5		Nup54	0.935203	6		Tecr	0.957032	7
Arhgef4	0.98297	1		Ubp1	0.961405	2		Tbc1d24	0.975637	3		Nek1	0.972355	4		Idua	0.964807	5		Ttc19	0.934795	6		Slc15a4	0.956588	7
Ampd2	0.982969	1		Cd244a	0.961258	2		Tmed7	0.975318	3		Sash1	0.972228	4		B3gnt3	0.964753	5		Sqle	0.934677	6		Asnsd1	0.955942	7
Rnf167	0.98293	1		E4f1	0.960946	2		Fndc3b	0.97518	3		Psmd1	0.97222	4		Acot2	0.964729	5		Clec4e	0.934622	6		Mospd3	0.955875	7
Zfp68	0.98293	1		Abcb7	0.960927	2		Phldb1	0.975001	3		Cd200r1	0.97208	4		Tgfbr2	0.964707	5		Fam117b	0.934617	6		Dyrk1b	0.955858	7
Lsm10	0.982856	1		Cdk2ap2	0.960854	2		Ppp1r13b	0.974958	3		4930402H24Rik	0.971764	4		Csrp1	0.964054	5		Tbrg4	0.934347	6		Cep128	0.955718	7
Gm45713	0.982802	1		Abca7	0.960777	2		Tomm20	0.97489	3		Slc41a2	0.97176	4		Fbxl19	0.964035	5		Itga1	0.933983	6		Fancg	0.955531	7
Ptpro	0.982646	1		Sub1	0.960381	2		Eif3a	0.974811	3		Bcar3	0.971499	4		Mr1	0.963767	5		Hdc	0.933841	6		Pskh1	0.955487	7
Inpp5f	0.982556	1		Plac8	0.959787	2		Sesn2	0.974663	3		Tnfsf12	0.971063	4		Os9	0.963633	5		Cycs	0.933305	6		B3gnt8	0.955431	7
Ptk2b	0.982488	1		Morc3	0.959593	2		Isca1	0.974593	3		Asl	0.970928	4		Serpine2	0.96362	5		Sfpq	0.933295	6		Asb3	0.955079	7
Jaml	0.982407	1		Rpl9-ps6	0.959509	2		Gk	0.974423	3		Iqsec1	0.970701	4		Pomt2	0.963409	5		Crebbp	0.933145	6		Tor4a	0.954784	7
Gm10800	0.982404	1		Whamm	0.959302	2		Tnfaip6	0.974293	3		Cd163	0.970621	4		Ccl8	0.963311	5		Mgat2	0.932986	6		Gpsm3	0.954774	7
Polm	0.982322	1		Ppp4r3b	0.959052	2		Cenpc1	0.974105	3		Sdcbp	0.970393	4		Vps41	0.963097	5		Sfxn5	0.932883	6		Fbxw4	0.954751	7
Lcp2	0.982306	1		Hp	0.958876	2		Tbl2	0.974101	3		Dennd4c	0.97033	4		Snx33	0.96309	5		Gls	0.932808	6		Fam122b	0.954698	7
Traf5	0.982277	1		Pilrb2	0.958857	2		Rab8b	0.974098	3		Mrc1	0.970072	4		Pld2	0.962991	5		Eno1	0.932775	6		Lpin1	0.95451	7
Cd19	0.98209	1		Bri3bp	0.958751	2		Smarca5	0.974003	3		Scpep1	0.970049	4		Gatm	0.962968	5		Cdc42ep4	0.931925	6		Ptger1	0.954469	7
Cd209a	0.982047	1		Dmtf1	0.958647	2		Pdlim7	0.973962	3		Yif1b	0.96988	4		Akip1	0.962951	5		Nol10	0.930968	6		Lmo2	0.954314	7
Txnip	0.982035	1		Ifitm3	0.958377	2		Gja1	0.973868	3		Dapk1	0.969692	4		Rad50	0.962849	5		Apba3	0.930359	6		Hacd4	0.954005	7
Poglut1	0.982021	1		Gm15448	0.958368	2		Coq10b	0.973702	3		Slc35f5	0.969243	4		Tmem9	0.962745	5		Ahnak	0.93035	6		Arhgap39	0.953874	7
Mettl17	0.981925	1		Pilrb1	0.958106	2		Clock	0.973606	3		Gde1	0.969112	4		Tmem221	0.962656	5		Rbms1	0.930327	6		Hes6	0.953486	7
Ppwd1	0.981771	1		Fut4	0.958088	2		Dock4	0.973529	3		Snx3	0.968492	4		Lmf2	0.962247	5		Snrpf	0.930187	6		Polr3gl	0.953465	7
Abcd1	0.981624	1		Rasgrp4	0.957854	2		Pde4d	0.973523	3		Cand1	0.968395	4		Mfge8	0.962186	5		Ripk3	0.930112	6		Txndc15	0.953321	7
Zc3h3	0.981571	1		Senp6	0.957637	2		Slc39a14	0.973292	3		Phf13	0.968304	4		Abhd4	0.962184	5		Kdelr2	0.930033	6		Mettl8	0.953028	7
Evi2b	0.981286	1		Strn4	0.957617	2		Eea1	0.973175	3		Prag1	0.968161	4		Poglut3	0.962157	5		Slc25a32	0.93003	6		Ado	0.953014	7
Pot1b	0.981258	1		Tirap	0.956974	2		Fzd5	0.972915	3		Rhbdd2	0.968003	4		Zfyve26	0.961414	5		Zcchc2	0.929689	6		Acox3	0.952905	7
Ltb	0.981172	1		Api5	0.956967	2		Eif4e	0.972757	3		Marchf8	0.967877	4		Slc39a8	0.96092	5		Nrf1	0.929145	6		Acss1	0.952889	7
Mat2b	0.981097	1		Naip2	0.956657	2		Adam10	0.972716	3		Dock3	0.967857	4		Gpr176	0.960819	5		Ing5	0.928616	6		Bace1	0.952824	7
Lbh	0.981096	1		Cbfb	0.956356	2		Sntb2	0.972694	3		Mdfic	0.967672	4		Fggy	0.960729	5		Jarid2	0.928528	6		Cenpf	0.952813	7
Ablim1	0.981089	1		Zfp52	0.956169	2		Golga4	0.972254	3		Ski	0.967301	4		Ctsh	0.960716	5		Lrg1	0.928122	6		Cd300a	0.952649	7
Scnm1	0.980999	1		Cyp2ab1	0.956151	2		Itpkc	0.97207	3		Nt5c2	0.967175	4		Cd37	0.960598	5		Tram2	0.928026	6		Nipal3	0.952427	7
Slc37a1	0.980862	1		Dock5	0.956141	2		Gpr84	0.971992	3		Gng12	0.967017	4		Nlrc3	0.960534	5		Slc35a3	0.927938	6		Tlr7	0.952331	7
Rnase6	0.980748	1		Uqcrh	0.956117	2		Ccl2	0.97186	3		Bcl2l1	0.966897	4		Mpeg1	0.960281	5		Zfp236	0.927788	6		Kiz	0.952223	7
Casp2	0.980717	1		Prkag2	0.955788	2		Trak1	0.971851	3		Prmt2	0.966655	4		Gpx3	0.960102	5		Septin11	0.927668	6		Hpse	0.951677	7
Polb	0.980696	1		Ppid	0.955655	2		Gprc5a	0.971729	3		Vezt	0.966534	4		Tmem141	0.959774	5		Zfp568	0.92754	6		Tmem229b	0.951033	7
Itk	0.980695	1		Klf10	0.955612	2		Itpkb	0.971211	3		Ptrh1	0.966483	4		Stmn1	0.95949	5		Nufip1	0.926873	6		Rft1	0.950678	7
Taf8	0.980686	1		Ripor2	0.95518	2		Patl1	0.970733	3		Basp1	0.966292	4		Arhgef12	0.95936	5		Ubash3b	0.926796	6		Abi3	0.950562	7
Gcc2	0.980663	1		Nupr1	0.955116	2		Procr	0.970152	3		Cyfip1	0.966086	4		Sil1	0.959202	5		Trim33	0.926258	6		Rnf135	0.950523	7
Zfp296	0.980556	1		Mtpap	0.955027	2		Dgkq	0.970135	3		Kif1c	0.966007	4		Dlg3	0.959138	5		Timm8a1	0.926051	6		Tyw1	0.950316	7
Vrk2	0.980386	1		Kin	0.955	2		Adamtsl4	0.970113	3		Fnip2	0.965923	4		Cbr1	0.959109	5		Rnf34	0.925811	6		Upf3b	0.95008	7
Mfsd7a	0.98023	1		Ggnbp2	0.954954	2		Nisch	0.970049	3		Impdh1	0.965903	4		Rcbtb2	0.958763	5		Ppil3	0.924816	6		Ttc38	0.949285	7
Tifab	0.980046	1		Rap2c	0.954873	2		Vps4b	0.97002	3		Tsn	0.965668	4		Fam3a	0.958567	5		Sf1	0.924491	6		Mlh3	0.948881	7
Arhgap45	0.980019	1		Tdrd7	0.954598	2		Zfp667	0.969917	3		Lat2	0.965623	4		Chtf18	0.95824	5		Tardbp	0.923935	6		Cat	0.948768	7
Acss2	0.979885	1		Runx2	0.954585	2		Il1rn	0.969817	3		Dnajc12	0.965379	4		Gm4724	0.95809	5		Strip1	0.923546	6		Maz	0.94865	7
Ankrd13d	0.979877	1		Nedd9	0.954464	2		Ipo4	0.969741	3		Hs2st1	0.965211	4		Comt	0.958064	5		Gabpa	0.923267	6		2610301B20Rik	0.948634	7
Trim5	0.979849	1		Hip1r	0.954338	2		Arg2	0.969523	3		Zfand2a	0.965156	4		Gas6	0.957645	5		Bdp1	0.923119	6		Pink1	0.94763	7
Bahcc1	0.979708	1		Celsr3	0.954272	2		Pdp2	0.969469	3		Cltb	0.965107	4		Eng	0.957508	5		Itga8	0.923003	6		Fbxo7	0.947454	7
Grk6	0.979531	1		Gm45837	0.954186	2		Marcksl1	0.969186	3		Gm20498	0.965003	4		Tlr8	0.957424	5		Ccdc134	0.922015	6		Cyhr1	0.947335	7
H2-Ob	0.979328	1		Coro1a	0.954186	2		Zfp821	0.969148	3		Rab22a	0.964995	4		Ctla2b	0.957353	5		Taf5l	0.922002	6		Pigo	0.947251	7
Tnfrsf8	0.979318	1		Fanca	0.95416	2		Nucb2	0.969127	3		Ptpmt1	0.964962	4		Cryzl2	0.957214	5		Elavl1	0.921872	6		Limk1	0.947106	7
Dr1	0.979316	1		Cebpd	0.954144	2		Nars	0.969116	3		AU040320	0.96462	4		Paox	0.95686	5		Ccdc71l	0.921346	6		Rmnd1	0.94697	7
Foxred1	0.979262	1		Zfyve9	0.954061	2		Pim1	0.968751	3		Lmnb2	0.964342	4		Gns	0.956594	5		Cdk12	0.92123	6		Smim20	0.946811	7
Dennd2d	0.979167	1		Ppif	0.95396	2		Jmjd1c	0.968687	3		Tmem106a	0.964064	4		Aldh6a1	0.956569	5		Nkrf	0.921222	6		Ak3	0.946512	7
Ptprcap	0.979125	1		Zbtb6	0.953567	2		Rgcc	0.968329	3		Arl8b	0.964025	4		Thra	0.956408	5		Nip7	0.921005	6		Nrm	0.946256	7
Panx1	0.978913	1		Trim39	0.9535	2		Sik1	0.968118	3		Rnf150	0.963859	4		Slc8a1	0.956008	5		Adora2b	0.92086	6		Ppt2	0.946203	7
C87436	0.978862	1		Med4	0.95316	2		Tlr4	0.968058	3		Ftl1-ps1	0.963677	4		Tmem140	0.95556	5		Rrp1b	0.920519	6		Pigv	0.945915	7
Arsi	0.978839	1		Lsp1	0.952969	2		Ppp2r2d	0.967837	3		Mt1	0.963415	4		Flywch1	0.955526	5		Eif6	0.920342	6		Fmo5	0.945861	7
Fam32a	0.978747	1		Ehbp1l1	0.952801	2		Elk3	0.967809	3		Lmbrd2	0.963296	4		Knop1	0.955466	5		Hipk3	0.919982	6		Atg14	0.945625	7
Mbp	0.978733	1		Nhsl2	0.952758	2		Ndfip2	0.967794	3		Iqgap1	0.96329	4		Slco2b1	0.954979	5		Psma4	0.919017	6		Bckdha	0.945203	7
Ap1s2	0.978662	1		Ly6c2	0.952571	2		Cdr2	0.967552	3		Lrp12	0.963282	4		Wwp1	0.954547	5		Sprtn	0.918846	6		Racgap1	0.944865	7
Zfp984	0.978613	1		Nck1	0.952455	2		Fam76a	0.967296	3		Cd68	0.96321	4		Folr2	0.95442	5		Lyar	0.918845	6		Thtpa	0.94454	7
Nxpe3	0.97859	1		Gnb2	0.952353	2		Simc1	0.967225	3		Hspd1	0.963049	4		Nedd4l	0.954141	5		Ass1	0.918024	6		Mfsd13a	0.944364	7
Fam117a	0.978559	1		Usp1	0.952206	2		Lemd2	0.967185	3		Pole4	0.962861	4		Prdx4	0.953849	5		Usp7	0.917942	6		Tmem59	0.944202	7
Lat	0.978551	1		Hipk1	0.952081	2		Nhlrc2	0.967137	3		Dpep2	0.962852	4		Vkorc1	0.95363	5		Rbm4b	0.917687	6		Scrn3	0.944123	7
Gm28042	0.97854	1		Rbpms	0.951991	2		Isy1	0.967031	3		Ttc7b	0.962449	4		C77080	0.953571	5		Sec61b	0.917515	6		Anxa6	0.943453	7
Ankrd16	0.978339	1		Rps9	0.951984	2		Pip5k1a	0.966914	3		Yipf6	0.962422	4		Cspg4	0.953327	5		Bud23	0.917352	6		Trappc12	0.943393	7
Smim5	0.978318	1		Pkp3	0.951798	2		Micall1	0.966911	3		Litaf	0.96196	4		Arl2	0.953167	5		Spcs3	0.9171	6		Tnfaip2	0.943151	7
Prf1	0.978243	1		Ube2d1	0.951603	2		Gnl1	0.966655	3		Wdfy2	0.961949	4		Chst14	0.953155	5		Zfr	0.916408	6		Npepl1	0.943054	7
Tbx21	0.978199	1		Pglyrp1	0.951466	2		Gas7	0.966525	3		Tfrc	0.96193	4		Cercam	0.952075	5		Cyp51	0.916378	6		Oas1c	0.942958	7
Ccdc125	0.97808	1		Eif4g3	0.95137	2		Id2	0.966502	3		Fgd6	0.961813	4		Mocs2	0.952042	5		Smg1	0.916354	6		Hlx	0.942819	7
Rab29	0.978056	1		Rbm38	0.95127	2		Usp31	0.966438	3		Ap3b1	0.961666	4		Lmln	0.95202	5		Ctbp2	0.915435	6		Smim10l1	0.94269	7
Atf7	0.977973	1		Rrnad1	0.951262	2		Tob2	0.966341	3		Slc35a4	0.961572	4		Zmynd8	0.951978	5		Zbed4	0.915432	6		Map2k5	0.942476	7
Sdr39u1	0.977963	1		Dennd3	0.951078	2		Il1r2	0.966282	3		Map4k3	0.961547	4		Gdpd1	0.951806	5		Erp44	0.914953	6		Mrtfa	0.94247	7
Mplkip	0.977873	1		Kmt2d	0.950868	2		Selenok	0.96627	3		Clta	0.961531	4		Cd28	0.951608	5		Tmem185b	0.914805	6		Mllt3	0.942234	7
Smarca2	0.977797	1		Gtf2a2	0.950816	2		Bend3	0.965901	3		Lgals1	0.960905	4		Maged2	0.951504	5		Rab11fip1	0.91457	6		Als2cl	0.942154	7
Cyp39a1	0.977785	1		Rps27a	0.950649	2		Zrsr2	0.965893	3		Micu1	0.960855	4		Slc38a6	0.950993	5		Pla2g4a	0.91456	6		Cntrob	0.942087	7
Pou2af1	0.977696	1		Xiap	0.950516	2		Hspa2	0.96585	3		Slc35f6	0.960764	4		Gnptg	0.950918	5		Fbxl2	0.913878	6		Ttc4	0.941669	7
Paxx	0.977624	1		Rb1	0.950259	2		Hmgcr	0.965826	3		Cenpb	0.960726	4		Aplp2	0.95062	5		Cep83	0.913325	6		Pik3c3	0.941665	7
1110059G10Rik	0.977553	1		Pstpip2	0.949986	2		Pbrm1	0.965825	3		Disp1	0.960287	4		Adcy9	0.950428	5		Hcfc2	0.913171	6		Bcs1l	0.941338	7
Cd3d	0.977476	1		Llgl2	0.949745	2		Tle4	0.965781	3		Cd36	0.959906	4		Trim37	0.949886	5		Mcu	0.913014	6		Gm17018	0.941313	7
Ids	0.977438	1		Chml	0.949566	2		Spata2	0.965684	3		Etv1	0.959786	4		Naglu	0.949845	5		Pilra	0.912984	6		Tada3	0.941202	7
Adap1	0.977415	1		Clint1	0.949492	2		Lmnb1	0.965591	3		Tnfrsf11a	0.959744	4		Mrps23	0.949828	5		Egln3	0.912971	6		Slx1b	0.940596	7
Vrk1	0.977376	1		Mlxip	0.949339	2		Ubxn4	0.965335	3		Sap30bp	0.959689	4		Lhpp	0.949761	5		Smg5	0.912699	6		Abca3	0.940534	7
Cep63	0.976964	1		Rhno1	0.949284	2		Serac1	0.965277	3		Spsb1	0.959373	4		Vps26c	0.94972	5		Ppbp	0.912202	6		Fam234a	0.940265	7
Cd2	0.97692	1		Cnn2	0.949276	2		Cish	0.965079	3		Vdac2	0.959149	4		Tk1	0.949513	5		Rasa2	0.910936	6		Ccdc32	0.940228	7
Pex2	0.976914	1		Arfgef1	0.949054	2		Top1	0.964982	3		Gclm	0.959011	4		Rbms2	0.949492	5		Rassf1	0.910874	6		Ankrd46	0.940219	7
Cd2ap	0.976897	1		Prrc2a	0.948995	2		Adgb	0.964967	3		Ctnna1	0.95895	4		Ntpcr	0.949166	5		Rpl36al	0.910836	6		Pigh	0.940198	7
Ikzf1	0.976737	1		Prickle3	0.948972	2		Nab2	0.964943	3		Samd8	0.958931	4		Rtl8a	0.94892	5		Arhgef10l	0.910115	6		Irf8	0.939928	7
Satb1	0.976631	1		Wdr75	0.948249	2		Itga5	0.964498	3		Pdxk	0.958006	4		Snta1	0.948736	5		Stk11	0.909934	6		Ocel1	0.939779	7
Rpusd4	0.976589	1		Ms4a4b	0.94803	2		Ccnyl1	0.964407	3		Ophn1	0.957896	4		Zbtb20	0.948728	5		Trnau1ap	0.909247	6		Zdhhc1	0.939712	7
Septin1	0.976536	1		Cd300lb	0.947973	2		Lpin2	0.964321	3		Slc38a7	0.957688	4		Dhdh	0.948589	5		Fam220a	0.909241	6		Mib2	0.938967	7
Cd79a	0.976451	1		Ikbkb	0.947559	2		Sdc1	0.96428	3		Fmn1	0.957638	4		S100a1	0.948127	5		Cryba4	0.9092	6		Slfn9	0.938756	7
Rin3	0.976425	1		Stk26	0.947419	2		Cxcl2	0.964005	3		Il21r	0.957463	4		Rab40c	0.948098	5		Arcn1	0.909194	6		Nit1	0.938019	7
Smap2	0.976326	1		Phf10	0.947061	2		Maco1	0.963496	3		Baiap2	0.957332	4		Acot13	0.947397	5		Sertad2	0.908283	6		Coq9	0.937907	7
Ctsw	0.976314	1		Cul1	0.946856	2		Gm38394	0.963193	3		Dgke	0.957329	4		Pdlim4	0.947283	5		Copg1	0.908141	6		Sgpp1	0.937677	7
Zfp617	0.976206	1		Gripap1	0.946821	2		Rnf24	0.963129	3		Eya3	0.957141	4		Man1c1	0.94722	5		Gm28043	0.907753	6		Pik3r4	0.937647	7
Arhgap9	0.976143	1		Rchy1	0.946687	2		Pfkfb3	0.962964	3		Mettl16	0.957108	4		Cdc42se2	0.946925	5		Ebna1bp2	0.9077	6		Bphl	0.937518	7
Irf3	0.976068	1		Spata5	0.946684	2		Tmem189	0.962926	3		Gga2	0.957052	4		Zfp346	0.946628	5		Zfp800	0.907354	6		Idh3g	0.936783	7
Zfp217	0.976019	1		Cdc14a	0.946601	2		Wnt11	0.96287	3		Abcc3	0.956873	4		Pmf1	0.946492	5		Tmed2	0.906881	6		Tmem94	0.936777	7
Oard1	0.976014	1		Mob1a	0.946594	2		Fbxo42	0.962857	3		Sfmbt1	0.956619	4		Pomt1	0.946295	5		Atp2b4	0.906817	6		Ggcx	0.936776	7
Msrb1	0.976005	1		Rbm12b2	0.946432	2		Myo1c	0.962317	3		Gpnmb	0.956394	4		Abcg1	0.946077	5		Slbp	0.906563	6		Ppa2	0.936658	7
Tifa	0.975975	1		Prkab2	0.946384	2		Aff1	0.962299	3		Specc1	0.956372	4		Acbd6	0.946048	5		Seh1l	0.906536	6		Aldh3a2	0.936648	7
Lysmd1	0.975963	1		Coq2	0.946237	2		Man1b1	0.962167	3		Faf2	0.956355	4		Gas8	0.945631	5		Dmkn	0.905651	6		Myg1	0.936527	7
AI837181	0.975785	1		Cops7b	0.946084	2		Sbno1	0.962092	3		Rreb1	0.95632	4		Wdsub1	0.945059	5		Adora2a	0.904603	6		Pbxip1	0.936436	7
Hps3	0.97575	1		Ddx17	0.946033	2		Ndrg1	0.962039	3		Cav2	0.95632	4		Pacc1	0.944981	5		Capza1	0.904533	6		Parp2	0.935853	7
Vamp1	0.975726	1		Ppil4	0.945905	2		Man1a2	0.961963	3		Ctbp1	0.956188	4		Scap	0.944814	5		Dnajc25	0.903943	6		Tnfsf13	0.935787	7
Mtfmt	0.975544	1		Arhgap26	0.945706	2		Anxa9	0.961631	3		Znrf3	0.956163	4		0610012G03Rik	0.944536	5		Fxyd5	0.903855	6		Zfp362	0.93578	7
Tmem186	0.975534	1		Pan2	0.945644	2		Specc1l	0.961242	3		Spry2	0.956012	4		Extl2	0.944385	5		Map3k20	0.903489	6		Chst15	0.935746	7
Rab36	0.975481	1		Heg1	0.945458	2		Ube2j1	0.96119	3		St6galnac4	0.955964	4		Inppl1	0.943898	5		Ppp4r2	0.903301	6		Nosip	0.935679	7
Ggct	0.975404	1		Alox5ap	0.945409	2		Xylt1	0.961098	3		Gas2l1	0.955785	4		Mpst	0.943865	5		Ap1g1	0.902476	6		Tmem159	0.935625	7
Slc12a2	0.975386	1		Tmub1	0.945137	2		Maff	0.960781	3		Hilpda	0.955524	4		Cebpa	0.943743	5		Gnai3	0.902116	6		Cdk19	0.935586	7
Zfp266	0.975369	1		Dhx16	0.945114	2		Vegfa	0.960749	3		Adam8	0.955415	4		Psap	0.943507	5		Uso1	0.902099	6		Zfp467	0.935443	7
Ncr1	0.975366	1		Slc25a22	0.944934	2		Slc2a1	0.960697	3		Homer3	0.955371	4		Dhx32	0.943431	5		Cklf	0.90169	6		Ncapd2	0.935381	7
Arl14ep	0.975293	1		Txlng	0.944459	2		B3gnt5	0.960691	3		Clptm1	0.955031	4		Jade1	0.943368	5		Nob1	0.901494	6		Akr1b10	0.935328	7
Adgrl1	0.975288	1		Prtn3	0.944234	2		Cebpb	0.960599	3		Rgs1	0.95476	4		Cdk18	0.943122	5		Arrdc3	0.901349	6		Tspan32	0.93505	7
Fam241a	0.975154	1		Gmfg	0.943786	2		Tlr2	0.960599	3		Rab7	0.954754	4		Rragd	0.942924	5		Slc7a1	0.901112	6		Ezh2	0.935001	7
Akap9	0.975122	1		Stxbp6	0.94374	2		Areg	0.960465	3		Eno2	0.954672	4		Pnkd	0.94206	5		Dlg1	0.900739	6		Cmc1	0.934867	7
Stambpl1	0.974981	1		Ssh2	0.943616	2		Tmem183a	0.960363	3		Ipo5	0.954621	4		Fcna	0.942035	5		Ern1	0.899389	6		Nup214	0.934637	7
Anks3	0.974947	1		Chsy1	0.943531	2		Taf4b	0.960118	3		Tmem104	0.954515	4		Tbc1d16	0.942022	5		Ttll4	0.89907	6		Csad	0.934623	7
Pisd	0.974939	1		Plekhg1	0.943303	2		Zfp142	0.960055	3		Tnfrsf12a	0.954468	4		Wipi1	0.941798	5		Mphosph10	0.899041	6		Zfp426	0.934412	7
Trim21	0.974637	1		Nbeal2	0.942945	2		Ints6	0.959947	3		Ppm1h	0.954361	4		Apoe	0.941469	5		Snrpd1	0.899035	6		Faap20	0.934206	7
Alkbh4	0.974624	1		Mycbp2	0.94288	2		Nmt2	0.959859	3		5031439G07Rik	0.954151	4		Paics	0.941128	5		Prdm15	0.898935	6		Ankmy2	0.934023	7
Gucd1	0.974552	1		Trem3	0.942867	2		Crkl	0.959772	3		Alg10b	0.954005	4		B3glct	0.941086	5		Tmem258	0.898729	6		Afmid	0.934011	7
Tmco1	0.974503	1		Papolg	0.942841	2		Fam210a	0.959645	3		Pikfyve	0.953854	4		Ctnnd1	0.940888	5		Eed	0.898167	6		Oxa1l	0.933665	7
E2f2	0.974457	1		Nabp1	0.942481	2		Ston2	0.959592	3		Otud3	0.953654	4		Lrsam1	0.940575	5		Lats1	0.898137	6		Numbl	0.933649	7
Mst1r	0.974309	1		Tsga10	0.94224	2		Tsc22d2	0.959248	3		M6pr	0.953493	4		Ddt	0.940571	5		Gspt1	0.897998	6		Hfe	0.933638	7
Chd8	0.974255	1		Mettl23	0.942145	2		Ralgps1	0.959076	3		Nars2	0.953487	4		Ext2	0.94025	5		Rbm8a	0.89799	6		Dhrs7	0.9331	7
Fbxl12	0.974081	1		Ccdc12	0.941994	2		Eef1aknmt	0.95882	3		Pigu	0.953275	4		Ehd4	0.940101	5		Prdx6	0.89795	6		Ubl7	0.933053	7
Tnfrsf21	0.974015	1		Snapc3	0.941912	2		Trim25	0.958697	3		Cd63	0.95326	4		Heatr5a	0.940034	5		Hook3	0.89744	6		Syt11	0.932804	7
Xpc	0.973988	1		Sinhcaf	0.941875	2		Alkbh5	0.958659	3		Sdc4	0.95294	4		Nhlrc3	0.94002	5		Usp6nl	0.897408	6		Cdkn2c	0.932423	7
Nfam1	0.973792	1		Rpl7	0.941695	2		Smox	0.958546	3		Jpt2	0.952895	4		Gbgt1	0.939608	5		Gpr35	0.897286	6		1110059E24Rik	0.932344	7
Cep44	0.973511	1		Snapc4	0.941611	2		Ier3	0.958361	3		Hspa9	0.952478	4		Hpgds	0.939434	5		Zfp748	0.896961	6		Tspan17	0.932317	7
Tgfbr3	0.973364	1		Itch	0.941596	2		Timp1	0.957974	3		Dhrs9	0.952409	4		Smc2	0.939176	5		Rmc1	0.89666	6		Ppfibp2	0.932042	7
Mapk14	0.973234	1		Orai1	0.941565	2		Lrrc58	0.957964	3		Arid5b	0.952201	4		Slc43a3	0.938942	5		Cnot7	0.895122	6		Rubcn	0.932027	7
Ctu1	0.973205	1		Atg4c	0.94145	2		Hnrnpk	0.957633	3		Cbl	0.951976	4		Fam234b	0.938932	5		Cope	0.894947	6		Oma1	0.931948	7
Svip	0.973064	1		Rps27rt	0.940768	2		U2surp	0.957585	3		Atp6v1h	0.951717	4		Ctsa	0.938697	5		Stard4	0.89492	6		Acbd5	0.93167	7
Themis	0.973057	1		Tmsb10	0.940589	2		Furin	0.957445	3		Sh3pxd2b	0.95169	4		Cyp4v3	0.93863	5		Prelid1	0.894193	6		Cenpe	0.931583	7
Pax5	0.973057	1		Atp11b	0.940585	2		Luzp1	0.957204	3		Ubap2l	0.951653	4		Pgpep1	0.938075	5		Psmd11	0.894143	6		Zfyve28	0.93084	7
Tor1a	0.973003	1		Arhgdib	0.940369	2		Cdv3	0.957176	3		Atp6v1g1	0.951561	4		Cog7	0.937978	5		Pex5	0.893985	6		Ccdc34	0.93052	7
Hba-a2	0.972999	1		Itpr1	0.940305	2		Rnf19a	0.957019	3		Rab3gap2	0.95148	4		Bivm	0.937517	5		Eef1e1	0.893063	6		Pdlim2	0.929884	7
Smpdl3a	0.972979	1		Usf3	0.93987	2		Arl5b	0.956681	3		Osbpl8	0.951393	4		Galc	0.93729	5		Ldlr	0.892806	6		Phka1	0.929497	7
Zfp692	0.972977	1		Serpinb1a	0.939833	2		Dnajb1	0.956655	3		Mafb	0.951374	4		Arhgap22	0.936788	5		Lcn2	0.892721	6		Agbl5	0.929405	7
Zfp329	0.972891	1		Acvr1b	0.939805	2		Bach2	0.95637	3		Slc7a7	0.951349	4		Fcrls	0.936641	5		Cldnd1	0.892074	6		Acsl1	0.929319	7
Rabgap1l	0.972836	1		Dhx36	0.939706	2		Csf2rb2	0.956214	3		Wdfy3	0.951217	4		Tmcc3	0.936347	5		Htr7	0.892029	6		Dok1	0.928861	7
Dnah12	0.9728	1		Nin	0.939515	2		Crem	0.956023	3		Akr1b8	0.951182	4		Tspan4	0.93633	5		Lysmd3	0.891904	6		Cdc20	0.928822	7
Skint3	0.972701	1		C3	0.939406	2		Elk1	0.956007	3		0610010F05Rik	0.950987	4		Blnk	0.93569	5		Stk40	0.891776	6		Slc2a9	0.92872	7
Rassf4	0.972629	1		Rap1gap2	0.939341	2		Klf7	0.955841	3		Evi5l	0.950826	4		Cit	0.935537	5		Riok3	0.89162	6		Top2a	0.928666	7
Zscan26	0.972588	1		Nop10	0.939208	2		Fam110a	0.955826	3		Rgl1	0.950812	4		Zdhhc8	0.935288	5		Vcan	0.891601	6		Pip4p1	0.928311	7
Eif2ak3	0.972464	1		Crip1	0.938803	2		Adgrg6	0.955618	3		Bsn	0.95067	4		Slc9a9	0.935119	5		Srebf2	0.89134	6		Socs6	0.92814	7
Timm29	0.97241	1		Phrf1	0.938574	2		Gpr107	0.955381	3		Cttnbp2nl	0.950305	4		Prxl2a	0.935	5		Snrpd3	0.890268	6		Zfp810	0.928015	7
Kcne3	0.972365	1		Apaf1	0.93835	2		Oaf	0.955212	3		Plk2	0.949923	4		Mlf2	0.934884	5		Polr2h	0.889517	6		Zfp688	0.928014	7
Zfp746	0.972217	1		Dna2	0.938314	2		Atad2b	0.955188	3		Itga6	0.949397	4		Nr1d1	0.9348	5		Pank3	0.889168	6		Zfp512	0.927807	7
Khk	0.971937	1		Zranb1	0.938307	2		Utp14b	0.954849	3		Tmem201	0.949322	4		Lyve1	0.934698	5		Arrdc4	0.887893	6		Gpr160	0.927635	7
Brca2	0.971874	1		Arhgef37	0.937731	2		Gclc	0.954754	3		Prdx1	0.949191	4		Pltp	0.934688	5		Gcnt2	0.887621	6		Maf1	0.927544	7
Trim12c	0.971823	1		Il17ra	0.937654	2		Ascc3	0.954541	3		Kdr	0.949134	4		Sptssa	0.934663	5		Slc25a24	0.887529	6		Cd302	0.926833	7
Spi1	0.9718	1		Phf8	0.937644	2		Cwc25	0.954362	3		Adap2	0.948845	4		H2bc4	0.934549	5		Sec61a1	0.887269	6		Tbc1d17	0.926789	7
Alyref2	0.971779	1		Gtpbp6	0.937115	2		Azin1	0.954334	3		Ahcyl1	0.94861	4		Hmgn2	0.934454	5		Gar1	0.886588	6		Etaa1	0.926759	7
Ms4a1	0.97172	1		Arhgap4	0.937039	2		Slc15a3	0.954259	3		Eepd1	0.948576	4		Tmed4	0.934087	5		Rrn3	0.885938	6		Nudt13	0.926736	7
Prr33	0.971699	1		Fpr2	0.93686	2		E130308A19Rik	0.954034	3		Amdhd2	0.948535	4		Asph	0.933765	5		Usp10	0.885889	6		Wdr24	0.926588	7
Tbc1d10c	0.971596	1		Krt80	0.936557	2		Nnat	0.954006	3		Arid1b	0.948489	4		Brca1	0.933703	5		Itpr3	0.885572	6		Man2c1	0.926519	7
Pik3cd	0.971501	1		Zfp207	0.936282	2		Nsf	0.953966	3		Nras	0.948404	4		Naxe	0.933647	5		Brd2	0.885358	6		Rfx5	0.926334	7
Zfp870	0.971483	1		Ndst2	0.935585	2		Rapgef2	0.953953	3		Tnfaip3	0.948207	4		Svbp	0.933297	5		Agtpbp1	0.884768	6		Zfp629	0.92614	7
Pygl	0.971443	1		Zfp276	0.934761	2		Cfp	0.953902	3		B430305J03Rik	0.947909	4		Qdpr	0.933003	5		Mob1b	0.883941	6		Clec12a	0.926045	7
Imp3	0.971373	1		Stim2	0.934096	2		Nfkbib	0.953437	3		Smurf1	0.947797	4		Stradb	0.932261	5		Arpc1b	0.883345	6		Aldh1b1	0.925908	7
Exd2	0.971289	1		C1galt1c1	0.933963	2		Ube3a	0.95331	3		Angptl2	0.947684	4		Mylip	0.931746	5		Cfap43	0.883174	6		Ptov1	0.925895	7
Wdyhv1	0.971236	1		Gm9844	0.933777	2		Stam2	0.953167	3		Mvp	0.947559	4		Gdf3	0.931774	5		Rapgef1	0.882644	6		Rfc1	0.925768	7
Gimap4	0.971094	1		Tmem128	0.933604	2		Zbtb21	0.953101	3		Rps2	0.947507	4		Actn1	0.931425	5		Sap18b	0.882473	6		Ormdl1	0.924977	7
Ssbp1	0.971048	1		Naaa	0.933593	2		Srrm1	0.953085	3		Canx	0.947409	4		Zfp395	0.931416	5		Pelo	0.882384	6		Tmem60	0.924887	7
Arhgap15	0.971044	1		Sbk1	0.933379	2		Il4ra	0.952819	3		Ptp4a1	0.947394	4		Gcdh	0.931245	5		Kdm1a	0.881624	6		Gabbr1	0.92482	7
Top2b	0.970985	1		Fbxo4	0.933151	2		Cdc73	0.952799	3		Tollip	0.947276	4		Zc3h7b	0.931072	5		Magt1	0.881404	6		Lrba	0.924668	7
4833420G17Rik	0.970918	1		Exosc3	0.932846	2		Lonrf1	0.952765	3		Dip2a	0.947186	4		Hint2	0.931029	5		Ercc6	0.880724	6		Trim14	0.924647	7
Kctd18	0.970917	1		Zfp597	0.932809	2		Epb41l2	0.952705	3		Kpna3	0.947005	4		Nnt	0.930953	5		Srsf6	0.880141	6		Mtmr14	0.924563	7
Mettl9	0.970907	1		Rgs14	0.932754	2		Srxn1	0.952698	3		Gnb1	0.946964	4		Ptdss2	0.930888	5		Maml3	0.880025	6		Pomk	0.924381	7
Hsh2d	0.97087	1		Fbxl14	0.932544	2		Cbarp	0.952505	3		Rnf185	0.94692	4		Ttc12	0.930694	5		Pptc7	0.879337	6		Kctd21	0.924242	7
Lrmp	0.970869	1		Tmem43	0.932522	2		Zswim4	0.952428	3		Rab5c	0.946768	4		Scarb2	0.930219	5		Hdac1	0.879315	6		Tpgs1	0.924102	7
Itga4	0.97086	1		Zfp260	0.932477	2		Cry2	0.952388	3		Ctsb	0.946744	4		Galk2	0.929731	5		Smim4	0.878952	6		Rabep2	0.923909	7
Hba-a1	0.970791	1		Atrnl1	0.932306	2		Eaf1	0.952284	3		Zfand5	0.946571	4		Mzt2	0.929681	5		Klhl2	0.878687	6		Ipo11	0.923736	7
Phkg2	0.970753	1		Bet1l	0.932253	2		Med23	0.952219	3		Galnt2	0.946361	4		Sh3d19	0.929658	5		Med14	0.877983	6		Haus3	0.923351	7
Hbb-bs	0.970719	1		Krt7	0.932232	2		B4galt5	0.952092	3		Arhgap31	0.94629	4		Jade2	0.929372	5		Uba5	0.877798	6		Lrp5	0.923345	7
Kdm3b	0.970628	1		Kctd10	0.932147	2		Golt1b	0.952029	3		P2ry2	0.946206	4		Trim47	0.929331	5		Mrto4	0.877395	6		Fcsk	0.923234	7
Gdpd3	0.970517	1		Vamp2	0.932107	2		Polr3d	0.951971	3		Bahd1	0.946048	4		St6gal1	0.928953	5		Nab1	0.877014	6		Mettl21a	0.923164	7
Hcst	0.97047	1		Nfatc3	0.931093	2		Plk3	0.951869	3		Il7r	0.945932	4		Dgcr6	0.928783	5		Kmt5b	0.875782	6		Kif23	0.922236	7
Ift57	0.970404	1		Gabpb2	0.931024	2		Retreg1	0.951864	3		Ubfd1	0.945869	4		Commd9	0.928363	5		Slc35b1	0.875657	6		Cx3cr1	0.921916	7
Higd2a	0.970372	1		Kmt2b	0.930977	2		Rnf11	0.951854	3		Vps29	0.945858	4		Cenpx	0.928116	5		Nop58	0.875338	6		Snapin	0.921882	7
Zadh2	0.970346	1		Ier2	0.93089	2		Morf4l2	0.951579	3		Numb	0.945799	4		Trpv4	0.927495	5		Dcp1a	0.875314	6		Cd79b	0.92053	7
Gimap3	0.970344	1		Irf5	0.930775	2		Fcgr1	0.951163	3		Cstb	0.945637	4		Cln6	0.927337	5		Msl2	0.875011	6		Dcaf8	0.920413	7
Iffo1	0.970247	1		Atp2a3	0.930526	2		Carhsp1	0.951123	3		Hipk2	0.945551	4		Ang	0.927273	5		Alyref	0.874952	6		Zdhhc6	0.920173	7
Tcf7	0.970218	1		Prg4	0.930227	2		Yaf2	0.951099	3		Itgb5	0.945457	4		Acad12	0.927112	5		Mthfd1l	0.874315	6		Naxd	0.919725	7
Trmt1l	0.969779	1		Lime1	0.930114	2		Brwd1	0.951068	3		Ap2m1	0.945379	4		Pon3	0.927005	5		Krtcap2	0.874224	6		Rbl1	0.919132	7
Arhgef1	0.969726	1		Mfsd14b	0.929534	2		Gpat3	0.950958	3		Hsp90ab1	0.945365	4		Ckb	0.926852	5		Mboat1	0.874165	6		Pxmp4	0.918815	7
Ccdc102a	0.969702	1		Map3k5	0.929188	2		Slc20a1	0.950837	3		Adgrl2	0.945364	4		Nptn	0.92673	5		Mcf2l	0.873662	6		Akr1c13	0.918734	7
Calhm2	0.969597	1		Ddx55	0.929145	2		Ppp1r3b	0.950688	3		Adam9	0.944913	4		Slc25a39	0.926591	5		Nup153	0.873511	6		Rere	0.91813	7
Nlrx1	0.969515	1		Haao	0.928791	2		Dot1l	0.950569	3		Pik3ap1	0.944601	4		Blvrb	0.926437	5		Ttc39c	0.873252	6		Thap3	0.918081	7
Cdan1	0.969487	1		Relch	0.928646	2		Heatr1	0.950426	3		Atp6v1a	0.944522	4		Htr2b	0.926357	5		Tgfbi	0.872697	6		Eif4b	0.918026	7
Shld2	0.969398	1		Rnf139	0.928644	2		Zswim6	0.950421	3		Psmb6	0.94427	4		Srr	0.92625	5		Emp3	0.872508	6		Cul9	0.917952	7
Ubxn8	0.969389	1		Naa25	0.928558	2		Thbs1	0.95028	3		Slc23a2	0.943558	4		Smagp	0.925977	5		Ino80d	0.872133	6		Dzip3	0.91776	7
Smarcd2	0.969332	1		Tasor	0.928506	2		Ccl7	0.950041	3		Dhrs3	0.943511	4		Erlec1	0.925785	5		Myl12a	0.872086	6		Yae1d1	0.917637	7
Cd8a	0.969239	1		Chfr	0.928469	2		Tbcc	0.950001	3		Il10rb	0.943411	4		Chpt1	0.925559	5		Pcid2	0.871761	6		Phka2	0.917234	7
Idnk	0.969169	1		Zfp397	0.928132	2		Gan	0.949924	3		Itsn1	0.943203	4		Megf8	0.925497	5		Cct8	0.871494	6		Abhd15	0.91699	7
Top3b	0.969132	1		Kcnj2	0.928098	2		Acbd3	0.94991	3		Cdk4	0.943184	4		Lipa	0.925048	5		Eif4a3	0.871295	6		Zdhhc4	0.91673	7
Foxk1	0.969075	1		Gm20716	0.928002	2		Pom121	0.949676	3		Nxpe5	0.943178	4		Galns	0.92503	5		Vamp4	0.870942	6		Adipor1	0.916143	7
Eif4e3	0.969066	1		Trim56	0.927939	2		Ankrd17	0.949381	3		Mcfd2	0.942867	4		Tmem144	0.924658	5		Psmb4	0.870476	6		Mov10	0.916007	7
Rbm43	0.969025	1		Pecam1	0.927835	2		Szrd1	0.949204	3		Myo5a	0.942859	4		Tbc1d4	0.923902	5		Fn1	0.8697	6		Actr6	0.915907	7
Tmem38b	0.968992	1		Taf1a	0.92775	2		Gpalpp1	0.948873	3		Cpeb4	0.942708	4		Nuak1	0.9234	5		Sec61g	0.869083	6		Commd1b	0.915625	7
Eif3e	0.968793	1		Sirpb1b	0.92768	2		Tnfsf9	0.948842	3		Tent5c	0.942528	4		Commd10	0.923296	5		Ybx3	0.869001	6		Gphn	0.915186	7
Fdxr	0.968584	1		Tbce	0.92763	2		Hectd1	0.948837	3		Adrm1	0.942318	4		Zcchc14	0.923224	5		Cd53	0.868825	6		Hmg20a	0.914592	7
Ube2w	0.968561	1		Frat2	0.927556	2		Ccl24	0.948788	3		Gas2l3	0.942105	4		Nagk	0.92293	5		Cul2	0.868729	6		Chrac1	0.914569	7
2610008E11Rik	0.968455	1		Nvl	0.927295	2		Gtf2h1	0.948599	3		Stxbp5	0.94208	4		Pygb	0.922777	5		Gch1	0.868086	6		Nbr1	0.914508	7
Stk16	0.96832	1		Zfp12	0.927022	2		Pde4b	0.948492	3		Tubb2a	0.942007	4		Tmem143	0.922766	5		Gm21992	0.867978	6		Cyp4f13	0.913833	7
Dusp6	0.968272	1		Ss18l1	0.926661	2		Carmil1	0.948228	3		Slc7a8	0.94192	4		Twsg1	0.922755	5		Srpk1	0.867113	6		Ube2c	0.913615	7
Ldlrad3	0.968172	1		Xpo6	0.926214	2		Fmnl2	0.948116	3		Spryd7	0.941644	4		Itga9	0.922566	5		Stat3	0.86705	6		Limk2	0.913323	7
Pced1b	0.968106	1		Cdkn2d	0.926061	2		Pafah1b1	0.948113	3		Psd3	0.941377	4		Sirpa	0.922544	5		Pag1	0.866015	6		Cdk5	0.913102	7
Arl6ip5	0.968058	1		Sun1	0.925965	2		Gnl3	0.948043	3		Pi4k2a	0.941322	4		Tanc2	0.922491	5		Slc37a3	0.865902	6		Klhl18	0.912785	7
Zfp51	0.968012	1		Fam53c	0.925925	2		Tinf2	0.947952	3		Cd200r4	0.941287	4		Cdk1	0.922316	5		Lrrfip1	0.864711	6		Chchd5	0.912651	7
Fcer2a	0.967937	1		Atg4d	0.92591	2		Dnm1l	0.947566	3		Bex3	0.941146	4		Zfp90	0.922206	5		Slfn4	0.864259	6		Osbpl7	0.911546	7
Tfam	0.967933	1		Fgr	0.925761	2		Eps8	0.947554	3		Sco2	0.94097	4		Ap1b1	0.92215	5		U2af2	0.86367	6		Trp53inp1	0.911515	7
Asb13	0.967749	1		Rnf31	0.925652	2		Vim	0.947323	3		Romo1	0.940874	4		Hp1bp3	0.922034	5		Rsbn1	0.863317	6		Iqgap2	0.911317	7
Snx10	0.967593	1		Cbfa2t3	0.92557	2		Prdm4	0.947058	3		P3h1	0.940798	4		Tctn3	0.92193	5		Kctd9	0.86308	6		C1rl	0.910746	7
Mbip	0.967566	1		Hck	0.925564	2		Hic2	0.946805	3		Angpt2	0.940638	4		Clspn	0.921356	5		Pgk1	0.862435	6		H2-M3	0.910542	7
Cd3e	0.967545	1		Smpdl3b	0.925553	2		Kdm6b	0.946695	3		Memo1	0.939857	4		Letmd1	0.921337	5		Siva1	0.862241	6		Ganc	0.910359	7
Ngly1	0.967475	1		Msantd3	0.925405	2		Rdh11	0.946449	3		Nav2	0.939784	4		Med9	0.920899	5		S100a6	0.861954	6		Tnfrsf13b	0.910161	7
Cabin1	0.967413	1		Ly6d	0.924985	2		Desi2	0.946387	3		Ncapg2	0.939739	4		Prim2	0.920837	5		Clk3	0.861709	6		Abca9	0.91002	7
Uckl1	0.967371	1		Relt	0.924872	2		Nfat5	0.946268	3		E2f3	0.939733	4		Hmox2	0.920829	5		Rcl1	0.861575	6		Apip	0.909425	7
Atg101	0.96734	1		Flna	0.924723	2		Rnf2	0.946175	3		Ywhae	0.939485	4		Plekhb2	0.920827	5		Mfsd4a	0.861172	6		Plk1	0.909241	7
Zfp35	0.967293	1		Mars2	0.924524	2		Dgat1	0.946156	3		Arl8a	0.939467	4		Oplah	0.920766	5		Anxa2	0.861036	6		Dclre1a	0.90904	7
Dalrd3	0.967218	1		Epm2aip1	0.924511	2		Psd4	0.94611	3		Mrpl17	0.938988	4		Inpp4b	0.920663	5		Mphosph9	0.860975	6		Zfp219	0.908696	7
Marchf1	0.966982	1		Treml4	0.924392	2		Rassf2	0.946099	3		Rab20	0.938701	4		Nckap5l	0.920592	5		Nop16	0.859954	6		R3hdm4	0.908519	7
Plod3	0.966829	1		Hdac2	0.923855	2		Ccr5	0.946061	3		Dnajc5	0.938698	4		Dbp	0.920466	5		Slk	0.858435	6		Deaf1	0.908125	7
Nsmaf	0.966675	1		Fbxl5	0.923771	2		Ankib1	0.945954	3		Rilpl2	0.938421	4		P2ry13	0.920447	5		Sf3b3	0.857039	6		Coasy	0.908007	7
Cd8b1	0.966561	1		Fam107b	0.92376	2		Cd300lf	0.945921	3		Naf1	0.938262	4		Fech	0.920352	5		Ralb	0.855712	6		Anln	0.907759	7
Zfp710	0.966273	1		Usp4	0.923453	2		Clec4d	0.945784	3		Rpn2	0.938123	4		Eef2k	0.919992	5		Plcb1	0.855525	6		Tctn1	0.907644	7
Ets1	0.966149	1		Ccnd3	0.9233	2		BC024978	0.945736	3		Dusp3	0.938042	4		Kif5c	0.919984	5		Cox16	0.855463	6		Gtf3c3	0.907615	7
BC003965	0.966076	1		Cdc42se1	0.923122	2		Rcor1	0.945559	3		Sqstm1	0.937713	4		Eya4	0.919906	5		3110001I22Rik	0.854968	6		Ranbp10	0.907385	7
Arhgef18	0.965967	1		Rps6kb2	0.922936	2		Hrob	0.945421	3		Efhd2	0.937692	4		Tmx2	0.919403	5		Tcof1	0.854768	6		Pon2	0.907189	7
Klf2	0.965877	1		F5	0.922108	2		Plcxd2	0.945364	3		Mgrn1	0.937574	4		Manba	0.919087	5		Noc2l	0.854488	6		Nudt14	0.906885	7
Kdm1b	0.965839	1		Gapt	0.921581	2		Edem1	0.944811	3		Tmem273	0.937526	4		Lig1	0.918971	5		Tdg	0.852938	6		Ctdsp2	0.9062	7
Ssbp2	0.96575	1		Ibtk	0.920948	2		G3bp1	0.94459	3		Cpeb2	0.937235	4		Ift52	0.918433	5		Cdk14	0.852393	6		Tpra1	0.905923	7
Pdlim1	0.965742	1		Vill	0.920741	2		Slx4	0.944357	3		Mtr	0.936973	4		Pea15a	0.918407	5		Vhl	0.851466	6		Zfp874a	0.905662	7
Ulk3	0.965659	1		Atg9a	0.920668	2		Agpat5	0.944258	3		Plau	0.936853	4		Plxnd1	0.918254	5		Atp8b2	0.851045	6		Dbndd2	0.905425	7
Taf1b	0.965492	1		Zfp790	0.920364	2		Tnpo1	0.944202	3		Rptor	0.936823	4		Lrp6	0.917267	5		Metrnl	0.850963	6		Cfap97	0.905392	7
Cyb561d1	0.965487	1		Gtf3c2	0.919296	2		Ldlrap1	0.943842	3		Ybx1	0.936698	4		Myo10	0.916876	5		Otud4	0.850528	6		Ints9	0.905226	7
Sertad3	0.965437	1		Zfp518a	0.91929	2		Prune1	0.943505	3		Ubl4a	0.936547	4		Gmpr	0.91673	5		Rnf217	0.849674	6		Nutf2	0.90512	7
Fbxl6	0.965403	1		Pdss1	0.918963	2		Rabgef1	0.943368	3		Zfp655	0.936546	4		Cnpy2	0.916559	5		Polr1a	0.849442	6		Smim24	0.904984	7
Psmb9	0.965347	1		Ccr2	0.918605	2		Bzw1	0.943031	3		Tuba1c	0.936514	4		Tcn2	0.916558	5		St3gal1	0.8492	6		Laptm4a	0.90472	7
Il2rb	0.965337	1		Phf20l1	0.917846	2		Ehd1	0.943004	3		Nup50	0.936455	4		Ergic3	0.916389	5		Mapk8	0.84815	6		Pacs1	0.904314	7
Slc25a45	0.965273	1		Trmt13	0.917351	2		Dmxl2	0.942938	3		Car13	0.936093	4		Sgsh	0.916339	5		Sec63	0.847483	6		Nde1	0.903983	7
Plcb2	0.965172	1		Idi1	0.916703	2		Fbxw11	0.942882	3		App	0.936069	4		Ift122	0.915979	5		Fbl	0.846638	6		Hagh	0.903941	7
Gimap7	0.964905	1		Gsap	0.916562	2		Tmf1	0.942778	3		Hyal1	0.936067	4		Daglb	0.915815	5		Srsf3	0.846043	6		Tmem260	0.903901	7
Nrarp	0.964866	1		Me2	0.91644	2		Stam	0.942684	3		Cmklr1	0.935863	4		Slc36a1	0.91561	5		Isg20l2	0.845434	6		Tceanc2	0.903866	7
Ankle2	0.964796	1		Rbm6	0.91598	2		Ocrl	0.94254	3		Mtrr	0.935459	4		Abhd12	0.915373	5		Atad3a	0.845247	6		Prorsd1	0.903405	7
Taok2	0.964728	1		Cnbd2	0.91592	2		Alcam	0.942282	3		Igf2bp2	0.935155	4		Xylt2	0.915348	5		Selenos	0.845168	6		Mrpl1	0.903357	7
Rab19	0.964712	1		Mier3	0.915337	2		Lemd3	0.941708	3		Hmga1	0.93503	4		Tpm1	0.915283	5		Dhps	0.844657	6		Fbxw17	0.90328	7
Acyp1	0.964548	1		Usb1	0.915194	2		Eif1a	0.941554	3		Bambi	0.934936	4		Trem2	0.915104	5		Dennd11	0.844457	6		Aasdh	0.903082	7
C130050O18Rik	0.964398	1		Chil3	0.914465	2		Fosl1	0.941535	3		Tubb6	0.934923	4		Arrb2	0.915088	5		Slc35e4	0.844387	6		Ing4	0.903011	7
Etfbkmt	0.964235	1		Zfp87	0.914463	2		Kras	0.9415	3		Uchl3	0.934824	4		Bub1b	0.914832	5		Snx25	0.844337	6		Limd2	0.902818	7
Zfp61	0.96419	1		Pigx	0.914339	2		Txnrd1	0.941234	3		Hgf	0.934652	4		Lrrc27	0.914535	5		Dvl1	0.844333	6		1110032A03Rik	0.902732	7
Sigirr	0.964151	1		Foxn2	0.91414	2		Nmd3	0.941167	3		Gm28036	0.934463	4		Epas1	0.914385	5		Ccdc186	0.843747	6		Plxnb2	0.902283	7
Slc25a38	0.964129	1		Ints13	0.91344	2		Mex3d	0.941135	3		Rad54l2	0.934311	4		Il1rl2	0.91403	5		Siah2	0.843548	6		Cbx3	0.902087	7
Ric8a	0.964105	1		Atxn7l2	0.912798	2		Rbbp6	0.941091	3		Smcr8	0.934136	4		Cyren	0.91356	5		Dnajb11	0.842843	6		Sptbn1	0.901716	7
Hbb-bt	0.964016	1		Rnf8	0.912492	2		Dnajb2	0.940868	3		Tmem41b	0.934027	4		Ilvbl	0.913356	5		Far1	0.842542	6		Tle5	0.901635	7
Myadm	0.963989	1		Zfp758	0.912479	2		Acsl4	0.940734	3		Eef1g	0.933957	4		Dcxr	0.913342	5		Psme3	0.842481	6		Scp2	0.901079	7
Arrdc1	0.963944	1		Gsdmd	0.911994	2		Trip11	0.940716	3		Pcmt1	0.933913	4		Mpv17	0.913111	5		Bop1	0.842412	6		Ccnq	0.900999	7
Rbck1	0.963828	1		Xbp1	0.9119	2		Jade3	0.940687	3		Zfp703	0.933675	4		H1f2	0.912724	5		Acvr2a	0.84208	6		Ndufc2	0.900832	7
Gimap8	0.963696	1		Ifi35	0.911691	2		Rai14	0.939982	3		Snx12	0.933432	4		Rrm1	0.912139	5		Ruvbl2	0.841787	6		Hnmt	0.900632	7
Syf2	0.9636	1		Irf9	0.911608	2		Edem3	0.939847	3		Ahnak2	0.933395	4		Rab11fip5	0.911632	5		Lats2	0.841671	6		Cyb5r1	0.900581	7
Ccdc28b	0.963555	1		Dock2	0.911584	2		Med13	0.939845	3		Ppp1r14b	0.933104	4		Abcb1b	0.911591	5		Lrrc42	0.84133	6		Gpr180	0.900552	7
Dop1a	0.963543	1		Maml1	0.911518	2		Dnajb4	0.939614	3		Atp7a	0.932873	4		Mrpl2	0.911501	5		Metap1	0.841309	6		Arhgef3	0.900545	7
Scnn1a	0.963411	1		Cisd2	0.911447	2		Atg4b	0.939598	3		Slc36a4	0.932842	4		Ncoa4	0.911375	5		F13a1	0.841112	6		Zbtb38	0.900109	7
Ciz1	0.963391	1		Cd177	0.911127	2		Pign	0.939541	3		Sox4	0.932649	4		Tmem19	0.91136	5		Gm14548	0.840762	6		Mettl7a1	0.899681	7
Dnhd1	0.963292	1		H2aj	0.910369	2		Hdlbp	0.93923	3		Slc12a7	0.932479	4		Slc25a1	0.911325	5		Snapc1	0.84076	6		Ctso	0.899388	7
Msh3	0.963174	1		Parl	0.910293	2		Dgkh	0.939148	3		Smarca4	0.93232	4		Rps6kc1	0.911321	5		Slc25a37	0.838482	6		Etfrf1	0.899338	7
1700025G04Rik	0.963083	1		Polrmt	0.910177	2		Ubn1	0.939138	3		Clcn5	0.932285	4		Wdr6	0.910848	5		Ltv1	0.838231	6		St3gal2	0.899273	7
Pyroxd1	0.963073	1		Ceacam19	0.90964	2		Calm2	0.938747	3		Blvra	0.932266	4		P2ry12	0.910783	5		Ero1lb	0.837182	6		Mpg	0.899142	7
Ikzf3	0.963066	1		Cdk7	0.909415	2		Havcr2	0.938581	3		Mmp14	0.932031	4		Camk1	0.910627	5		A530064D06Rik	0.837061	6		Polr3b	0.89907	7
Upb1	0.962993	1		Pnpt1	0.90931	2		Synj2	0.93831	3		Scamp1	0.931917	4		Tmed3	0.909877	5		Smad3	0.836312	6		Kdm4a	0.89886	7
Ubxn2b	0.962978	1		Snrpe	0.908906	2		Ilf3	0.938175	3		Gdf3	0.931774	4		Bub1	0.909851	5		Taok1	0.835994	6		Tacc3	0.898381	7
Zfp959	0.962875	1		Dhx37	0.9088	2		Tet3	0.938057	3		Pdpn	0.931664	4		Phlda3	0.90959	5		Cox7b	0.835612	6		Bcas3	0.8982	7
Pygo2	0.962853	1		Zdhhc13	0.908441	2		Creb1	0.937692	3		Kpnb1	0.931659	4		Pigz	0.909468	5		G2e3	0.8353	6		Prc1	0.8982	7
Psip1	0.962754	1		Siglece	0.908405	2		Ets2	0.93761	3		Srpk2	0.93158	4		B230118H07Rik	0.909195	5		Gorasp2	0.834796	6		H2-T22	0.898096	7
Wdr53	0.962578	1		Rpf2	0.908088	2		Slc38a2	0.937589	3		Csrnp1	0.931382	4		P2rx4	0.908755	5		Tent4a	0.834576	6		Stambp	0.898073	7
Gpank1	0.962494	1		Tm6sf1	0.908081	2		Pfkl	0.937542	3		Ubb	0.931177	4		Gpr34	0.908751	5		Tbc1d2b	0.833616	6		Klc2	0.897166	7
Gna11	0.962462	1		Entr1	0.907813	2		Golph3	0.937531	3		Wdr7	0.930929	4		Dnmbp	0.908729	5		Tmem39a	0.833428	6		Bbs9	0.896328	7
Vps51	0.962423	1		Dcp2	0.907736	2		Mafg	0.937492	3		Frrs1	0.930727	4		Fam3c	0.908629	5		Brpf1	0.831853	6		Arl6ip4	0.896298	7
Slc25a17	0.96241	1		6430548M08Rik	0.907228	2		Lasp1	0.937469	3		Pdk1	0.93068	4		Srbd1	0.908548	5		Eif4g1	0.831302	6		Ubac1	0.896261	7
Kptn	0.962405	1		Zfp866	0.90711	2		Rars	0.937413	3		Usp54	0.930539	4		Fbxo32	0.908533	5		Psma3	0.831197	6		Gpr137	0.896001	7
Sla	0.962392	1		Hnrnpdl	0.90618	2		Klf4	0.937381	3		Vps18	0.930426	4		Gstz1	0.908499	5		Ssr2	0.830272	6		Serpinb9	0.895911	7
Recql5	0.962319	1		Hace1	0.906122	2		Togaram1	0.937379	3		Myo1e	0.930247	4		Selenom	0.90841	5		Cdk17	0.829893	6		Vps26b	0.895782	7
Slc4a1ap	0.962229	1		Snrpg	0.90598	2		Ctnnbip1	0.937316	3		Ninj1	0.930142	4		Lpl	0.908363	5		Trps1	0.829546	6		Manea	0.895575	7
Zfp874b	0.962073	1		Ciao2a	0.905324	2		Tmbim1	0.93719	3		Nfya	0.930114	4		Glmp	0.908183	5		Hdac4	0.828114	6		Pi4kb	0.895331	7
Nfe2	0.962061	1		Eef1akmt2	0.904998	2		Arhgef11	0.937085	3		Abca1	0.929872	4		Mical2	0.908047	5		Zfp948	0.827945	6		Pfkm	0.894978	7
Zfp740	0.962061	1		Prpf3	0.904286	2		Tgm2	0.936993	3		Kif1b	0.929782	4		Fuca1	0.907772	5		Ahctf1	0.82503	6		Apeh	0.894866	7
Zfand4	0.961855	1		Edrf1	0.903035	2		Piwil2	0.936895	3		Iffo2	0.929222	4		Slamf9	0.907669	5		Hnrnpd	0.824998	6		Mcoln1	0.894762	7
S1pr5	0.961838	1		Nxn	0.903017	2		Hexim1	0.93687	3		Erf	0.928826	4		Pcbd2	0.907184	5		Ywhaz	0.82142	6		Supt7l	0.894435	7
Rdh10	0.961831	1		Ttc14	0.901909	2		Exoc5	0.936846	3		Ctsz	0.928768	4		Retnla	0.907182	5		Zfp407	0.821045	6		Ube2v1	0.894129	7
Rbm48	0.961768	1		Yod1	0.901809	2		Ppp2r2a	0.936814	3		Sipa1l2	0.928411	4		Rtcb	0.907104	5		Npm3	0.820797	6		Txndc16	0.894036	7
Trim34a	0.961495	1		Pitpnm1	0.900772	2		Map2k4	0.936762	3		Got1	0.928263	4		Cdca8	0.907029	5		Aebp2	0.82073	6		Rpap2	0.894022	7
Rnaseh2c	0.961434	1		Sf3b6	0.900424	2		Uck2	0.936731	3		Rab1a	0.928197	4		Adgre1	0.906497	5		Met	0.820627	6		Clec10a	0.893953	7
Flt1	0.96126	1		Nudt21	0.900227	2		Kif5b	0.936703	3		Castor2	0.928059	4		Tkfc	0.906474	5		Polg	0.82057	6		Spag5	0.893885	7
1500011B03Rik	0.961115	1		Msmo1	0.899397	2		Cnot1	0.936173	3		Rhov	0.927937	4		Fchsd2	0.906471	5		Snrpc	0.819642	6		Tmem129	0.89361	7
Zcchc8	0.961112	1		Myo1h	0.899056	2		Fam193a	0.936146	3		Pik3cb	0.927629	4		Ptms	0.905909	5		Sltm	0.819185	6		5730409E04Rik	0.893208	7
AI987944	0.961011	1		Cdyl	0.899034	2		Sra1	0.936117	3		Osbpl11	0.927507	4		Pou6f1	0.905361	5		Mogs	0.818232	6		Lztr1	0.892723	7
Unc13d	0.96099	1		Unc119	0.898654	2		Nt5e	0.936029	3		Bpnt1	0.927498	4		Gnas	0.905006	5		Kmt5a	0.817755	6		Ebi3	0.892316	7
Herc4	0.960985	1		Eif4a2	0.898574	2		Cd80	0.936016	3		Pitpnc1	0.926755	4		Apbb2	0.904982	5		Rsrc2	0.817126	6		Klhl36	0.892109	7
Mia2	0.960958	1		Tmem170b	0.898401	2		Ankrd11	0.93592	3		Ralgds	0.926696	4		Fbxo21	0.904954	5		Fyn	0.816701	6		Mrpl44	0.892074	7
Ylpm1	0.960817	1		Abcc4	0.897842	2		Strn	0.935917	3		Vps35	0.926538	4		Wee1	0.904707	5		Gm10053	0.816214	6		Rsph3a	0.891242	7
Slc35a1	0.96078	1		Hdgfl3	0.897785	2		Unc45a	0.935826	3		Cd300ld3	0.926286	4		Rttn	0.904648	5		Saa3	0.815482	6		Myo1f	0.890994	7
Ap4b1	0.960746	1		Ttc7	0.897409	2		Hif1a	0.935803	3		Snx16	0.925866	4		Rnf157	0.904523	5		Kmt2e	0.814706	6		Tmem175	0.890861	7
Cyb5r4	0.960715	1		Lpar6	0.897054	2		Cd14	0.935744	3		Nudt5	0.925865	4		Nat9	0.904451	5		Gm42674	0.81272	6		Zfp524	0.890464	7
Gramd3	0.960622	1		Filip1l	0.896648	2		Nr4a3	0.935705	3		Tex2	0.925848	4		Ndc1	0.904021	5		Msn	0.812717	6		Ccdc28a	0.890258	7
Smc1a	0.960597	1		Brd7	0.895272	2		Slc16a6	0.935705	3		Clic4	0.925572	4		4930404N11Rik	0.903966	5		Tmem167	0.812679	6		Abhd8	0.89021	7
Trim12a	0.960549	1		Ogt	0.894995	2		Coa7	0.935613	3		Fam129b	0.925485	4		Cd81	0.903598	5		Wdr74	0.812089	6		Gypc	0.890188	7
Ramac	0.960201	1		Mak16	0.893397	2		Med13l	0.935513	3		Fosb	0.925319	4		Gusb	0.902754	5		Mmadhc	0.811623	6		Ighmbp2	0.890049	7
Cacfd1	0.960034	1		Slco3a1	0.893376	2		Mapk6	0.935355	3		Crat	0.925054	4		Slc25a4	0.902536	5		Prrc1	0.811218	6		Mad2l1	0.889774	7
Zfp97	0.959894	1		Mfsd14a	0.893151	2		Btbd9	0.935237	3		Gsk3b	0.925031	4		Cmtm4	0.902341	5		Notch2	0.810466	6		Knstrn	0.889622	7
Ipcef1	0.95987	1		Rabif	0.893139	2		Klhl28	0.934976	3		Utp6	0.924856	4		Tmem254a	0.90234	5		Sdad1	0.810209	6		Hscb	0.889514	7
Zfp160	0.95974	1		Clk2	0.892298	2		Nsd2	0.934902	3		Neu1	0.924515	4		Tpx2	0.902212	5		Id1	0.809747	6		Dcakd	0.889084	7
Mob3a	0.959715	1		Asap1	0.891882	2		Skil	0.934616	3		Thada	0.923844	4		Scd2	0.901834	5		Rab3ip	0.807763	6		Eif2b2	0.888912	7
Ccnj	0.959636	1		Itgb7	0.891874	2		Htt	0.934289	3		Gtf2a1	0.923658	4		Ubald1	0.901771	5		Snrnp40	0.80668	6		Hmmr	0.888704	7
Zfp952	0.959601	1		Ogfrl1	0.891751	2		Socs1	0.934065	3		Pld3	0.923558	4		Fubp3	0.901735	5		Ankrd52	0.806446	6		Dglucy	0.887901	7
Mgst1	0.959591	1		2410002F23Rik	0.890719	2		Cdkn1a	0.933861	3		Cltc	0.92355	4		Lamp1	0.901598	5		Helz2	0.806351	6		Nostrin	0.887741	7
Slc12a6	0.95956	1		Ptpn12	0.89	2		Rps6ka3	0.933786	3		Tspan3	0.923205	4		Fzd7	0.901424	5		Ccdc167	0.805966	6		Haus4	0.887592	7
Tmcc1	0.959557	1		B230219D22Rik	0.889924	2		Fbxo11	0.933572	3		Rad23b	0.923157	4		Rtn4	0.900666	5		Psma2	0.805214	6		Galt	0.887332	7
Map3k11	0.959418	1		Cse1l	0.889208	2		Card19	0.933411	3		Abl2	0.923067	4		Ap5s1	0.900056	5		Zfp292	0.804608	6		Pmm1	0.887156	7
Pts	0.959321	1		Ap1m1	0.889167	2		Pprc1	0.93324	3		Bag3	0.922798	4		Rad51	0.899378	5		Gale	0.803552	6		H2-Ke6	0.886989	7
St3gal4	0.959317	1		Mpc2	0.88903	2		Syncrip	0.933077	3		Pam	0.92244	4		Cpped1	0.898942	5		Donson	0.803388	6		Polr3c	0.886907	7
Fam111a	0.959276	1		Rfx3	0.888526	2		Tlr5	0.933016	3		Med29	0.922425	4		Aga	0.898254	5		S100a4	0.802103	6		Gnpda2	0.886332	7
Zfp706	0.959272	1		Msantd2	0.888341	2		Mapre1	0.932797	3		Cdk20	0.922341	4		Ptpra	0.898123	5		Bclaf3	0.80172	6		Kif11	0.886139	7
Fbh1	0.959189	1		Sik3	0.88741	2		Kpna1	0.932482	3		Tmem245	0.922297	4		Ppfibp1	0.897886	5		Heatr3	0.80163	6		Pot1a	0.886037	7
Acp6	0.959133	1		Mthfd2	0.886685	2		Zbtb43	0.932271	3		Vma21	0.922289	4		Dusp23	0.897856	5		Capn2	0.799809	6		Isoc2b	0.885818	7
Card10	0.95888	1		Ripk2	0.886641	2		Odc1	0.932215	3		Mast2	0.921769	4		Tyms	0.897735	5		Sem1	0.798454	6		Fbxl4	0.885625	7
Rgs18	0.95882	1		Sirpb1a	0.885986	2		Il1b	0.932207	3		Dnmt3a	0.921563	4		Kif20a	0.897695	5		Rap1b	0.798042	6		Arhgef6	0.885453	7
Fes	0.958767	1		Pnn	0.885803	2		Bmi1	0.932078	3		Nop14	0.921528	4		Chek2	0.897581	5		Col4a1	0.796709	6		Lrrcc1	0.885374	7
Rtn1	0.958681	1		Ppp1r3d	0.885491	2		Spred1	0.931963	3		Dnase2a	0.921452	4		Fbxw9	0.897488	5		Uap1	0.796046	6		Dut	0.885146	7
Hps5	0.958597	1		Ryr1	0.885396	2		Plec	0.93175	3		Rdh13	0.921168	4		Itm2b	0.897137	5		Sarnp	0.79435	6		Man2a2	0.88499	7
Zbtb14	0.958536	1		Mrps18c	0.885393	2		Esyt2	0.931641	3		Ier5l	0.921032	4		Tbc1d5	0.897116	5		Zfp654	0.792487	6		Exo5	0.884778	7
Caap1	0.958471	1		Il13ra1	0.885202	2		Pxn	0.931482	3		Gnptab	0.920677	4		Zfp316	0.897015	5		Slc1a5	0.791973	6		Focad	0.884677	7
Bicra	0.958384	1		Bcl2	0.885166	2		Wdfy1	0.931444	3		Clasp1	0.920658	4		Phpt1	0.896885	5		Rrp15	0.791109	6		Ncapg	0.883893	7
Stat5b	0.958254	1		Prpf39	0.883861	2		Clcn6	0.931366	3		Slc17a5	0.920481	4		As3mt	0.896617	5		Klhdc4	0.790717	6		Haus2	0.883841	7
Inip	0.958111	1		Vps16	0.883327	2		Lif	0.931343	3		Pmpca	0.919195	4		Cables1	0.896443	5		Pfdn4	0.789021	6		Emilin1	0.88349	7
A630001G21Rik	0.958088	1		Fis1	0.882924	2		Zeb2	0.930833	3		Tnf	0.919043	4		Atxn1	0.896303	5		Jak2	0.787296	6		Chst3	0.883241	7
Fam160a2	0.95803	1		Gm5150	0.881727	2		Mef2a	0.930467	3		Gaa	0.919026	4		C1qc	0.896288	5		Cnnm4	0.786298	6		Cox7a2l	0.883223	7
Cd247	0.958029	1		Mlst8	0.881213	2		Ube2s	0.930366	3		Anpep	0.918936	4		Pkp4	0.896262	5		Ifrd2	0.784273	6		Inafm1	0.883064	7
Slc35c1	0.957897	1		Chuk	0.881172	2		Sema6b	0.929923	3		Ccl12	0.918935	4		Pyroxd2	0.896233	5		Gm10131	0.78386	6		Pdgfb	0.882943	7
Map4k2	0.957804	1		Mcmbp	0.881111	2		Thap2	0.929816	3		Tnks	0.918384	4		Cd151	0.895868	5		Tra2a	0.783727	6		Nrde2	0.882818	7
Fam219b	0.957706	1		Klhl12	0.880995	2		Ifrd1	0.929721	3		Dagla	0.918372	4		C1qa	0.895718	5		Rrp12	0.782996	6		Fam214a	0.882285	7
Sh3bp1	0.95753	1		Gpld1	0.880785	2		Slc25a25	0.929666	3		Dip2c	0.918175	4		Depdc5	0.895594	5		Psma6	0.782727	6		Birc5	0.882184	7
Dok3	0.957409	1		Rbis	0.880755	2		Plekhm2	0.929661	3		F7	0.918004	4		Mmp13	0.895591	5		Dhcr24	0.781794	6		Galnt10	0.882026	7
Rpa3	0.957387	1		Thoc1	0.879556	2		Trem1	0.929645	3		Atp5j2	0.917713	4		Wwox	0.895326	5		Dtx2	0.780845	6		Nudt19	0.881994	7
Dyrk3	0.957344	1		Pdha1	0.879386	2		Opa3	0.929621	3		Cotl1	0.917393	4		Hsd17b4	0.895285	5		Taf10	0.780371	6		Rfng	0.881912	7
Dgka	0.957146	1		Irak3	0.878137	2		Tgif1	0.929389	3		Tns1	0.917201	4		Asf1b	0.895069	5		Slc4a7	0.779989	6		Zbtb45	0.881795	7
Bcl11a	0.957086	1		Fdft1	0.877114	2		Eif4a1	0.928795	3		Man1a	0.916578	4		Sgsm2	0.894783	5		Cytip	0.77911	6		Fcgrt	0.88173	7
Lrrk1	0.957067	1		Kctd11	0.876375	2		Yrdc	0.928748	3		Jag1	0.915596	4		Zmynd15	0.894739	5		Naa30	0.778118	6		Chd1l	0.881405	7
Tsc22d4	0.95706	1		Znrd1	0.876164	2		Bmp2k	0.928468	3		Nmt1	0.91559	4		Metrn	0.894449	5		Ikbke	0.775869	6		Zfp422	0.881273	7
Pigbos1	0.956988	1		Mdm4	0.876152	2		Taf1	0.928334	3		Stx6	0.915481	4		Iqgap3	0.894168	5		Rictor	0.77537	6		Atp1a3	0.881055	7
Gimap9	0.956932	1		Srsf1	0.87582	2		Epha2	0.928161	3		Iba57	0.915355	4		B4gat1	0.894064	5		Rock1	0.774293	6		9930111J21Rik2	0.881005	7
Fam98c	0.956838	1		Clec4a1	0.875812	2		Olr1	0.928153	3		Trib1	0.91431	4		Tmco3	0.893931	5		Snx1	0.771647	6		Ccna2	0.880435	7
Gnpat	0.956814	1		Son	0.875772	2		Senp5	0.927866	3		Eprs	0.914295	4		Ssh3	0.893614	5		Adssl1	0.771615	6		Map3k10	0.880235	7
Adck2	0.956563	1		Pnisr	0.875694	2		Crtc3	0.927857	3		Tbxas1	0.913874	4		Mrpl27	0.893556	5		Prpf4b	0.771181	6		Fam149b	0.880039	7
Prkd2	0.956557	1		Ahsa2	0.875678	2		Sh2b2	0.927712	3		Cd9	0.913679	4		S1pr2	0.892754	5		Ptger2	0.768111	6		Chn2	0.880029	7
Zfp433	0.956523	1		Ccdc84	0.875262	2		Vdr	0.927623	3		Usp2	0.913327	4		Dynll2	0.891972	5		Plppr3	0.767553	6		Plpp6	0.879997	7
Abca6	0.956459	1		Elk4	0.874441	2		Slc4a11	0.927545	3		Slc38a10	0.912688	4		Cxcl16	0.891915	5		Ptpn2	0.766785	6		Acadm	0.879881	7
Pcgf1	0.956338	1		Uimc1	0.873998	2		Peak1	0.927416	3		Glis3	0.912539	4		Rgs10	0.891769	5		Ddx39	0.766003	6		Gm12166	0.879578	7
Helq	0.956309	1		Gm12184	0.873274	2		Zdhhc18	0.927353	3		Rab11a	0.912499	4		Plin3	0.891694	5		Malt1	0.764603	6		Cblb	0.879474	7
Kmo	0.956208	1		Zfp322a	0.87315	2		Zfp608	0.927301	3		Maf	0.91241	4		Wwc2	0.891664	5		Txndc5	0.762894	6		Cdadc1	0.879129	7
Cd48	0.956108	1		Cdkn1b	0.872948	2		Nipsnap3b	0.927219	3		Gm20458	0.912271	4		Galm	0.891651	5		Ddx54	0.761975	6		Otud1	0.8789	7
Zfp865	0.95609	1		Ifi205	0.871646	2		Gna13	0.927162	3		Vcp	0.912007	4		Plbd2	0.891117	5		Tuba4a	0.757563	6		Stom	0.878668	7
Klf13	0.956013	1		Ppp4r1	0.871438	2		Rbm47	0.927115	3		Tceal9	0.911888	4		Bhlhe41	0.89104	5		Map4k4	0.755691	6		Bpgm	0.878316	7
Pcnx3	0.955993	1		Arid3a	0.871319	2		Tbl1xr1	0.927097	3		Atp6ap2	0.911725	4		Gna12	0.890656	5		Nktr	0.755404	6		Nbdy	0.877689	7
Naip5	0.955958	1		Krit1	0.87116	2		C5ar1	0.927002	3		Sumo3	0.911563	4		Engase	0.890246	5		Fdps	0.752199	6		Nusap1	0.877255	7
Trappc5	0.955694	1		Lars2	0.870878	2		Mat2a	0.926198	3		Ykt6	0.911322	4		Bckdk	0.890106	5		Hip1	0.75146	6		Cpt2	0.87681	7
Golga1	0.955599	1		Ccnl2	0.870705	2		Raet1d	0.925715	3		Por	0.911244	4		Ppp1r12b	0.890044	5		Galnt2l	0.747362	6		Zfp512b	0.876373	7
Amer1	0.955582	1		Fastkd5	0.870627	2		Cnbp	0.925652	3		Tenm4	0.910978	4		Fance	0.889889	5		Sf3b1	0.744007	6		Gm5431	0.875803	7
Krtcap3	0.955556	1		Ccnt1	0.870469	2		Pus7	0.925569	3		Tpp1	0.910958	4		Mgl2	0.888467	5		Psmd14	0.737059	6		Tspyl3	0.875652	7
Eif3f	0.955318	1		Rb1cc1	0.870402	2		Lpar1	0.925428	3		B4galt7	0.91062	4		Stard8	0.88832	5		Surf6	0.736541	6		Arsb	0.875556	7
Zkscan14	0.955286	1		Ptbp2	0.870396	2		Ankrd28	0.925086	3		Napa	0.910299	4		Creg2	0.888285	5		Nod2	0.736311	6		Shfl	0.87496	7
Patz1	0.955198	1		Riox1	0.870148	2		Hspa8	0.924994	3		Ift22	0.910159	4		Tmem35b	0.888129	5		Mrpl20	0.73602	6		Tatdn3	0.874812	7
Lsm8	0.955169	1		Setd2	0.869882	2		Brox	0.924982	3		Otud7b	0.909892	4		Gdf15	0.887962	5		Dcun1d3	0.735604	6		Ly86	0.873982	7
Senp7	0.955142	1		Tbc1d10b	0.868643	2		Chd1	0.924834	3		Mcoln2	0.909801	4		Abcd4	0.887873	5		Hal	0.735328	6		Sult1a1	0.873731	7
Armt1	0.955104	1		Srsf5	0.868551	2		Ms4a6d	0.924725	3		Fchsd1	0.909522	4		Washc1	0.88772	5		Mefv	0.734885	6		Atg10	0.873541	7
Sumo1	0.955076	1		Nfkb1	0.867712	2		Map3k2	0.924483	3		Gapvd1	0.909507	4		Pald1	0.887709	5		Madd	0.734178	6		Lin9	0.873348	7
Nadk	0.955005	1		Zfp932	0.867353	2		Klhl15	0.924383	3		Naa80	0.9095	4		Get1	0.887411	5		Nsun2	0.73242	6		Sh3bp5l	0.873103	7
Eif3m	0.954834	1		Ms4a6c	0.86731	2		Slc19a2	0.92428	3		Gsn	0.909405	4		Cfap410	0.887325	5		Smyd5	0.731409	6		Jagn1	0.872973	7
Zfp942	0.954718	1		Map3k14	0.866807	2		Gprasp1	0.924204	3		Lrrc59	0.908741	4		Cryl1	0.887014	5		Rrp9	0.726429	6		Coa4	0.872917	7
Ttll3	0.954608	1		Stn1	0.866417	2		Tsc1	0.923729	3		Psmd7	0.908714	4		Acox1	0.88611	5		Wdr5	0.726189	6		Dynlt1f	0.872794	7
Adgre5	0.954591	1		Vps54	0.864742	2		Zbtb41	0.923469	3		Irs2	0.908661	4		Tmem237	0.886079	5		S100a8	0.718921	6		Kif22	0.872513	7
Mppe1	0.95459	1		Sp3	0.864425	2		Slc31a1	0.922841	3		Rangap1	0.908615	4		Tmed1	0.885516	5		Ciapin1	0.716101	6		Lpcat1	0.871982	7
Parp10	0.954581	1		Cic	0.863892	2		Fbxo30	0.922799	3		Oxct1	0.908443	4		Acads	0.88532	5		Mdh2	0.709103	6		Hectd3	0.870585	7
Tmc6	0.954417	1		Spen	0.86352	2		Irf2bp2	0.922383	3		Prxl2b	0.908069	4		Hdac6	0.884919	5		Rcc1	0.705025	6		Rogdi	0.870374	7
Rpgrip1	0.954333	1		Map4k1	0.863321	2		Ube2q2	0.921966	3		Plod1	0.907193	4		Tbc1d12	0.884151	5		Pwwp2a	0.702085	6		Mavs	0.870155	7
Zcchc24	0.95432	1		Bcl2a1a	0.862733	2		Kdm3a	0.92122	3		Sec24d	0.907185	4		Slc48a1	0.884014	5		Gpr132	0.701622	6		Syngr2	0.8699	7
Casp3	0.954291	1		Sirpb1c	0.862669	2		Homer1	0.921183	3		Zfp36l1	0.907118	4		Pigg	0.88397	5		Snrpa1	0.701079	6		Abcg2	0.868898	7
Fbxw5	0.954257	1		Gnpnat1	0.862524	2		Gnaq	0.921136	3		Lap3	0.906736	4		Nrp1	0.883894	5		Usp16	0.699898	6		Nudt7	0.86885	7
Rasa3	0.954211	1		Tiam1	0.862482	2		Fam162a	0.921088	3		Mfn2	0.906519	4		Mcm10	0.883832	5		Ifitm1	0.69867	6		Pnpla2	0.868678	7
Rad9a	0.954179	1		Il6ra	0.862395	2		Lrpap1	0.920794	3		Armcx3	0.906493	4		Cbx5	0.883829	5		Psmb3	0.69307	6		Selenoh	0.868495	7
L1cam	0.954085	1		Tle3	0.86208	2		Hnrnph2	0.920577	3		Vapb	0.906436	4		Tbrg1	0.883666	5		Khdc4	0.691655	6		Suv39h1	0.868376	7
Acbd4	0.954067	1		Atp10a	0.86199	2		Piga	0.920462	3		Ccl3	0.906434	4		Rnf180	0.88252	5		Ncbp1	0.686226	6		Sh3glb2	0.868261	7
Phf7	0.953863	1		Spata13	0.86138	2		Slc39a6	0.920359	3		Mrrf	0.906424	4		Ebpl	0.882328	5		Cds1	0.686054	6		Nudt16l1	0.867994	7
Yipf4	0.953797	1		Clk4	0.861259	2		Hccs	0.9195	3		Prnp	0.906356	4		Dpp7	0.882257	5		Prep	0.684854	6		Arhgap17	0.867683	7
Aspscr1	0.953745	1		Stx3	0.860514	2		Arih2	0.919474	3		Acaca	0.906026	4		Cep68	0.881556	5		Pten	0.68184	6		Tbc1d13	0.867626	7
Neurl4	0.953707	1		Stat5a	0.860351	2		Ak4	0.919462	3		Dag1	0.906011	4		Mmd	0.881305	5		Zbtb1	0.676349	6		Cwf19l2	0.867485	7
Cmtm6	0.953703	1		Agrn	0.860301	2		Pdcd6ip	0.919337	3		Hnrnpab	0.905565	4		Mmut	0.881121	5		Ndufb2	0.674613	6		Sesn1	0.867428	7
Ndufaf7	0.953599	1		Tspan5	0.860169	2		Lrrc8d	0.919303	3		Adnp	0.90555	4		Cdca3	0.881108	5		Zc3h11a	0.672983	6		Pml	0.86697	7
Rfx1	0.953504	1		Plekhg3	0.860025	2		Inhba	0.918816	3		Arhgap24	0.904889	4		Gab3	0.881095	5		Tmcc2	0.671552	6		Aatk	0.866042	7
Rflnb	0.953455	1		Plbd1	0.85822	2		Abtb2	0.918675	3		Atp6v1d	0.904628	4		Tlr3	0.880761	5		Mthfr	0.6688	6		Cars2	0.865818	7
Fcho1	0.953429	1		Lsr	0.856083	2		Runx1	0.918548	3		Pdp1	0.904373	4		Diaph3	0.880628	5		Kbtbd7	0.667761	6		Cdipt	0.865479	7
Zbtb24	0.953244	1		Safb2	0.855604	2		Btg1	0.918503	3		Tmem120a	0.904349	4		Agtrap	0.880594	5		Ppdpf	0.666573	6		Dcaf17	0.864887	7
Rgs19	0.953124	1		Socs4	0.853694	2		Spred2	0.918478	3		Fkbp2	0.903591	4		Cep164	0.880552	5		Timm23	0.663761	6		Dhrs4	0.8648	7
1700066M21Rik	0.953073	1		Nfyb	0.853518	2		Noct	0.918363	3		B4galt1	0.903586	4		Invs	0.880274	5		Ywhag	0.656806	6		Keap1	0.864796	7
Ppef2	0.952987	1		Gpatch11	0.853446	2		2310022A10Rik	0.918005	3		Ran	0.903513	4		Snx7	0.880081	5		Clec4a2	0.654747	6		9430015G10Rik	0.864751	7
Zfp456	0.952973	1		Pnkp	0.85277	2		Utp4	0.917948	3		Tuba1b	0.903502	4		Scamp2	0.879919	5		Usp50	0.653925	6		Pcyox1	0.864401	7
Pou2f2	0.952969	1		Flvcr1	0.850347	2		Zdhhc5	0.91763	3		Eogt	0.903149	4		Slc13a3	0.879849	5		Med7	0.65018	6		Xrcc1	0.864284	7
Sting1	0.952937	1		Zc3h7a	0.850067	2		Lsm12	0.917554	3		Gpat4	0.903073	4		Tesk1	0.879496	5		Mybbp1a	0.6496	6		Pde6d	0.863729	7
Klhl9	0.9528	1		Prkd3	0.849606	2		Vps37b	0.917387	3		Cstf2	0.902618	4		Ppcdc	0.879467	5		Mlx	0.64747	6		Snx11	0.862848	7
Il15ra	0.952715	1		4930523C07Rik	0.849417	2		Net1	0.917328	3		Ppp1r7	0.902514	4		Fcrl1	0.879219	5		Creb3l2	0.645691	6		Neurl2	0.862362	7
Gtpbp1	0.952574	1		Sec11c	0.848252	2		Ubap1	0.916858	3		Cav1	0.902432	4		Dynlt1a	0.878792	5		Cox5b-ps	0.642501	6		Ppfia4	0.862137	7
Dmac2	0.952555	1		Zfp729a	0.847824	2		Ugcg	0.916842	3		Pdia3	0.902393	4		Chaf1a	0.878686	5		Acot7	0.64122	6		Tmco4	0.861875	7
Cdc42ep3	0.952537	1		Prkag1	0.84713	2		Tes	0.916514	3		Herc3	0.90173	4		Gins1	0.87866	5		LTO1	0.633979	6		C1qtnf12	0.861781	7
Acot9	0.952364	1		Dnah2	0.846959	2		Prpf40a	0.916295	3		Plxnc1	0.901304	4		Fabp3	0.878315	5		Wsb1	0.633856	6		Pex11b	0.861511	7
Nsa2	0.952247	1		Gtf2e2	0.846752	2		Sgsm3	0.915975	3		Mfsd11	0.900734	4		Atp2a1	0.878031	5		Gm9774	0.633724	6		Otulinl	0.860814	7
Acot8	0.952018	1		Amd1	0.845981	2		Xpo4	0.91535	3		Bcl2l2	0.900646	4		Il18bp	0.877902	5		Aldh18a1	0.631652	6		Prr11	0.859971	7
Gba2	0.952	1		Trmt10c	0.845497	2		Gtf2f1	0.915288	3		Prmt7	0.900194	4		Zdhhc24	0.877802	5		Cdc42bpg	0.630423	6		Anapc13	0.859775	7
Supt4a	0.95199	1		Naa35	0.843788	2		Hspa5	0.915108	3		Uprt	0.900012	4		Rhod	0.877682	5		Smu1	0.624234	6		Pex3	0.859325	7
Akap8	0.951943	1		Med27	0.842885	2		Zmiz1	0.914981	3		C1qb	0.899953	4		Slc35b4	0.877607	5		Ccnl1	0.620974	6		Mrps34	0.858632	7
Wdr3	0.951677	1		Baz1a	0.842316	2		Sacs	0.914666	3		Egr2	0.899729	4		Sec22a	0.877384	5		Nop2	0.610865	6		Tns4	0.858562	7
Zfp770	0.951658	1		Sec24b	0.842037	2		Naa15	0.914643	3		Fblim1	0.899598	4		Creld1	0.877281	5		Adam15	0.598329	6		Parn	0.858534	7
Kctd2	0.951576	1		Emg1	0.841795	2		Sar1a	0.914539	3		Atn1	0.899474	4		Gabarapl1	0.87723	5		Ints5	0.596135	6		Bbs2	0.858443	7
Ksr1	0.951493	1		Herpud1	0.841257	2		Rwdd4a	0.914431	3		Thop1	0.899249	4		Zbtb10	0.876803	5		N4bp2	0.586834	6		Cd40	0.857714	7
Camkk2	0.951293	1		Pak1ip1	0.841166	2		Braf	0.914321	3		Zhx3	0.898918	4		Mvk	0.875415	5		Psmb5	0.57299	6		Marcks	0.85722	7
Cd55	0.951171	1		Nelfa	0.840228	2		Traf1	0.914283	3		Ccl4	0.898874	4		Mesd	0.875388	5		Pfdn6	0.565997	6		Lancl1	0.856876	7
Sh2d2a	0.951145	1		Ifitm2	0.839541	2		Nfkbie	0.913493	3		Rtn3	0.898708	4		Grn	0.875288	5		Tet2	0.558036	6		Lman2l	0.856575	7
Btla	0.950999	1		Abhd11	0.838937	2		Tor1aip2	0.913406	3		Tnfrsf23	0.898539	4		Rnase4	0.87517	5		Gtf2h3	0.551757	6		Swap70	0.85651	7
Tmem50b	0.950931	1		Lrrc8b	0.838784	2		Abcc1	0.913255	3		Crlf2	0.898206	4		Paqr7	0.874902	5		Btg2	0.537996	6		Nectin4	0.855708	7
Ppp2r3c	0.950759	1		Diaph1	0.837517	2		Samd11	0.913151	3		Timm13	0.898125	4		Spg20	0.87484	5		Mrps18b	0.536349	6		Aldh2	0.855502	7
Miip	0.950635	1		Ltb4r1	0.837464	2		Rbm15b	0.912916	3		Polh	0.897894	4		Rilpl1	0.874506	5		Nup160	0.511175	6		Rgl2	0.855405	7
Dguok	0.9504	1		Rps27	0.837432	2		Dvl2	0.9126	3		Etv5	0.897507	4		Cbr3	0.874291	5		Trmt61a	0.511159	6		Tab1	0.855337	7
Phospho2	0.950356	1		Kifc3	0.83715	2		Pde3b	0.91209	3		Arhgap35	0.897499	4		Pola1	0.87374	5		Uqcc2	0.507358	6		Wdr76	0.855219	7
Lyl1	0.950356	1		Lmtk2	0.836124	2		Caprin1	0.911967	3		Nr1h3	0.89728	4		P2ry6	0.87364	5		Pycard	0.477938	6		Unc93b1	0.854978	7
Sos2	0.950325	1		Fnbp4	0.83597	2		Ccr1	0.911791	3		Psen2	0.897206	4		Kif3a	0.873578	5		Tbc1d2	0.390793	6		Ralgps2	0.854893	7
Dhx57	0.94991	1		Hsf1	0.835351	2		Tapt1	0.911751	3		B3gnt7	0.896857	4		Dctpp1	0.873569	5		Slc22a4	0.387906	6		Ccnb2	0.854463	7
Fam49a	0.94984	1		Mcub	0.833755	2		Agps	0.91161	3		Fbxw8	0.896378	4		Cpq	0.873553	5		Gm14399	0.385544	6		Tpk1	0.853649	7
Zfp994	0.9498	1		Gstp1	0.833609	2		Ptpn9	0.911548	3		Psmd2	0.896215	4		Gpr146	0.873197	5		Smn1	0.262676	6		Tmem67	0.852751	7
Tmem62	0.949595	1		Lrrc8c	0.832958	2		Cenpa	0.911278	3		Calm1	0.896078	4		Scly	0.873067	5						Cip2a	0.852727	7
Rnf123	0.949505	1		Hk2	0.83174	2		Zbtb7a	0.911142	3		Rsc1a1	0.896007	4		Ttll1	0.8729	5						Supt3	0.85214	7
Mto1	0.949503	1		Cd52	0.831281	2		Zfp609	0.911051	3		Fkbp1a	0.895918	4		Fkbp15	0.87271	5						Ifit3b	0.851823	7
Rac2	0.949461	1		Ccnc	0.828421	2		Gpd2	0.910974	3		Slc27a1	0.895738	4		Mfsd12	0.872441	5						Casp7	0.85175	7
Mtx3	0.949422	1		Fam217b	0.827352	2		Zfp106	0.910698	3		Rnf128	0.894978	4		Abhd14b	0.872291	5						Syne2	0.851637	7
AI597479	0.949399	1		Clk1	0.825574	2		Pspc1	0.910166	3		Ttll5	0.894672	4		Dennd2a	0.871962	5						Cst3	0.851315	7
Mfsd6	0.949288	1		Rab32	0.825154	2		Vasn	0.909937	3		Trp53inp2	0.894463	4		Acp5	0.87188	5						Cdk2	0.850844	7
Cyld	0.949283	1		Sorl1	0.825096	2		Zfp326	0.909739	3		Hk3	0.893905	4		1110051M20Rik	0.8712	5						Ptrh2	0.850537	7
Dck	0.949279	1		Cpne1	0.825026	2		Arfgap3	0.909537	3		Atf3	0.893131	4		Rcn3	0.87101	5						Mink1	0.850377	7
Ptpn22	0.949214	1		Zfp335	0.823942	2		Nlrp3	0.909077	3		Comtd1	0.892898	4		Lacc1	0.870545	5						Cyb5a	0.85001	7
Dpysl2	0.948825	1		Cfh	0.823871	2		C5ar2	0.908547	3		Zfp704	0.892757	4		Acad11	0.870494	5						Coq8a	0.849631	7
Tmem101	0.948759	1		Fasn	0.823755	2		Dhx33	0.908442	3		Phb	0.892479	4		Itpr2	0.869843	5						Tapbpl	0.849377	7
Ppp1r9b	0.948597	1		Galnt3	0.823738	2		Dnajb5	0.908422	3		Gng2	0.892254	4		Ldlrad4	0.86963	5						Abcg3	0.849191	7
Bloc1s3	0.948544	1		Stap1	0.822978	2		Cnot6	0.907959	3		Capg	0.892195	4		Usp30	0.869296	5						Chst12	0.84901	7
Dcaf12	0.948454	1		Dgcr8	0.82296	2		Atp2b1	0.907897	3		Tnfaip1	0.892029	4		Ap1s1	0.868653	5						Il15	0.848734	7
Zfp58	0.948389	1		Exoc8	0.822071	2		Ctdspl2	0.907424	3		Oat	0.891979	4		Cd84	0.867471	5						Plscr3	0.847869	7
D230025D16Rik	0.94829	1		Brpf3	0.820218	2		Nufip2	0.906997	3		Cd300ld4	0.891464	4		Nuf2	0.867221	5						Idh1	0.847347	7
Bmx	0.948267	1		Polr1e	0.818787	2		Micall2	0.906958	3		Ptbp1	0.891445	4		Gpr89	0.866996	5						Urod	0.846893	7
Lrrk2	0.948174	1		Slamf8	0.818484	2		Chst11	0.90691	3		Rftn1	0.890504	4		Rnf13	0.866992	5						Ccs	0.84632	7
Gspt2	0.948117	1		Icam2	0.818077	2		Rngtt	0.90667	3		Slc45a4	0.890376	4		Nes	0.86668	5						Dele1	0.845629	7
Rgs3	0.948	1		Fam222b	0.817307	2		Emd	0.905969	3		Oser1	0.890339	4		Aph1c	0.866445	5						Homez	0.84553	7
Dedd2	0.947991	1		Wdr37	0.816545	2		Rhob	0.905709	3		Soga1	0.890262	4		Mtln	0.865981	5						Ube2l6	0.845474	7
Ankrd44	0.947967	1		Tpm3-rs7	0.815556	2		Jmy	0.905618	3		Usp37	0.890098	4		Apobec1	0.865805	5						Acad10	0.845046	7
Rab11fip4	0.947841	1		Naa16	0.81393	2		Urb2	0.904828	3		Calr	0.88986	4		0610010K14Rik	0.865609	5						Bloc1s6	0.844439	7
Klhl26	0.947655	1		Tasor2	0.813736	2		Atl2	0.904804	3		Cxcr4	0.889824	4		Card11	0.864542	5						Cybb	0.842841	7
Clec2d	0.947547	1		Rnf213	0.813293	2		Ptafr	0.90472	3		Cyb561d2	0.889652	4		Dpy19l4	0.864357	5						Rmi1	0.842011	7
Ppm1m	0.947324	1		Pira2	0.810018	2		Cd24a	0.9046	3		Chd4	0.889592	4		E2f1	0.863904	5						Rnf144b	0.841695	7
Lmo4	0.947317	1		Rbm10	0.809782	2		Usp36	0.903982	3		Cdk6	0.889569	4		Phyhd1	0.863623	5						Rhobtb2	0.841464	7
Mettl5	0.947306	1		Leng8	0.808781	2		Ddx19b	0.903518	3		Thyn1	0.889494	4		Nek4	0.863593	5						Mtfr1	0.84081	7
Mfng	0.947293	1		Nrd1	0.806155	2		Serpinb8	0.903515	3		Ednrb	0.889309	4		Nfatc2	0.863528	5						Pcmtd2	0.840232	7
Rhof	0.946964	1		Kti12	0.805362	2		Runx3	0.903365	3		Entpd1	0.889295	4		Tbc1d22a	0.863332	5						Ivd	0.839609	7
Sqor	0.946917	1		Trim30a	0.805333	2		Cdc25b	0.903329	3		Capn5	0.889134	4		Per3	0.862905	5						Mta1	0.838934	7
Thoc7	0.946699	1		S100a9	0.802516	2		Lrp8	0.902846	3		Prokr1	0.888799	4		Plxna2	0.862827	5						Pclaf	0.838581	7
Trim11	0.946672	1		Ifi27l2a	0.8017	2		Avpi1	0.90273	3		Ahcy	0.888723	4		Smyd2	0.862583	5						Sec22c	0.838034	7
Nfix	0.946389	1		Snrpb	0.801013	2		Ap2b1	0.902514	3		Pusl1	0.888601	4		Ccnb1	0.86222	5						Cdc23	0.837308	7
Dnajc7	0.946369	1		Olfm1	0.800339	2		Esd	0.902396	3		Igsf8	0.888275	4		Tmem250-ps	0.861434	5						Eif2d	0.837186	7
Ifngr1	0.94633	1		Oas2	0.799647	2		Hcar2	0.902319	3		Rhbdd3	0.888151	4		Crtap	0.861378	5						Rbfa	0.836926	7
Mrgbp	0.946226	1		Ncf4	0.798323	2		Moap1	0.901862	3		Ckap5	0.888123	4		Rnd2	0.861152	5						Stat1	0.836868	7
Zfp65	0.946196	1		Lst1	0.797997	2		Sbno2	0.901668	3		Ap3s1	0.88811	4		Vwf	0.861044	5						Zfhx2	0.836707	7
AB124611	0.946146	1		Grk4	0.795222	2		Lpxn	0.901642	3		Parvb	0.887782	4		Katnal1	0.860955	5						Tmem126b	0.836418	7
Trim3	0.946078	1		Stk17b	0.795105	2		Rbm12	0.901102	3		Ccrl2	0.887757	4		Asah2	0.860872	5						Cacna1a	0.835799	7
Nxpe4	0.945997	1		P2ry10b	0.793794	2		Hmces	0.900379	3		Rragc	0.887531	4		Tmem205	0.860531	5						Gtpbp3	0.835461	7
Phf12	0.945892	1		Ifi204	0.793543	2		Junb	0.899445	3		4931406P16Rik	0.887431	4		Cep89	0.860529	5						Alox5	0.834858	7
Fyb	0.945697	1		Eml4	0.792584	2		Slc25a33	0.899412	3		Lnpk	0.88742	4		Agap1	0.860283	5						Smpd1	0.834564	7
Samhd1	0.94568	1		Padi4	0.787926	2		Pcgf5	0.899386	3		Urm1	0.887401	4		Gramd1b	0.860144	5						Ptch1	0.834188	7
Card9	0.945668	1		Ifi211	0.783759	2		Phtf2	0.899331	3		Stip1	0.887118	4		Katnb1	0.859786	5						Dhodh	0.833573	7
Tiam2	0.945659	1		Rc3h2	0.782874	2		Sec61a2	0.899113	3		Gm16867	0.88686	4		Slc26a11	0.859564	5						Wdr92	0.832147	7
Il16	0.945105	1		Hjurp	0.782093	2		Phospho1	0.898648	3		Ppp1r10	0.886693	4		Mcm6	0.859147	5						Lrrc20	0.832045	7
Nlrp1a	0.945048	1		Csf2ra	0.779538	2		Slc7a5	0.898477	3		Xpot	0.886683	4		Iqsec2	0.858527	5						Incenp	0.831702	7
Card6	0.944967	1		Ms4a4c	0.778457	2		Snx6	0.89794	3		Gapdh	0.886427	4		Gask1b	0.858433	5						BC017158	0.831471	7
Rfxank	0.944894	1		Saal1	0.774952	2		Gpc1	0.897714	3		Acp2	0.88641	4		Tmem26	0.858329	5						Macrod1	0.830011	7
Ptpn6	0.944832	1		Slfn8	0.77491	2		Ist1	0.897175	3		Epg5	0.886261	4		Snrnp25	0.858241	5						Manbal	0.82992	7
Rfx2	0.944813	1		Dgat2	0.774455	2		Susd1	0.896761	3		Mbtps2	0.885807	4		Fundc2	0.857776	5						Cmah	0.829682	7
Smpd2	0.944601	1		Kdm7a	0.773445	2		Nbeal1	0.896573	3		Mapre2	0.885721	4		Mrm2	0.85715	5						Mrpl10	0.829055	7
Nsmce4a	0.944324	1		Nxt1	0.773416	2		Msr1	0.896029	3		Spdl1	0.88558	4		Ttc28	0.85694	5						Sort1	0.828781	7
Arhgap27	0.944297	1		Kdm4b	0.772259	2		Pip5k1c	0.895759	3		Nucb1	0.885564	4		Ms4a14	0.856907	5						Phkb	0.828725	7
Sh2d3c	0.94427	1		Prmt3	0.772165	2		Vkorc1l1	0.895713	3		Septin8	0.885513	4		Trim41	0.856637	5						Msh2	0.828479	7
Rbks	0.944212	1		Qrsl1	0.771109	2		Dnajb9	0.895562	3		Rhobtb1	0.884502	4		Rasal2	0.856583	5						Tex261	0.828233	7
1700030K09Rik	0.943716	1		Gm20481	0.769995	2		Stx12	0.895309	3		Fhl3	0.883265	4		Aig1	0.856581	5						Calhm6	0.828045	7
Rps6ka1	0.943594	1		Fmr1	0.76991	2		Hsp90b1	0.894911	3		Pmp22	0.882682	4		Pik3r2	0.856519	5						Tnnt3	0.827728	7
Elp1	0.943537	1		Trim30d	0.767424	2		Zxdc	0.894603	3		Tmem132a	0.882524	4		Haus5	0.855861	5						Znhit2	0.826837	7
Scarb1	0.9435	1		Alpk1	0.766707	2		AA467197	0.894491	3		Ankrd40	0.882414	4		Gpt2	0.855655	5						Susd3	0.825388	7
Rspo1	0.94345	1		Zfp638	0.762677	2		Gfpt1	0.894482	3		Mtmr10	0.882392	4		Spout1	0.855532	5						Gne	0.825176	7
Dapp1	0.943227	1		Mapk8ip3	0.755323	2		Suco	0.894434	3		Erc1	0.882247	4		Rpl12	0.855226	5						Akap8l	0.82453	7
Spib	0.943191	1		Fbxo46	0.752032	2		Cers2	0.894385	3		Srpr	0.881826	4		Sord	0.854711	5						Pold1	0.824207	7
Ypel2	0.943111	1		Sema4d	0.745237	2		Csf1	0.894362	3		Rnh1	0.881599	4		Ckap2l	0.854086	5						Commd5	0.823446	7
Tmem150b	0.942913	1		Mmp8	0.743711	2		Phf3	0.89423	3		Gab2	0.881426	4		Rfc3	0.854031	5						Ssbp3	0.822977	7
Zfp623	0.942878	1		Ctu2	0.741889	2		Mrs2	0.89391	3		Slc11a1	0.88128	4		Tfdp2	0.853467	5						Foxm1	0.821645	7
Nfatc1	0.942877	1		Trappc1	0.741599	2		Flcn	0.893869	3		Zmpste24	0.879997	4		Hs1bp3	0.85341	5						Zfp444	0.821492	7
Frg1	0.942635	1		Lamb3	0.741196	2		Pi4k2b	0.893734	3		Mrps6	0.879802	4		Mcph1	0.853242	5						Gtf2i	0.820766	7
Dipk1a	0.942181	1		Ptcd3	0.740419	2		Nt5dc2	0.893689	3		Lmbrd1	0.878729	4		Scaper	0.852933	5						Rnf145	0.820706	7
Ptcd2	0.941972	1		Pinx1	0.739583	2		Mga	0.893551	3		Arhgap18	0.878569	4		Trim35	0.852591	5						Man2b1	0.820695	7
Kmt5c	0.941936	1		Lsm6	0.73945	2		Lfng	0.893522	3		Rusc2	0.878512	4		Cdk5rap2	0.852503	5						Tnfsf10	0.818184	7
Klhl42	0.941872	1		Ahr	0.736696	2		Mettl6	0.893305	3		Pgam1	0.878047	4		Wdhd1	0.8524	5						Pkig	0.817522	7
Hoxb4	0.941664	1		Cds2	0.732818	2		Pik3r1	0.892523	3		Inpp5d	0.877753	4		Pgap2	0.852305	5						Kif9	0.816356	7
Stk24	0.941577	1		Tln1	0.72908	2		Lyst	0.892481	3		Pa2g4	0.877418	4		Mdh1	0.852248	5						Kif4	0.816149	7
Nlrc5	0.941487	1		Dph2	0.728111	2		Zfp64	0.892388	3		Nus1	0.876876	4		Pole	0.851881	5						Rnaseh2a	0.815784	7
Usf1	0.941483	1		Zfp36l2	0.721889	2		Atmin	0.892286	3		Ada	0.876705	4		Nf2	0.851552	5						Hpn	0.815418	7
Csk	0.94135	1		Nt5c	0.721516	2		Ppme1	0.892096	3		Coro1c	0.87555	4		Zfp358	0.851266	5						H2az1	0.814307	7
Naip6	0.941205	1		Cd1d1	0.713873	2		Insig1	0.891978	3		Dis3	0.87545	4		Cracr2b	0.851216	5						Mrps31	0.814267	7
Dpp4	0.941017	1		Fem1a	0.712244	2		Rbm25	0.891228	3		Wdr4	0.875435	4		Arsg	0.850352	5						Sirt6	0.813921	7
Arpc5l	0.941015	1		Rpp21	0.703895	2		Ufm1	0.891043	3		Sbf2	0.875224	4		Pole3	0.85014	5						Nxt2	0.812185	7
Lipe	0.940969	1		Dbi	0.69996	2		9930021J03Rik	0.890862	3		Mertk	0.874847	4		Cebpzos	0.850011	5						Rpl13a	0.810428	7
Ipo13	0.940923	1		Thoc2l	0.687672	2		Slc25a51	0.890862	3		Sec23a	0.874771	4		Mki67	0.849989	5						Tep1	0.808512	7
Dusp7	0.9409	1		Med8	0.687669	2		Gadd45g	0.890259	3		Enc1	0.87394	4		Lgals3bp	0.84974	5						Gbp6	0.807305	7
Zfp839	0.94051	1		Marchf7	0.684632	2		Tspyl2	0.890251	3		Gpr157	0.873675	4		Odf2l	0.849736	5						Ciao3	0.806985	7
Arl2bp	0.940478	1		Fgf2	0.681258	2		Rabep1	0.890086	3		Usp14	0.873431	4		Tpm2	0.849733	5						B2m	0.806298	7
Pqlc3	0.940468	1		Isg20	0.677688	2		Flrt2	0.889956	3		Rps6ka2	0.873373	4		Rsph3b	0.848758	5						Uros	0.803467	7
Fam160b1	0.940293	1		Mrps16	0.665398	2		Slc27a4	0.889841	3		Mvb12b	0.873241	4		Vav2	0.848539	5						Gpr155	0.801853	7
Tcea2	0.940197	1		Raver1	0.664175	2		Atp13a3	0.889105	3		Wdr91	0.872631	4		Gadd45a	0.848203	5						Ccdc91	0.801708	7
Sirt3	0.940193	1		Mrpl4	0.662624	2		P4hb	0.888862	3		Wdr81	0.872585	4		Ect2	0.847955	5						Hibch	0.801585	7
Smug1	0.940118	1		Ercc8	0.660884	2		Tmem251	0.888765	3		Mydgf	0.872517	4		Lclat1	0.847943	5						Iigp1	0.801423	7
Irf2	0.940095	1		Ubn2	0.657909	2		Paf1	0.888749	3		Mrpl23	0.872168	4		Chp2	0.847588	5						Haghl	0.800672	7
Aplnr	0.940018	1		Tomm5	0.655047	2		Vps13a	0.88849	3		Rnasek	0.871941	4		Rassf8	0.847537	5						Telo2	0.800434	7
B3galt4	0.939778	1		Nifk	0.651494	2		Csf2rb	0.888468	3		Snx29	0.871295	4		Decr1	0.84745	5						Mcat	0.800166	7
Cntrl	0.939496	1		Ptp4a3	0.647182	2		Cd300ld	0.887811	3		Hars	0.871185	4		Rfc5	0.847055	5						Tapbp	0.798991	7
Stard7	0.93943	1		Bysl	0.630905	2		Zfp991	0.887197	3		Gadd45b	0.871078	4		Rabepk	0.846717	5						Ccdc61	0.798912	7
Slc37a4	0.939357	1		Ndufs4	0.624247	2		Eif3j1	0.887052	3		Ttc37	0.87057	4		Prps2	0.8461	5						Aktip	0.798788	7
Zfp598	0.939342	1		Septin6	0.62034	2		Nr6a1	0.886817	3		Slc44a1	0.870531	4		Rnf26	0.845985	5						Trim24	0.798592	7
Szt2	0.939281	1		Mycbp	0.620056	2		Anp32e	0.886567	3		Ncl	0.869869	4		Dym	0.844923	5						Fkbpl	0.797618	7
Grk3	0.939244	1		AW554918	0.611675	2		Txnl1	0.886512	3		Mtmr9	0.869818	4		Osgin1	0.84422	5						Tlr13	0.797379	7
Aim2	0.939242	1		Tmem165	0.58791	2		Nupl1	0.886392	3		Tuft1	0.869702	4		Dnajc18	0.844135	5						Mtmr4	0.797122	7
Polg2	0.939218	1		Sec31a	0.586337	2		Cmtm3	0.886258	3		Tmem37	0.869302	4		Fam173a	0.844095	5						Ifit3	0.794511	7
Mical1	0.939079	1		Vcl	0.557155	2		Ints2	0.885901	3		Sumf2	0.869239	4		Gpr162	0.841389	5						Fbf1	0.793838	7
Zfp944	0.938998	1		Exosc1	0.53082	2		Mindy1	0.885498	3		Nme1	0.869169	4		Rhoh	0.841243	5						Mlh1	0.793012	7
Jrkl	0.938976	1		Ints11	0.504296	2		Slc26a2	0.885306	3		Cbr2	0.869067	4		Rrm2	0.8405	5						Cc2d1a	0.792625	7
Zyx	0.938965	1		Ap5b1	0.459024	2		Srgn	0.885087	3		Ndfip1	0.868988	4		Ift27	0.840349	5						2210016L21Rik	0.791143	7
Selplg	0.938959	1		Polr2j	0.456806	2		Slc35b2	0.884578	3		Uhrf1bp1	0.868525	4		Mtss1	0.840068	5						Nmral1	0.790992	7
Oxr1	0.938778	1		Fancl	0.390707	2		Csrnp2	0.884335	3		Aldoa	0.868396	4		Slc39a11	0.839829	5						Ccdc163	0.789524	7
Tmem243	0.938661	1						Brwd3	0.884334	3		Pparg	0.867254	4		Nck2	0.839814	5						Gins4	0.78938	7
Oaz2	0.938597	1						Mid1	0.884045	3		Ghdc	0.867202	4		Ctns	0.839203	5						Nfs1	0.788932	7
Slc2a6	0.938497	1						Kmt2a	0.883967	3		Nup93	0.866739	4		Snx5	0.839083	5						Haus6	0.787595	7
Hnrnph1	0.9384	1						Clec4n	0.883753	3		Ube2m	0.866635	4		Tmem161a	0.838819	5						Zfyve19	0.786131	7
Zfp120	0.938124	1						Tatdn2	0.882699	3		Rhoc	0.866518	4		Tnni2	0.837784	5						Gpatch1	0.786013	7
Plekhh3	0.938122	1						Tpi1	0.882556	3		Anxa3	0.865977	4		Wdr90	0.837298	5						Dnajc9	0.783963	7
Zfp995	0.938083	1						Ackr3	0.882265	3		Asxl2	0.86582	4		Stx2	0.836897	5						Prcp	0.78332	7
Tmc8	0.937961	1						Txn1	0.881745	3		Tef	0.865625	4		Slc29a3	0.836461	5						Wdr83	0.782098	7
Zfp943	0.937808	1						Gm6377	0.881162	3		Syngr1	0.865586	4		C330007P06Rik	0.834718	5						Marveld1	0.780918	7
Fam189b	0.937741	1						Cflar	0.88076	3		Tceal8	0.86518	4		Pgrmc1	0.834713	5						H6pd	0.779287	7
Arrdc2	0.93774	1						Slc38a1	0.880115	3		Slc11a2	0.865141	4		Slc18b1	0.834594	5						Rad51d	0.776988	7
Mvd	0.937696	1						Cxcl3	0.879989	3		Fnip1	0.863949	4		Cfap36	0.834278	5						Fgd2	0.776431	7
3110082I17Rik	0.93765	1						Prdx2	0.878985	3		Bcl2a1b	0.863692	4		Usp11	0.834233	5						Mkrn2	0.775616	7
Rcsd1	0.937629	1						1810055G02Rik	0.878949	3		Kpna6	0.863379	4		Nfic	0.834057	5						Prr12	0.773581	7
Fam118b	0.937622	1						Nrg1	0.878758	3		Ywhah	0.863265	4		Ttc3	0.834048	5						Herc6	0.773482	7
Nxf1	0.937606	1						Wdfy4	0.878527	3		Zmynd19	0.862883	4		Kcnj10	0.833919	5						Klhl6	0.772703	7
Serp1	0.937566	1						Ldha	0.878434	3		C2cd2	0.861733	4		Rtl8b	0.831623	5						D6Wsu163e	0.771738	7
Mus81	0.937384	1						Dnaja1	0.878426	3		Hook2	0.860633	4		Cd276	0.831157	5						Tgtp2	0.771551	7
Tchp	0.937377	1						Dok2	0.878377	3		Pgm1	0.860227	4		Abl1	0.830612	5						Serpina3g	0.769029	7
Inpp5k	0.937295	1						Zbtb18	0.877675	3		Ckap4	0.860165	4		Dse	0.830431	5						Ifi44	0.768616	7
Stimate	0.937001	1						Gcnt1	0.877206	3		Mrpl13	0.859603	4		Mrps36	0.830305	5						Cp	0.768273	7
Ccdc85b	0.936908	1						Ipo7	0.877094	3		Alkbh7	0.859591	4		Gstm4	0.830195	5						Tprkb	0.767901	7
Secisbp2	0.936839	1						Ube2a	0.876896	3		Nup205	0.859433	4		Emc8	0.830151	5						Klhl24	0.767768	7
Arl15	0.936822	1						Fbxl3	0.876727	3		Psmd12	0.859413	4		Tbc1d7	0.82918	5						Nt5c3	0.766949	7
Tia1	0.936771	1						Plaur	0.876418	3		Cenpt	0.859302	4		Cd72	0.828906	5						Max	0.765336	7
Dock11	0.936706	1						Atp2a2	0.875717	3		Rbbp7	0.859251	4		Parp1	0.82765	5						Flad1	0.764997	7
Tusc1	0.936616	1						Creld2	0.875411	3		Vdac1	0.859192	4		Cavin1	0.827337	5						Mrps35	0.764941	7
Inpp1	0.936465	1						Tnip3	0.875271	3		Sin3b	0.858904	4		Steap3	0.826618	5						Nqo2	0.764412	7
Hspbap1	0.936412	1						Dgkz	0.87416	3		Gys1	0.858864	4		Dhcr7	0.826371	5						Enpp4	0.764016	7
Cdkn2aip	0.935719	1						Cysltr1	0.873484	3		Srp54a	0.858801	4		Plxdc2	0.82624	5						6030458C11Rik	0.762693	7
Lin37	0.935638	1						Serpine1	0.873323	3		Snx13	0.858569	4		Lnx2	0.826058	5						Polr2g	0.762395	7
Flt3	0.935619	1						Nampt	0.872634	3		Nme6	0.858339	4		Nudt1	0.825546	5						Dnajc30	0.762369	7
Glipr1	0.935475	1						Snx4	0.871401	3		Slamf7	0.857488	4		Alg6	0.824988	5						Mybl2	0.761911	7
Irgm2	0.935414	1						Usp38	0.871317	3		Bola3	0.857007	4		Mul1	0.824895	5						Rab9	0.761323	7
Vars	0.935219	1						Dennd4a	0.871097	3		Ubc	0.856413	4		Nr1d2	0.823927	5						Mcm7	0.761255	7
Atr	0.934962	1						Tcp11l1	0.868885	3		Mpp5	0.855032	4		Exoc7	0.823595	5						Cxcl9	0.760182	7
Prkcd	0.934323	1						Selenoi	0.867148	3		Sirt2	0.854865	4		Kntc1	0.822765	5						Lmf1	0.759891	7
Phf11a	0.934184	1						Rlim	0.865899	3		Orc2	0.853947	4		Bloc1s5	0.822349	5						Znfx1	0.759386	7
Kctd20	0.93406	1						Gtf2f2	0.865866	3		Ccnd1	0.85392	4		Rpap3	0.821281	5						Rasa4	0.758676	7
Rasgrp2	0.934003	1						Tsr1	0.865006	3		Dusp1	0.852133	4		Prkaca	0.821244	5						Adam22	0.755312	7
Cox6b2	0.933984	1						Hsp90aa1	0.864753	3		Myc	0.84961	4		Uhrf1	0.820854	5						H2aw	0.753316	7
Pithd1	0.933831	1						Tarbp1	0.863235	3		Cd83	0.848253	4		Pqlc2	0.820246	5						Mrpl58	0.752104	7
Tmem131l	0.933499	1						Nuak2	0.862967	3		Lzts2	0.848154	4		Gna15	0.819743	5						Gbp8	0.751281	7
Ankzf1	0.933355	1						Hdac5	0.861483	3		Gng4	0.848093	4		Pip4p2	0.819336	5						Ago4	0.75075	7
Ifit1bl1	0.933134	1						Csnk1d	0.860909	3		Srm	0.846528	4		Rin2	0.819211	5						Acaa2	0.749815	7
Med12	0.932932	1						Hectd4	0.860682	3		Ubap2	0.845798	4		Dlgap5	0.818633	5						Cpsf3	0.747523	7
Cep131	0.932765	1						Rufy3	0.859543	3		Phf20	0.845606	4		Ccdc107	0.818458	5						Def8	0.746901	7
Pde4a	0.93263	1						Klf16	0.859329	3		Ms4a7	0.845605	4		Chaf1b	0.817707	5						Gbp2	0.746722	7
Batf3	0.932294	1						Ctsc	0.858946	3		Frmd6	0.845598	4		Cd180	0.817487	5						Tut4	0.745952	7
Gm42688	0.932284	1						Arl4c	0.858087	3		Psmc5	0.845074	4		C1qtnf1	0.816906	5						Dnaaf3	0.745724	7
Clec2i	0.932265	1						Bax	0.858018	3		Stt3a	0.84455	4		Drosha	0.816828	5						Zdhhc12	0.745385	7
B4galnt1	0.932084	1						Ddx21	0.857385	3		Mre11a	0.844441	4		Nudt2	0.816756	5						Ddx60	0.745356	7
Mdp1	0.93207	1						Ppa1	0.857366	3		Timm17a	0.84414	4		Pdgfa	0.81649	5						Rpap1	0.7451	7
Frmd8	0.931619	1						Hspa13	0.857073	3		Fabp4	0.843743	4		Per2	0.815305	5						H2-D1	0.745099	7
Gpr141	0.931428	1						Fubp1	0.856616	3		C1qbp	0.842761	4		Tgfbr1	0.814164	5						Ift80	0.743347	7
Shld1	0.93132	1						H3f3b	0.856468	3		Nomo1	0.83985	4		Pmepa1	0.813857	5						P2rx7	0.74077	7
Stk10	0.931171	1						Cmpk1	0.85643	3		Gpr137b	0.839539	4		Gpt	0.813696	5						Ccni	0.739942	7
Tap2	0.93108	1						Pias2	0.85642	3		Abi2	0.838199	4		Abcb8	0.813354	5						H2-T23	0.739285	7
Rsl24d1	0.931003	1						Rhbdf2	0.856338	3		Pcdhgc3	0.837679	4		Smarcal1	0.812897	5						Ifit2	0.739016	7
Zup1	0.930914	1						Impact	0.854963	3		Pdia4	0.837111	4		Notch4	0.812158	5						Cnp	0.739005	7
Zfp277	0.930782	1						Tbc1d8b	0.852959	3		Tgoln1	0.837066	4		Ephx1	0.810697	5						Adck1	0.737249	7
Cbx7	0.930471	1						Ehd2	0.852728	3		Cdc25a	0.836028	4		Mms22l	0.810072	5						Trim59	0.736464	7
Traf3ip2	0.930461	1						Sirt1	0.852708	3		Bin1	0.835263	4		Myl1	0.808687	5						Fbxl18	0.735096	7
Wdr73	0.930372	1						Lgals8	0.852165	3		Il10	0.835199	4		Samd4	0.80826	5						Mtres1	0.733593	7
Xrcc3	0.930114	1						Plekhg2	0.85189	3		Dph6	0.835113	4		Appl2	0.80521	5						Rmnd5a	0.730776	7
Pex1	0.929814	1						Zc3h12a	0.851446	3		Snx30	0.835065	4		Usp20	0.805126	5						Arl4d	0.727313	7
Sash3	0.929498	1						Ddit3	0.850309	3		Lman1	0.83441	4		Atad2	0.804256	5						Zmiz2	0.726895	7
BC049352	0.929494	1						Alg9	0.850022	3		Ctps	0.833969	4		Slc31a2	0.802047	5						Rab12	0.725687	7
Il12rb2	0.929411	1						Ddx6	0.849947	3		Atpif1	0.833133	4		Slc40a1	0.801952	5						Pros1	0.725551	7
Tepsin	0.929076	1						Tpm3	0.847237	3		Tmem87b	0.833041	4		Hirip3	0.80073	5						C130026I21Rik	0.725524	7
Arap3	0.928991	1						Ppard	0.846702	3		Dus2	0.832791	4		Gmnn	0.800702	5						Xkr8	0.725269	7
Lpcat4	0.928888	1						Sh3pxd2a	0.845714	3		Egr1	0.83195	4		Rpa1	0.800367	5						Hap1	0.723384	7
Mrps30	0.928719	1						Ell	0.845519	3		Tubb5	0.831424	4		Decr2	0.799805	5						Aoah	0.721059	7
Xpa	0.928524	1						Hmgn5	0.844557	3		Psmb7	0.831408	4		Rnaset2a	0.798981	5						Deptor	0.715251	7
Qars	0.928467	1						Tmx4	0.844232	3		Nipa2	0.831232	4		Bgn	0.79772	5						Rpl21	0.713665	7
Tubgcp3	0.92827	1						Castor1	0.843642	3		Psme2	0.830915	4		Rpl35	0.797215	5						H2-K1	0.710529	7
Taz	0.928017	1						Eif1ax	0.843274	3		Slc7a2	0.830728	4		Natd1	0.797122	5						Cd82	0.707833	7
Serpinc1	0.927916	1						Slc25a28	0.841731	3		Pdcd11	0.830612	4		Snap47	0.796884	5						Txn2	0.706252	7
Kctd12b	0.927909	1						Lpp	0.841173	3		Clpb	0.830261	4		Ttf2	0.796604	5						Msrb2	0.70502	7
Cd300e	0.927895	1						Mrpl54	0.840595	3		Nans	0.829963	4		Aaas	0.793882	5						Fam131a	0.703089	7
Atat1	0.927807	1						Phactr4	0.840313	3		Fam83f	0.828188	4		Vipr1	0.793736	5						Mrpl34	0.701588	7
Orai3	0.927687	1						Slc16a10	0.840009	3		Grwd1	0.827823	4		Elp3	0.793323	5						Nedd4	0.701287	7
Rnf181	0.927676	1						Ik	0.839175	3		Czib	0.826258	4		Ptgs1	0.79232	5						Rpl5	0.695446	7
Rabggta	0.927642	1						Manf	0.838458	3		Hras	0.826152	4		Coa3	0.791653	5						Cpt1a	0.693236	7
Ehmt1	0.92754	1						Nolc1	0.838241	3		Paip2b	0.825847	4		Gamt	0.791652	5						Dmap1	0.693219	7
Arhgap11a	0.927499	1						Stt3b	0.837861	3		Nelfe	0.825192	4		Hadh	0.791595	5						Plekha2	0.691987	7
Usp3	0.927399	1						Lsm11	0.836601	3		Pdpr	0.824505	4		S1pr1	0.791549	5						Pak1	0.691269	7
Slc38a9	0.927186	1						Ptpn7	0.836546	3		Plpp3	0.823024	4		Gins2	0.790629	5						Nemp1	0.68976	7
Ap4m1	0.927134	1						Dusp16	0.835216	3		Abcb6	0.822769	4		Mcee	0.790578	5						Rell1	0.685646	7
Zer1	0.927066	1						Zfp36	0.833773	3		Cluh	0.822186	4		Cpeb3	0.789171	5						Trf	0.684352	7
Prr5l	0.927065	1						Mllt6	0.833007	3		Pcyt1a	0.821492	4		Ppm1f	0.789076	5						Acta2	0.681088	7
Cog8	0.926837	1						Ppp1r15a	0.829744	3		Ddx56	0.821068	4		Lage3	0.78806	5						Gpr183	0.679319	7
Taf15	0.926493	1						Ftsj3	0.829577	3		Galk1	0.821034	4		Sdhaf4	0.786398	5						Dram2	0.679218	7
Gm13212	0.926349	1						Tnfsf14	0.826879	3		Akap11	0.820587	4		Fnbp1l	0.78561	5						Endod1	0.674782	7
Mettl3	0.926302	1						Syne3	0.825912	3		Yif1a	0.820212	4		Atpaf1	0.785353	5						Septin9	0.673237	7
Arl6ip6	0.926227	1						Avl9	0.825591	3		Cxcl14	0.819954	4		Nr2c1	0.784424	5						Asrgl1	0.672075	7
Inpp5b	0.92615	1						Zc3h12c	0.825155	3		Sdc3	0.817748	4		Cdca7l	0.784102	5						Slc16a13	0.669937	7
Ranbp6	0.926119	1						Ikzf5	0.824424	3		Ptgfrn	0.817103	4		Tlr12	0.782607	5						Fh1	0.668249	7
Hdac7	0.925903	1						Pkd2	0.823772	3		Sdf2l1	0.816396	4		Tomm40l	0.782414	5						Csf1r	0.668027	7
Arid4a	0.925872	1						Trub2	0.82355	3		Optn	0.815612	4		Ndufa12	0.781961	5						Serinc3	0.66582	7
Lrch4	0.925823	1						Dcaf1	0.821018	3		Ddx31	0.814594	4		Bnip3l	0.781162	5						Rab3d	0.657508	7
Themis2	0.925746	1						Hsd17b12	0.820781	3		Set	0.81187	4		Des	0.779027	5						Nradd	0.655919	7
Rnf138	0.925647	1						Lcorl	0.820728	3		Mmp9	0.809458	4		Zfp367	0.777032	5						Dcun1d2	0.655827	7
Foxred2	0.92544	1						Dcun1d4	0.820055	3		Nbas	0.809296	4		Vcam1	0.77683	5						Psph	0.655289	7
Exoc6	0.925401	1						Atf1	0.819866	3		Ugdh	0.809072	4		Ptgr1	0.776691	5						Cdkn2aipnl	0.654167	7
Zfp101	0.925247	1						Tab3	0.818794	3		Atp5g1	0.808313	4		Mmp2	0.776633	5						Ncln	0.654127	7
Gpc2	0.925193	1						Abr	0.818713	3		Nme4	0.807637	4		Arl11	0.775941	5						Hemk1	0.653809	7
Ctc1	0.925122	1						Hsph1	0.818408	3		Ppip5k1	0.806909	4		Mcm2	0.775083	5						Mtif3	0.650718	7
Mrpl30	0.925056	1						Agfg1	0.817165	3		Lzic	0.806443	4		Postn	0.774389	5						Lrrc14	0.649157	7
Gngt2	0.925035	1						Zmynd11	0.816263	3		Shmt2	0.805103	4		Ctsf	0.774018	5						Pcca	0.648843	7
Pdcd2	0.92501	1						Mgat4a	0.816004	3		Abhd10	0.8049	4		Rac3	0.77394	5						Pycrl	0.646375	7
Fbxo3	0.924596	1						Ash1l	0.815385	3		Saraf	0.804555	4		Mgst3	0.773814	5						H1f0	0.642344	7
Zfp143	0.924558	1						Il1a	0.814779	3		Gm21972	0.804147	4		Ltbp3	0.773702	5						Mrpl49	0.638328	7
Setx	0.924472	1						Ankrd12	0.814204	3		Idh2	0.804027	4		Cd300ld5	0.773638	5						Megf9	0.634312	7
Zfp949	0.92431	1						Rnf149	0.814151	3		Elp5	0.803754	4		Zfhx3	0.773423	5						Peli2	0.632305	7
Daxx	0.924198	1						Hps4	0.814146	3		Eif2s1	0.801594	4		Gpd1l	0.771796	5						Rtn4ip1	0.630386	7
Rbak	0.923984	1						Cd86	0.81401	3		Gmds	0.798802	4		Pxdc1	0.770659	5						Axl	0.630378	7
Spice1	0.923971	1						Calu	0.813289	3		Mthfd1	0.798136	4		Sulf2	0.770188	5						Dars2	0.62567	7
Cnot3	0.923791	1						Kif1a	0.811094	3		Psmd3	0.797495	4		Coq7	0.769876	5						Osbpl3	0.621596	7
Ankra2	0.923711	1						Arg1	0.810825	3		Zranb3	0.797063	4		Fen1	0.769829	5						Esr1	0.615292	7
F8a	0.923473	1						Erbin	0.810611	3		Thap12	0.796928	4		P2ry14	0.768837	5						Dusp12	0.615011	7
Galnt9	0.92328	1						Jag2	0.809914	3		Akap1	0.79634	4		9930111J21Rik1	0.76758	5						Ulk1	0.611879	7
Slc25a16	0.923103	1						Fpgs	0.809664	3		Slc49a4	0.793652	4		Tnnc2	0.767024	5						Ptpn18	0.596787	7
Stard3	0.922841	1						Hyou1	0.809647	3		Psat1	0.79342	4		Acta1	0.766873	5						Tmem176a	0.593047	7
Anp32a	0.922746	1						Cdip1	0.808416	3		Ide	0.793361	4		Mcm5	0.766376	5						Uba52	0.588777	7
Akna	0.922709	1						Cgnl1	0.807009	3		Ttc27	0.790891	4		Arhgap5	0.765608	5						Dcps	0.587513	7
Uri1	0.92262	1						Pnrc1	0.806749	3		Tmed9	0.790613	4		Hsd3b7	0.764795	5						Ggt5	0.586362	7
Txnl4b	0.922567	1						Pacsin2	0.80642	3		Pno1	0.788171	4		Adam19	0.764503	5						Nlrp1b	0.584815	7
Ppp1r35	0.922092	1						Chd2	0.806102	3		Ppp1r3e	0.787612	4		Col15a1	0.763981	5						Psmd5	0.578648	7
Cnr2	0.922042	1						Arf1	0.805815	3		Tgfb3	0.786897	4		Plekhg5	0.763978	5						Crebrf	0.576337	7
Cep85	0.921984	1						Ddx3x	0.80409	3		Sh3bgrl2	0.78511	4		Adck5	0.762938	5						Usp35	0.576237	7
Dynlt1c	0.92187	1						Nploc4	0.802175	3		Xpnpep1	0.784648	4		Gatb	0.760594	5						Cyfip2	0.573687	7
Cbx8	0.921859	1						Aifm2	0.801028	3		Ranbp1	0.783081	4		Hs6st1	0.76	5						Snn	0.567742	7
Zbtb7b	0.921752	1						Trim36	0.800165	3		Ttll12	0.782755	4		Vsir	0.759583	5						Mtap	0.56688	7
Abtb1	0.921516	1						Pkm	0.799809	3		Gtf2h2	0.781899	4		Gprc5c	0.759197	5						Sars2	0.563668	7
Bin3	0.921168	1						Cnot6l	0.796846	3		Gdi2	0.781037	4		Cd4	0.755086	5						Ciita	0.53487	7
Gsto1	0.921025	1						Pdia6	0.795996	3		Aprt	0.778564	4		Nt5c3b	0.754282	5						Nsdhl	0.533609	7
Zc3h12d	0.920959	1						Slc5a3	0.794946	3		Hbegf	0.776142	4		Mcm3	0.753246	5						H2-DMa	0.508147	7
Neurl1b	0.920937	1						Mafk	0.794251	3		Ikbkg	0.775924	4		Fam53b	0.751541	5						H2-Q4	0.501311	7
Pkdcc	0.92087	1						Papss2	0.792919	3		Gpsm2	0.774655	4		Zfp523	0.749944	5						Yipf1	0.500808	7
Irf1	0.920414	1						Arap2	0.792183	3		Tbcb	0.772624	4		Nfia	0.748014	5						Icam1	0.498992	7
Supt20	0.920057	1						Tmem63b	0.790104	3		Aimp2	0.771558	4		Mylpf	0.746949	5						Spic	0.47452	7
Mfsd8	0.920045	1						Pla2g7	0.789123	3		Mrps28	0.770853	4		Fadd	0.742862	5						Tuba1a	0.453117	7
Add3	0.919896	1						Cd274	0.78808	3		Pfkfb2	0.770468	4		Lrrc14b	0.742384	5						Rpa2	0.452956	7
Pgghg	0.919683	1						Spcs2	0.787029	3		Mettl1	0.769317	4		Cd38	0.741056	5						Cfb	0.439989	7
Fam78a	0.919646	1						Nfkbid	0.785891	3		Rpn1	0.767235	4		Echs1	0.740832	5						Mri1	0.421698	7
0610040J01Rik	0.91948	1						Tulp4	0.782222	3		Mlec	0.766055	4		Rora	0.739693	5						Cep78	0.420136	7
Samd9l	0.919209	1						D16Ertd472e	0.781683	3		Sec23b	0.765	4		Akr7a5	0.739367	5						Zfp691	0.417558	7
Zfp709	0.919128	1						Acsf2	0.779501	3		Pafah2	0.75857	4		Ifi27	0.739361	5						H2-DMb1	0.386182	7
Mapk1ip1	0.918873	1						Utp20	0.779072	3		Tomm40	0.75849	4		Npc2	0.737399	5						Ly6a	0.380778	7
Nup210	0.918794	1						Grasp	0.776206	3		Camsap1	0.754367	4		Lbp	0.736615	5						Det1	0.359424	7
Fam193b	0.918765	1						Surf4	0.775521	3		Flnb	0.753302	4		Itgax	0.735939	5						Slc39a3	0.322033	7
Rab27a	0.918746	1						Slc15a2	0.766807	3		Jun	0.753252	4		Tsen2	0.734153	5						Clec4b1	0.207604	7
Tomm34	0.918477	1						Apc	0.765975	3		Nsun6	0.751029	4		Actc1	0.7338	5						Ocstamp	0.184934	7
Smchd1	0.918306	1						Tcf7l2	0.764115	3		Praf2	0.749248	4		Laptm5	0.733486	5
Nae1	0.918192	1						Pex13	0.763322	3		Spsb4	0.748358	4		Col1a1	0.733267	5
Zfp429	0.917954	1						Slf2	0.761484	3		Erh	0.744506	4		Cd300c2	0.732359	5
Dram1	0.917787	1						Tpst2	0.760179	3		Dip2b	0.743867	4		Eri3	0.730772	5
Ppp2cb	0.917515	1						Snap23	0.759911	3		Gm20390	0.738691	4		Myl4	0.730719	5
Rnd3	0.917346	1						C9orf72	0.755484	3		Tmem97	0.736918	4		Mcm4	0.730558	5
Hpgd	0.917297	1						Pik3c2a	0.752203	3		Gpatch4	0.731687	4		Pelp1	0.729648	5
Cers4	0.917248	1						Idh3a	0.750444	3		Mospd2	0.728868	4		Rps12	0.729648	5
Trim26	0.917202	1						Traf3	0.748783	3		Cct6a	0.718179	4		Slc9a7	0.727463	5
Zfp992	0.9172	1						Nfe2l2	0.744011	3		Creb5	0.715641	4		St6galnac6	0.727431	5
Dtx3l	0.91711	1						Hmgxb3	0.743255	3		Vps39	0.709102	4		Dnase1l3	0.725749	5
Oxsm	0.917065	1						Ccdc82	0.74279	3		Lamp2	0.702455	4		Maml2	0.724126	5
Slc20a2	0.917017	1						Tmed5	0.740369	3		Lrp4	0.700787	4		Col1a2	0.723438	5
Tmem86b	0.916918	1						Tgm1	0.739449	3		Ruvbl1	0.698233	4		Mad1l1	0.722872	5
Adgre4	0.916858	1						Gm14295	0.739153	3		Dbf4	0.67289	4		Slc19a1	0.719662	5
N4bp2l1	0.9168	1						Id3	0.734115	3		Cct3	0.670321	4		Lag3	0.716872	5
Rmnd5b	0.916578	1						Bcl2a1d	0.732705	3		Cacna1d	0.667433	4		Rnasel	0.716507	5
Bcl6	0.916397	1						Plpp5	0.731734	3		Slc30a1	0.661609	4		Alad	0.716048	5
Cep19	0.916249	1						Map3k7	0.728855	3		Pld1	0.660825	4		Chd3	0.715132	5
Rp9	0.916029	1						Acsl3	0.727356	3		Gem	0.659124	4		Acsf3	0.71015	5
Psmb8	0.915613	1						Rrad	0.721852	3		Ddah2	0.652898	4		Aif1	0.709621	5
Cyp27a1	0.91557	1						Sh3bp5	0.721392	3		Cad	0.650744	4		Hist1h2ap	0.708444	5
Surf1	0.915346	1						Nfkb2	0.717691	3		Grina	0.641817	4		Prr14l	0.708064	5
Trmt2a	0.914773	1						Kat6b	0.717293	3		Sparc	0.634795	4		Oit3	0.707667	5
Ifi206	0.914684	1						Hnrnpll	0.713147	3		Syt8	0.62237	4		Mfn1	0.707566	5
Dus3l	0.91464	1						Plpbp	0.70463	3		Dst	0.619996	4		Myom1	0.702217	5
Scd1	0.914594	1						Zfp318	0.704453	3		Coq4	0.605479	4		Grb10	0.697433	5
Gdi1	0.914556	1						Perm1	0.698303	3		C1qtnf6	0.598242	4		Smpd4	0.696598	5
Cd300lg	0.914546	1						Adam17	0.692227	3		Hspb1	0.55916	4		Tmem8	0.695526	5
Gm4631	0.91404	1						Uhrf2	0.690127	3		Ppp2r3a	0.55449	4		Pcmtd1	0.689918	5
Cnot8	0.913627	1						Rnf214	0.681886	3		Prss36	0.492964	4		Scn1b	0.686658	5
Pias3	0.913407	1						Hivep1	0.678338	3		Lsm4	0.389265	4		Klf6	0.675823	5
Arhgef10	0.913056	1						Rab43	0.665281	3						Dyrk2	0.675308	5
Shkbp1	0.912994	1						Usp53	0.651304	3						Gorasp1	0.673864	5
Ptgir	0.91295	1						Tcf4	0.647358	3						Cdpf1	0.672552	5
Isoc1	0.91289	1						Rel	0.646707	3						Ncam1	0.669738	5
Ifi47	0.912425	1						Kctd12	0.636403	3						Zfp622	0.669259	5
Kat8	0.912366	1						Nfkbiz	0.635367	3						Col11a2	0.668454	5
Zfp414	0.91231	1						Ciart	0.630777	3						Phc1	0.668438	5
Igtp	0.912187	1						Ubl3	0.628659	3						Srprb	0.667834	5
Anapc4	0.911817	1						Plekhn1	0.625556	3						Tsc22d1	0.662997	5
Nckipsd	0.911623	1						Dclre1c	0.617073	3						Rccd1	0.661479	5
Zfp182	0.911593	1						Tbc1d10a	0.609149	3						Ank1	0.661114	5
Plekhf2	0.911588	1						Srgap2	0.602239	3						Tlr1	0.660361	5
Insr	0.911469	1						Spon1	0.591642	3						Jup	0.659054	5
Wrn	0.911287	1						Relb	0.577872	3						Src	0.655194	5
Ctdspl	0.911215	1						Prdm1	0.575285	3						Cdc45	0.653413	5
Mndal	0.911159	1						Atp8a1	0.556389	3						Fcgr4	0.648634	5
Kank3	0.911085	1						Nrip1	0.514702	3						Ctif	0.645474	5
Grap	0.911061	1						Rsad2	0.507058	3						Myo9a	0.64131	5
Klhl5	0.910966	1						Map1lc3a	0.500502	3						Myom2	0.637145	5
Zfp595	0.91082	1						Lactb2	0.482244	3						Eva1b	0.631008	5
Cables2	0.910233	1						Gpr65	0.481904	3						Ubxn2a	0.629369	5
Cops3	0.910178	1						Ptprs	0.460159	3						Rabgap1	0.616489	5
Dennd1c	0.909959	1						Slamf6	0.407369	3						Crtc1	0.609733	5
Eif2a	0.909807	1						Psd	0.381326	3						Jund	0.603164	5
I830077J02Rik	0.909732	1						Dnajb6	0.364566	3						H2-Eb1	0.59724	5
Septin10	0.909574	1						Hspa1a	0.294807	3						Phlpp1	0.583732	5
Zfp84	0.909462	1						Oasl1	0.246887	3						Hmgb1	0.575294	5
Rsrp1	0.909231	1														Etv3	0.57137	5
Macf1	0.907947	1														Mef2c	0.567423	5
Rxrb	0.907912	1														C4b	0.540803	5
Lrrc45	0.907361	1														Col3a1	0.53393	5
Rpf1	0.907231	1														Lpcat2	0.533777	5
Slc12a9	0.907061	1														Sap18	0.529463	5
Zkscan3	0.907029	1														Cd33	0.523156	5
Pmpcb	0.906746	1														F11r	0.517785	5
Zfp658	0.906675	1														H2-Ab1	0.483996	5
Trit1	0.906409	1														Copg2	0.482773	5
Rps11	0.906213	1														Stk38l	0.478257	5
Tstd3	0.90615	1														H2-Aa	0.455517	5
Cir1	0.905816	1														Stxbp3	0.447566	5
H2-Q10	0.905775	1														Mif4gd	0.441586	5
Tmem161b	0.905606	1														Clec5a	0.431031	5
Crlf3	0.905306	1														Pde7b	0.403393	5
Fam129a	0.905301	1														Tfec	0.392976	5
Gss	0.905093	1														Chd6	0.391982	5
Nudt22	0.904557	1														Scimp	0.385783	5
Tfb2m	0.904116	1														Rnf19b	0.36935	5
Dennd5a	0.90402	1														Cd74	0.351976	5
Coro1b	0.903987	1														Cxcl10	0.340756	5
Sh2b3	0.903757	1														Fcgr2b	0.230086	5
Hnrnph3	0.903757	1
Bbc3	0.903282	1
Otud5	0.902945	1
Tbc1d31	0.902729	1
Usp40	0.902332	1
Dnajb13	0.901957	1
Inpp5e	0.901522	1
Sharpin	0.901382	1
Pigc	0.901308	1
Aph1b	0.901107	1
Abcc5	0.900957	1
H2-T24	0.9009	1
Phf1	0.900889	1
Tm7sf2	0.900584	1
Zfp953	0.90055	1
Abcd2	0.900247	1
Pex26	0.899587	1
Pttg1	0.899281	1
Mfap1a	0.899074	1
Dek	0.899067	1
Mms19	0.899	1
Wdr45	0.898978	1
Fgf13	0.898824	1
Fam174a	0.898773	1
Adgrg5	0.898473	1
Slc50a1	0.898365	1
Cyp4f18	0.898165	1
Mamdc4	0.897937	1
Ercc1	0.897793	1
Mroh2a	0.897677	1
Sipa1	0.896913	1
Slfn1	0.896894	1
Wrap53	0.896616	1
Fcho2	0.896572	1
Mtrf1l	0.895887	1
Klhdc2	0.895363	1
Apbb1ip	0.895127	1
Elmo2	0.894985	1
Fam53a	0.894863	1
Abca2	0.894731	1
Tubgcp6	0.894689	1
Gtpbp10	0.894291	1
Tti2	0.893732	1
Pigb	0.893536	1
Ccpg1	0.893177	1
Hcfc1	0.893086	1
Ubxn11	0.892832	1
1600014C10Rik	0.892822	1
Ttc5	0.892795	1
Ublcp1	0.892207	1
Pwwp3a	0.892048	1
Tent5a	0.892008	1
Pdk3	0.891943	1
Cmtm7	0.891793	1
Lrif1	0.891723	1
Ctla2a	0.891614	1
Sp110	0.890628	1
1110038F14Rik	0.890486	1
Mis18a	0.889391	1
Sh3tc1	0.889168	1
Gpx1	0.889161	1
Tgtp1	0.888455	1
Serinc5	0.888065	1
Ramp1	0.88702	1
Fryl	0.886472	1
Degs2	0.886374	1
Pan3	0.885961	1
Timm21	0.885841	1
Tprn	0.88533	1
Rap1a	0.88532	1
Vps33b	0.885081	1
Anapc5	0.885015	1
Cirbp	0.884758	1
Smc4	0.884286	1
Gmip	0.884133	1
Zfpl1	0.883444	1
Twf2	0.883442	1
Psme2b	0.88304	1
Gstm1	0.882886	1
Rras2	0.882738	1
Ifi209	0.882528	1
Map3k8	0.882175	1
Rmdn1	0.881872	1
Trmu	0.881869	1
Sgf29	0.881288	1
Atg4a	0.880874	1
Uba7	0.88063	1
Foxj2	0.880137	1
Gm21188	0.880082	1
Chchd7	0.878464	1
Dexi	0.877876	1
Mks1	0.877838	1
Igsf6	0.877243	1
Hsf2	0.876246	1
Sh2d1b1	0.874288	1
Rbbp5	0.874255	1
Cnst	0.87396	1
Gemin7	0.872188	1
Eral1	0.871654	1
Golph3l	0.871536	1
Cpox	0.87143	1
Marchf5	0.871403	1
Ppp2r5b	0.871078	1
Lztfl1	0.870501	1
Ssna1	0.870078	1
Ddx20	0.868979	1
Ddhd1	0.868695	1
Fnta	0.868425	1
Borcs5	0.868386	1
Tmem69	0.867887	1
Tagap	0.867808	1
Crebl2	0.86746	1
Zfp729b	0.867226	1
Setd7	0.86685	1
Oas1g	0.866332	1
Parp8	0.865775	1
5430427O19Rik	0.865763	1
Stx16	0.865043	1
Nlk	0.864836	1
Cisd1	0.864425	1
Chkb	0.864309	1
Gatc	0.864015	1
Parp11	0.862766	1
Cspp1	0.862397	1
Zbtb34	0.862061	1
Itpripl1	0.861286	1
Mob3b	0.861156	1
Stat2	0.86051	1
Cd69	0.859914	1
Zmym6	0.858292	1
Gbp3	0.857524	1
Itgal	0.856491	1
Grap2	0.856336	1
Pigf	0.856103	1
Tfpt	0.85607	1
Gas2	0.855667	1
Naif1	0.855621	1
Lyz2	0.854041	1
Casp9	0.853897	1
Gvin1	0.852928	1
Trex1	0.852757	1
Vnn3	0.852516	1
G6pdx	0.852338	1
Ttf1	0.851866	1
Birc2	0.851769	1
Casp4	0.851431	1
Rbm12b1	0.851431	1
Pde1b	0.850492	1
Ubald2	0.85021	1
Bank1	0.850032	1
Pik3cg	0.849141	1
H2-DMb2	0.849086	1
Sp140	0.848121	1
Phf11b	0.847972	1
Irgm1	0.847478	1
Clec4a3	0.847397	1
Tap1	0.845697	1
Prex1	0.845374	1
Selenoo	0.844907	1
Rasa1	0.844677	1
Krr1	0.844576	1
Hdac10	0.843962	1
Ctps2	0.84362	1
Usp18	0.843525	1
Fry	0.842171	1
Ifi213	0.841881	1
Tmem51	0.840746	1
Aftph	0.840529	1
Rtl5	0.840189	1
Klc1	0.840156	1
Cmpk2	0.838675	1
Mosmo	0.836762	1
Nkiras2	0.835896	1
Sp100	0.835223	1
Gpcpd1	0.832978	1
Them6	0.831965	1
Rgs2	0.829512	1
Cdk5rap3	0.829378	1
Pbx1	0.829309	1
Paxbp1	0.828581	1
Ccng2	0.828035	1
Htra2	0.828023	1
Tgds	0.827386	1
Cwf19l1	0.826669	1
Palm	0.826522	1
Slc35c2	0.825769	1
Pld4	0.825422	1
Fastkd2	0.824884	1
Ctse	0.823789	1
Ifi203	0.823744	1
Ndufb3	0.822855	1
Parp9	0.821469	1
Rpl18a	0.820682	1
Ptprc	0.819224	1
Dph7	0.81891	1
Ampd3	0.817592	1
Exog	0.81656	1
Poc5	0.815923	1
Srrm2	0.815285	1
Xaf1	0.814602	1
Zfp157	0.814264	1
Epsti1	0.813875	1
Dbnl	0.813327	1
Tyw5	0.813125	1
Evi2a	0.812806	1
Scand1	0.81136	1
Icosl	0.810352	1
Snrnp200	0.810306	1
Arl5c	0.810265	1
Gbp5	0.809535	1
Oas3	0.809247	1
Cep295	0.80843	1
Armc1	0.807703	1
P2ry1	0.806858	1
Pip4k2a	0.80637	1
Dhx40	0.805508	1
Zkscan8	0.805437	1
Wdr13	0.803325	1
Cox20	0.799363	1
Bid	0.79665	1
Il10ra	0.791901	1
Gsdme	0.791004	1
Rtel1	0.783605	1
H2-Q6	0.781412	1
BC048403	0.780378	1
Itpk1	0.778001	1
Nsun5	0.773923	1
Zfp553	0.77242	1
H2-Q7	0.771829	1
Sat1	0.771677	1
Aasdhppt	0.770544	1
Trappc2	0.769454	1
Mknk1	0.769131	1
Asb8	0.769013	1
Fkbp3	0.762713	1
Nprl3	0.76149	1
Degs1	0.76113	1
Pstk	0.758573	1
Primpol	0.757514	1
Usp12	0.754138	1
Entpd6	0.752065	1
Tpst1	0.749645	1
Kctd17	0.744684	1
Trafd1	0.742899	1
Uba3	0.73763	1
Ifi208	0.734702	1
Dhx58	0.726534	1
Zfp280c	0.724049	1
Ifit1	0.721289	1
Noa1	0.713727	1
Gm15446	0.711513	1
1110008P14Rik	0.708884	1
Spryd4	0.708659	1
Pycr2	0.70404	1
Gm2a	0.703467	1
Gbp4	0.699412	1
Acot11	0.696348	1
Pdik1l	0.694569	1
Nup85	0.691852	1
Eftud2	0.691181	1
Tspan13	0.683082	1
Commd2	0.677522	1
Rtp4	0.670807	1
Sephs2	0.669505	1
Rae1	0.666793	1
Oasl2	0.664088	1
Tmem154	0.659842	1
Ptger4	0.658329	1
Phf11d	0.657797	1
Psmg3	0.651964	1
Mrpl53	0.649957	1
Nup107	0.648515	1
Parp3	0.647545	1
Ethe1	0.644988	1
Tmem176b	0.640416	1
Gbp7	0.630679	1
Rpp25l	0.616576	1
Ddx58	0.616188	1
Ly6e	0.614611	1
Eef1akmt1	0.608002	1
Rasgrp1	0.606045	1
Uqcrc2	0.600924	1
Kat14	0.596118	1
Il18	0.583608	1
Exosc4	0.576361	1
Ccdc130	0.568669	1
Prkar2b	0.565197	1
Mars1	0.554542	1
Tmem134	0.544816	1
9130401M01Rik	0.537538	1
Gbp9	0.528786	1
Irf7	0.51752	1
Hes1	0.511955	1
Bcl2l12	0.504084	1
Pmaip1	0.493432	1
Mrpl22	0.469643	1
Ndufaf4	0.311848	1
Tlr9	0.202992	1
